# Supplementary material for: Comprehensive single-cell transcriptome analysis reveals heterogeneity in endometrioid adenocarcinoma tissues
Source: Sci Rep. 2017 Oct 27;7:14225. doi: 10.1038/s41598-017-14676-3 (PMC5660171; doi:10.1038/s41598-017-14676-3)
Supplement: Supplementary file 3 — Supplementary Table 2 [file 41598_2017_14676_MOESM3_ESM.zip]

Archive with 3 entries (2 files):
- Supplementary Table 2.txt
- __MACOSX/
- __MACOSX/._Supplementary Table 2.txt
