# Supplementary material for: Comprehensive single-cell transcriptome analysis reveals heterogeneity in endometrioid adenocarcinoma tissues
Source: Sci Rep. 2017 Oct 27;7:14225. doi: 10.1038/s41598-017-14676-3 (PMC5660171; doi:10.1038/s41598-017-14676-3)
Supplement: Supplementary file 3 — Supplementary Table 2 [file 41598_2017_14676_MOESM3_ESM.zip › Supplementary Table 2.txt]

Supplementary Table 2. Single cell gene expression profile in the E-side and M-side of endometrial adenocarcinoma tissue													
Location 	E-side	E-side	E-side	E-side	E-side	E-side	E-side	E-side	E-side	E-side	E-side	E-side	E-side	E-side	E-side	E-side	E-side	E-side	E-side	E-side	E-side	E-side	E-side	E-side	E-side	E-side	E-side	E-side	E-side	E-side	E-side	E-side	E-side	E-side	E-side	E-side	E-side	E-side	E-side	E-side	E-side	E-side	E-side	E-side	E-side	E-side	E-side	E-side	E-side	E-side	E-side	E-side	E-side	E-side	E-side	E-side	E-side	E-side	E-side	E-side	E-side	E-side	E-side	E-side	E-side	E-side	E-side	E-side	E-side	E-side	E-side	E-side	E-side	E-side	E-side	E-side	E-side	E-side	E-side	E-side	E-side	E-side	E-side	E-side	E-side	E-side	E-side	E-side	E-side	E-side	E-side	E-side	E-side	E-side	E-side	E-side	E-side	E-side	E-side	E-side	E-side	E-side	E-side	E-side	E-side	E-side	E-side	E-side	E-side	E-side	E-side	E-side	E-side	E-side	E-side	E-side	E-side	E-side	E-side	E-side	E-side	E-side	E-side	E-side	E-side	E-side	E-side	E-side	E-side	E-side	E-side	E-side	E-side	E-side	E-side	E-side	E-side	E-side	E-side	E-side	E-side	E-side	E-side	E-side	E-side	E-side	E-side	E-side	E-side	E-side	E-side	E-side	E-side	E-side	E-side	E-side	E-side	E-side	E-side	E-side	E-side	E-side	E-side	E-side	E-side	E-side	E-side	E-side	E-side	E-side	E-side	E-side	E-side	E-side	E-side	E-side	E-side	E-side	E-side	E-side	E-side	E-side	E-side	E-side	E-side	E-side	E-side	E-side	E-side	E-side	E-side	E-side	E-side	E-side	E-side	E-side	E-side	E-side	E-side	E-side	E-side	E-side	E-side	E-side	E-side	E-side	E-side	E-side	E-side	E-side	E-side	E-side	E-side	E-side	E-side	E-side	E-side	E-side	E-side	E-side	E-side	E-side	E-side	E-side	E-side	E-side	E-side	E-side	E-side	E-side	E-side	E-side	E-side	E-side	E-side	E-side	E-side	E-side	E-side	E-side	E-side	E-side	E-side	E-side	E-side	E-side	E-side	E-side	E-side	E-side	E-side	E-side	E-side	E-side	E-side	E-side	E-side	E-side	E-side	E-side	E-side	E-side	E-side	E-side	E-side	E-side	E-side	E-side	E-side	E-side	E-side	E-side	E-side	E-side	E-side	E-side	E-side	E-side	E-side	E-side	E-side	E-side	E-side	E-side	E-side	E-side	E-side	E-side	E-side	E-side	E-side	E-side	E-side	E-side	E-side	E-side	E-side	E-side	E-side	E-side	E-side	E-side	E-side	E-side	E-side	E-side	E-side	E-side	E-side	E-side	E-side	E-side	E-side	E-side	E-side	E-side	E-side	E-side	E-side	E-side	E-side	E-side	E-side	E-side	E-side	E-side	E-side	E-side	E-side	E-side	E-side	E-side	E-side	E-side	E-side	E-side	E-side	E-side	E-side	E-side	E-side	E-side	E-side	E-side	E-side	E-side	E-side	E-side	E-side	E-side	E-side	E-side	E-side	E-side	E-side	E-side	E-side	E-side	E-side	E-side	E-side	E-side	E-side	E-side	E-side	E-side	E-side	E-side	E-side	E-side	E-side	E-side	E-side	E-side	E-side	E-side	E-side	E-side	E-side	E-side	E-side	E-side	E-side	E-side	E-side	E-side	E-side	E-side	E-side	E-side	E-side	E-side	E-side	E-side	E-side	E-side	E-side	E-side	E-side	E-side	E-side	E-side	E-side	E-side	E-side	E-side	E-side	E-side	E-side	E-side	E-side	E-side	E-side	E-side	E-side	E-side	E-side	E-side	E-side	E-side	E-side	E-side	E-side	E-side	E-side	E-side	E-side	E-side	E-side	E-side	E-side	E-side	E-side	E-side	E-side	E-side	E-side	E-side	E-side	E-side	E-side	E-side	E-side	E-side	E-side	E-side	E-side	E-side	E-side	E-side	E-side	E-side	E-side	E-side	E-side	E-side	E-side	E-side	E-side	E-side	E-side	E-side	E-side	E-side	E-side	E-side	E-side	E-side	E-side	E-side	E-side	E-side	E-side	E-side	E-side	E-side	E-side	E-side	E-side	E-side	E-side	E-side	E-side	E-side	E-side	E-side	E-side	E-side	E-side	E-side	E-side	E-side	E-side	E-side	E-side	E-side	E-side	E-side	E-side	E-side	M-side	M-side	M-side	M-side	M-side	M-side	M-side	M-side	M-side	M-side	M-side	M-side	M-side	M-side	M-side	M-side	M-side	M-side	M-side	M-side	M-side	M-side	M-side	M-side	M-side	M-side	M-side	M-side	M-side	M-side	M-side	M-side	M-side	M-side	M-side	M-side	M-side	M-side	M-side	M-side	M-side	M-side	M-side	M-side	M-side	M-side	M-side	M-side	M-side	M-side	M-side	M-side	M-side	M-side	M-side	M-side	M-side	M-side	M-side	M-side	M-side	M-side	M-side	M-side	M-side	M-side	M-side	M-side	M-side	M-side	M-side	M-side	M-side	M-side	M-side	M-side	M-side	M-side	M-side	M-side	M-side	M-side	M-side	M-side	M-side	M-side	M-side	M-side	M-side	M-side	M-side	M-side	M-side	M-side	M-side	M-side	M-side	M-side	M-side	M-side	M-side	M-side	M-side	M-side	M-side	M-side	M-side	M-side	M-side	M-side	M-side	M-side	M-side	M-side	M-side	M-side	M-side	M-side	M-side	M-side	M-side	M-side	M-side	M-side	M-side	M-side	M-side	M-side	M-side	M-side	M-side	M-side	M-side	M-side	M-side	M-side	M-side	M-side	M-side	M-side	M-side	M-side	M-side	M-side	M-side	M-side	M-side	M-side	M-side	M-side	M-side	M-side	M-side	M-side	M-side	M-side	M-side	M-side	M-side	M-side	M-side	M-side	M-side	M-side	M-side	M-side	M-side	M-side	M-side	M-side	M-side	M-side	M-side	M-side	M-side	M-side	M-side	M-side	M-side	M-side	M-side	M-side	M-side	M-side	M-side	M-side	M-side	M-side	M-side	M-side	M-side	M-side	M-side	M-side	M-side	M-side	M-side	M-side	M-side	M-side	M-side	M-side	M-side	M-side	M-side	M-side	M-side	M-side	M-side	M-side	M-side	M-side	M-side	M-side	M-side	M-side	M-side	M-side	M-side	M-side	M-side	M-side	M-side	M-side	M-side	M-side	M-side	M-side	M-side	M-side	M-side	M-side	M-side	M-side	M-side	M-side	M-side	M-side	M-side	M-side	M-side	M-side	M-side	M-side	M-side	M-side	M-side	M-side	M-side	M-side	M-side	M-side	M-side	M-side	M-side	M-side	M-side	M-side	M-side	M-side	M-side	M-side	M-side	M-side	M-side	M-side	M-side	M-side	M-side	M-side	M-side	M-side	M-side	M-side	M-side	M-side	M-side	M-side	M-side	M-side	M-side	M-side	M-side	M-side	M-side	M-side	M-side	M-side	M-side	M-side	M-side	M-side	M-side	M-side	M-side	M-side	M-side	M-side	M-side	M-side	M-side	M-side	M-side	M-side	M-side	M-side	M-side	M-side	M-side	M-side	M-side	M-side	M-side	M-side	M-side	M-side	M-side	M-side	M-side	M-side	M-side	M-side	M-side	M-side	M-side	M-side	M-side	M-side	M-side	M-side	M-side	M-side	M-side	M-side	M-side	M-side	M-side	M-side	M-side	M-side	M-side	M-side	M-side	M-side	M-side	M-side	M-side	M-side	M-side	M-side	M-side	M-side	M-side	M-side	M-side	M-side	M-side	M-side	M-side	M-side	M-side	M-side	M-side	M-side	M-side	M-side	M-side	M-side	M-side	M-side	M-side	M-side	M-side	M-side	M-side	M-side	M-side	M-side	M-side	M-side	M-side	M-side	M-side	M-side	M-side	M-side	M-side	M-side	M-side	M-side	M-side	M-side	M-side	M-side	M-side	M-side	M-side	M-side	M-side	M-side	M-side	M-side	M-side	M-side	M-side	M-side	M-side	M-side	M-side	M-side	M-side	M-side	M-side	M-side	M-side	M-side	M-side	M-side	M-side	M-side	M-side	M-side	M-side	M-side	M-side	M-side	M-side	M-side	M-side	M-side	M-side	M-side	M-side	M-side	M-side	M-side	M-side	M-side	M-side	M-side	M-side	M-side	M-side	M-side	M-side	M-side	M-side	M-side	M-side	M-side	M-side	M-side	M-side	M-side	M-side	M-side	M-side	M-side	M-side	M-side	M-side	M-side	M-side	M-side	M-side	M-side	M-side	M-side	M-side	M-side	M-side	M-side	M-side	M-side	M-side	M-side	M-side	M-side	M-side	M-side	M-side	M-side	M-side	M-side	M-side	M-side	M-side	M-side	M-side	M-side	M-side	M-side	M-side	M-side	M-side	M-side	M-side	M-side	M-side	M-side
Cell type	EA	EA	SCC(EAintEMT)	EA	EAintEMT	EAEMT	EAEMT	EAintEMT	EAintEMT	EAintEMT	EAEMT	EA	EAEMT	EAintEMT	EA	EA	Macrophage	EAintEMT	EAEMT	Macrophage	Macrophage	EA	Macrophage	EA	EAEMT	Macrophage	EA	EAintEMT	EAintEMT	EA	Macrophage	EAintEMT	EA	EA	EAEMT	Macrophage	EA	EA	Macrophage	EAintEMT	Macrophage	Macrophage	EA	EAintEMT	EAEMT	EA	EAEMT	EAintEMT	EAEMT	EA	Macrophage	EAintEMT	DC	EAintEMT	EAEMT	EAintEMT	EAEMT	EA	EAintEMT	EA	EAEMT	EAEMT	EAintEMT	Macrophage	EAintEMT	EA	EA	EAEMT	*	EAEMT	EAintEMT	SCC(EA)	EAEMT	EA	EA	EAEMT	EAintEMT	EA	Macrophage	EA	EAEMT	EA	EAintEMT	EAintEMT	EAEMT	Macrophage	EAintEMT	EAintEMT	EAintEMT	EA	EAEMT	EAEMT	Endo	Macrophage	EA	Macrophage	EAintEMT	EA	EA	EAintEMT	EAintEMT	EAintEMT	Macrophage	EA	EA	EA	T cell	EAintEMT	Macrophage	EAEMT	EAintEMT	Macrophage	EAEMT	EA	EA	EAintEMT	EA	EAEMT	EA	EA	EAEMT	EA	T cell	EAEMT	Macrophage	Macrophage	EAEMT	EA	EAEMT	Macrophage	Macrophage	EAEMT	EA	EA	EA	EAEMT	Macrophage	Macrophage	EA	Macrophage	EA	EA	*	Macrophage	EA	EAEMT	EAintEMT	SCC(EAintEMT)	Macrophage	EAintEMT	EAEMT	EAintEMT	EA	CTL	B cell	EA	EAintEMT	EAintEMT	EAEMT	EAintEMT	Fibro	EA	EAEMT	Macrophage	EA	EAintEMT	CTL	Macrophage	EAEMT	*	Macrophage	EAEMT	EAEMT	SCC(EAEMT)	EA	EAEMT	EAintEMT	EAEMT	T cell	EA	Macrophage	EA	EA	Macrophage	EA	EAintEMT	Macrophage	EAintEMT	Macrophage	EAEMT	EAintEMT	EAintEMT	CTL	*	EAEMT	Macrophage	EAintEMT	*	EA	Macrophage	EAintEMT	Macrophage	EA	EAintEMT	EAintEMT	EA	EAintEMT	EAintEMT	EAintEMT	EAintEMT	Fibro	Endo	EAintEMT	EAintEMT	*	EAintEMT	Fibro	EA	EAintEMT	EA	EAEMT	*	EAEMT	Macrophage	EAintEMT	EAEMT	Macrophage	EAintEMT	Macrophage	Macrophage	EAintEMT	Macrophage	T cell	EAEMT	EAEMT	*	EA	EAEMT	DC	Macrophage	Macrophage	EAEMT	EAintEMT	Macrophage	EAEMT	EA	EAintEMT	SCC(EAintEMT)	EA	EAintEMT	EAEMT	Macrophage	Macrophage	EA	Macrophage	*	EAintEMT	Macrophage	EA	EAEMT	Macrophage	EAEMT	EAintEMT	EAEMT	EAEMT	EAintEMT	EAintEMT	EA	Macrophage	Macrophage	EA	EAEMT	Macrophage	EA	EAintEMT	EA	Macrophage	EAEMT	*	EAEMT	EAEMT	EAEMT	Macrophage	CTL	EAEMT	EA	EA	EA	EA	EAintEMT	Macrophage	Macrophage	*	T cell	*	EA	EAEMT	T cell	EAintEMT	EAEMT	EAintEMT	EAintEMT	Macrophage	EAEMT	T cell	Treg	EAEMT	Macrophage	EA	EA	EAintEMT	Macrophage	EAEMT	T cell	Macrophage	EAintEMT	EAEMT	EAintEMT	*	EAintEMT	EA	EAintEMT	Macrophage	*	EAEMT	*	EAEMT	SCC(EAintEMT)	EAEMT	T cell	EA	EA	EAintEMT	EA	EAEMT	*	CTL	Macrophage	*	Macrophage	EAintEMT	EAEMT	EAintEMT	*	Macrophage	EAEMT	EA	Macrophage	Macrophage	EAintEMT	EA	DC	Macrophage	Fibro	EAEMT	EA	EA	*	*	EAEMT	EAintEMT	EAintEMT	EA	Macrophage	T cell	EA	Treg	EA	Macrophage	EAEMT	EAEMT	Macrophage	EA	EA	Macrophage	EA	EAintEMT	*	Macrophage	Macrophage	EAEMT	Macrophage	EAEMT	EA	*	CTL	Macrophage	Macrophage	EA	EAintEMT	Macrophage	Macrophage	Fibro	EA	Macrophage	EAEMT	EAintEMT	EAEMT	EA	EAEMT	Fibro	EAEMT	Macrophage	SCC(EAintEMT)	EAEMT	Macrophage	EAEMT	DC	Macrophage	EAEMT	Macrophage	Macrophage	EA	EA	Macrophage	Macrophage	EA	EA	T cell	EAintEMT	EAEMT	DC	T cell	EA	Macrophage	EA	EA	*	EAEMT	Macrophage	Macrophage	Macrophage	Macrophage	T cell	*	Macrophage	EA	EAEMT	EAEMT	EAintEMT	EAEMT	*	Macrophage	EA	Macrophage	Macrophage	Macrophage	Macrophage	*	Macrophage	EAEMT	*	EAEMT	SCC(EA)	Macrophage	*	Macrophage	B cell	Macrophage	Macrophage	EA	EAEMT	Macrophage	EA	EA	EAEMT	EAEMT	Macrophage	EA	EA	Macrophage	Macrophage	*	Macrophage	EAintEMT	EAintEMT	Macrophage	EAintEMT	Macrophage	Fibro	EAintEMT	EA	Macrophage	EA	Macrophage	EA	T cell	Fibro	EAintEMT	Fibro	*	Macrophage	EA	EAintEMT	EAEMT	Macrophage	EAEMT	SCC(EAEMT)	EAEMT	EA	EAintEMT	EA	EAintEMT	EA	EAEMT	EAEMT	EAintEMT	EA	EA	Macrophage	EAEMT	EAintEMT	Macrophage	Macrophage	EA	EA	EAEMT	EAEMT	EAEMT	EA	Macrophage	EA	EA	EA	EAintEMT	EAintEMT	EA	Macrophage	EA	EA	EAintEMT	EAintEMT	Macrophage	EA	EA	EAEMT	Macrophage	EAintEMT	Macrophage	Macrophage	EAEMT	EA	EAintEMT	EA	EAintEMT	EA	EA	Macrophage	EA	EAintEMT	EA	EAintEMT	Macrophage	Macrophage	EAintEMT	EAintEMT	Macrophage	EAintEMT	Macrophage	Macrophage	Macrophage	EAintEMT	EA	T cell	EA	EAintEMT	Macrophage	EA	EA	EAintEMT	Treg	Macrophage	EA	EAintEMT	SM	CTL	EAintEMT	Macrophage	EA	EA	CTL	EA	CTL	T cell	EA	EA	T cell	T cell	CTL	T cell	EAintEMT	EA	Macrophage	Macrophage	EA	Macrophage	EA	EA	*	EA	Macrophage	Macrophage	Macrophage	Macrophage	CTL	EAEMT	Macrophage	*	EA	CTL	Macrophage	EA	T cell	EAEMT	Macrophage	*	Endo	EA	EA	EA	EA	EA	Macrophage	EA	Macrophage	T cell	CTL	T cell	EAintEMT	EAEMT	CTL	EA	EA	Macrophage	EA	T cell	CTL	T cell	T cell	CTL	EAEMT	EA	EA	Macrophage	EA	T cell	EAintEMT	CTL	CTL	EA	EAEMT	CTL	*	EA	EA	Macrophage	*	CTL	Treg	EA	B cell	EA	EA	EA	EA	EA	EA	CTL	EAintEMT	CTL	EA	CTL	EA	CTL	CTL	T cell	T cell	CTL	EA	Macrophage	CTL	Macrophage	Macrophage	EA	T cell	Macrophage	CTL	EA	EA	T cell	EA	*	T cell	T cell	*	CTL	EA	EAEMT	Macrophage	Fibro	EA	T cell	CTL	EA	EA	Macrophage	EA	EA	CTL	CTL	CTL	CTL	Macrophage	CTL	Fibro	CTL	EAintEMT	T cell	Endo	EA	T cell	EA	Macrophage	Macrophage	*	CTL	EA	EA	EAintEMT	EA	CTL	CTL	EA	EA	Macrophage	*	CTL	Macrophage	EAEMT	T cell	Macrophage	T cell	*	EAintEMT	*	T cell	Macrophage	EA	EA	EA	EA	T cell	EA	*	EA	EA	Macrophage	EAEMT	EA	EA	Macrophage	Macrophage	Macrophage	CTL	T cell	T cell	CTL	Macrophage	CTL	*	DC	EA	EA	*	EA	Macrophage	*	T cell	EAEMT	EA	Macrophage	EA	EA	*	EA	*	EA	EAintEMT	*	EAEMT	DC	CTL	*	T cell	EA	DC	T cell	EA	EA	*	CTL	EAintEMT	EAEMT	CTL	EA	EAintEMT	EA	SM	*	EA	Macrophage	EA	*	*	EA	*	Macrophage	CTL	*	EA	*	Macrophage	Macrophage	EA	*	EA	*	EA	EA	CTL	EA	EA	EA	Macrophage	*	EA	EA	EA	Macrophage	*	EA	EA	CTL	Macrophage	EA	EAEMT	T cell	EA	*	Macrophage	EA	EA	Macrophage	Macrophage	EA	CTL	EAEMT	EA	EA	Macrophage	EA	Macrophage	EA	EA	Macrophage	EAEMT	Macrophage	*	EA	EAintEMT	T cell	Macrophage	*	Macrophage	*	T cell	Macrophage	EAEMT	T cell	Macrophage	EA	Endo	CTL	*	EA	EA	EA	EAEMT	EA	*	*	*	Macrophage	EA	*	T cell	CTL	*	*	Macrophage	EAintEMT	EA	EA	SM	EA	EA	EA	*	CTL	*	EAEMT	EA	Fibro	Macrophage	*	Macrophage	EA	*	Fibro	CTL	EA	*	EA	CTL	*	EA	*	Macrophage	EA	EA	Macrophage	EA	EA	Fibro	EAEMT	Macrophage	EAEMT	*	Macrophage	Macrophage	EAintEMT	Endo	T cell	*	*	Macrophage	EA	Macrophage	EAEMT	Macrophage	*	EAEMT	Macrophage	*	EA	Macrophage	Macrophage	Macrophage	CTL	EAintEMT	Fibro	EA	*	EA	Macrophage	Macrophage	Macrophage	EAEMT	EA	Macrophage	Macrophage	EA	EA	Fibro	Macrophage	Macrophage	EA	*	EA	EA	*	EA	DC	EA	Macrophage	*	*	EA	*	Macrophage	EA	EA	Fibro	T cell	EA	Macrophage	EA	Macrophage	*	Macrophage
Read No.	"4,467,348"	"3,137,141"	"3,078,759"	"2,908,381"	"2,902,176"	"2,851,022"	"2,697,731"	"2,492,095"	"2,486,521"	"2,466,626"	"2,093,068"	"2,083,197"	"2,069,434"	"2,020,774"	"2,010,748"	"1,970,768"	"1,965,865"	"1,946,796"	"1,898,308"	"1,878,145"	"1,842,138"	"1,839,108"	"1,837,566"	"1,814,251"	"1,766,665"	"1,749,769"	"1,701,032"	"1,691,054"	"1,672,064"	"1,659,259"	"1,636,434"	"1,632,975"	"1,606,403"	"1,592,122"	"1,590,874"	"1,573,012"	"1,564,860"	"1,501,542"	"1,498,807"	"1,490,443"	"1,476,004"	"1,469,597"	"1,430,807"	"1,418,795"	"1,401,103"	"1,371,054"	"1,369,930"	"1,363,744"	"1,350,883"	"1,343,506"	"1,335,335"	"1,335,061"	"1,306,658"	"1,293,786"	"1,269,170"	"1,240,318"	"1,230,980"	"1,220,698"	"1,216,116"	"1,204,561"	"1,196,845"	"1,195,852"	"1,184,759"	"1,179,951"	"1,164,412"	"1,162,400"	"1,153,704"	"1,153,686"	"1,148,110"	"1,146,597"	"1,129,339"	"1,121,796"	"1,115,894"	"1,109,965"	"1,106,983"	"1,105,101"	"1,101,159"	"1,060,045"	"1,055,927"	"1,045,513"	"1,042,053"	"1,040,008"	"1,035,554"	"1,033,812"	"1,027,795"	"1,025,174"	"1,009,251"	"1,007,337"	"1,003,985"	"1,001,783"	"993,960"	"988,577"	"986,069"	"975,152"	"956,244"	"950,265"	"932,878"	"926,383"	"915,046"	"913,089"	"908,197"	"906,588"	"902,145"	"898,235"	"894,945"	"887,791"	"879,655"	"874,460"	"868,980"	"868,846"	"858,657"	"855,702"	"852,006"	"849,915"	"847,451"	"845,646"	"836,074"	"833,975"	"826,413"	"819,896"	"819,429"	"809,082"	"807,653"	"804,970"	"800,474"	"797,695"	"797,041"	"796,607"	"791,288"	"787,431"	"784,782"	"782,578"	"773,349"	"772,378"	"771,217"	"770,657"	"768,417"	"765,174"	"761,355"	"753,095"	"751,999"	"750,085"	"745,423"	"741,322"	"740,776"	"738,406"	"737,263"	"737,244"	"735,659"	"734,762"	"733,091"	"730,894"	"728,041"	"723,850"	"723,317"	"722,906"	"721,614"	"717,192"	"713,967"	"712,572"	"706,919"	"704,635"	"703,658"	"702,452"	"700,571"	"699,127"	"699,076"	"691,374"	"690,291"	"684,905"	"684,051"	"680,126"	"678,126"	"676,650"	"676,226"	"673,854"	"673,846"	"673,440"	"673,034"	"669,349"	"668,129"	"662,209"	"660,853"	"660,780"	"658,578"	"650,752"	"641,113"	"635,769"	"633,679"	"633,355"	"633,086"	"627,900"	"626,895"	"625,866"	"625,303"	"622,966"	"616,515"	"612,893"	"607,156"	"604,018"	"597,466"	"592,555"	"592,427"	"589,829"	"588,058"	"587,582"	"585,819"	"580,512"	"579,853"	"579,050"	"576,484"	"576,074"	"575,814"	"574,990"	"574,926"	"574,291"	"573,367"	"571,129"	"571,090"	"569,910"	"569,466"	"567,344"	"566,477"	"565,113"	"563,941"	"561,967"	"561,820"	"558,987"	"558,610"	"556,406"	"554,931"	"554,284"	"553,690"	"553,630"	"550,009"	"547,961"	"547,618"	"545,356"	"541,962"	"541,079"	"539,388"	"538,102"	"537,852"	"534,008"	"529,634"	"528,729"	"526,355"	"525,059"	"520,864"	"518,942"	"515,610"	"510,547"	"510,131"	"508,066"	"505,605"	"505,120"	"504,511"	"502,580"	"498,603"	"498,235"	"497,664"	"493,764"	"492,003"	"489,441"	"489,315"	"485,881"	"485,692"	"485,286"	"483,439"	"483,211"	"482,965"	"481,994"	"481,707"	"479,152"	"479,068"	"479,015"	"478,506"	"478,010"	"477,602"	"474,415"	"472,715"	"472,452"	"472,161"	"472,078"	"470,757"	"470,687"	"466,874"	"466,257"	"463,331"	"463,103"	"461,110"	"460,524"	"458,179"	"457,920"	"457,811"	"457,079"	"451,324"	"449,621"	"448,700"	"445,020"	"444,876"	"444,774"	"436,747"	"436,526"	"435,531"	"433,900"	"432,156"	"431,494"	"430,973"	"430,248"	"427,035"	"423,307"	"422,232"	"421,383"	"420,734"	"420,515"	"419,593"	"418,783"	"418,131"	"415,304"	"414,347"	"414,227"	"414,108"	"413,439"	"411,419"	"405,632"	"404,807"	"404,457"	"404,348"	"404,057"	"399,793"	"399,791"	"398,921"	"398,444"	"396,072"	"395,238"	"394,825"	"392,001"	"391,600"	"391,370"	"389,977"	"389,929"	"388,851"	"388,650"	"388,112"	"387,958"	"387,916"	"387,882"	"387,537"	"385,607"	"385,250"	"384,044"	"383,287"	"379,694"	"378,752"	"378,027"	"376,967"	"376,733"	"376,251"	"375,695"	"375,154"	"373,890"	"373,689"	"372,986"	"372,828"	"372,465"	"371,897"	"371,886"	"371,860"	"371,760"	"371,011"	"370,884"	"369,088"	"368,336"	"367,414"	"367,186"	"365,338"	"363,711"	"363,371"	"362,587"	"361,814"	"361,523"	"360,384"	"360,366"	"357,859"	"356,299"	"356,164"	"356,110"	"355,140"	"353,621"	"352,766"	"352,107"	"352,014"	"351,138"	"350,970"	"350,518"	"350,497"	"350,272"	"349,365"	"349,117"	"348,282"	"347,673"	"347,414"	"347,220"	"345,439"	"344,114"	"344,005"	"341,941"	"341,071"	"340,770"	"340,352"	"339,782"	"338,798"	"338,046"	"337,969"	"337,675"	"336,052"	"335,943"	"335,038"	"334,990"	"334,465"	"333,296"	"333,222"	"332,838"	"332,729"	"332,545"	"332,453"	"332,313"	"332,046"	"331,982"	"331,437"	"330,972"	"330,858"	"330,454"	"329,662"	"329,595"	"328,010"	"326,578"	"325,992"	"325,374"	"325,175"	"324,107"	"323,534"	"322,663"	"322,177"	"321,600"	"321,249"	"321,136"	"320,836"	"317,287"	"316,721"	"315,997"	"315,095"	"315,012"	"313,818"	"313,592"	"312,310"	"311,226"	"310,113"	"309,557"	"309,305"	"308,507"	"307,931"	"307,885"	"307,376"	"306,349"	"306,003"	"305,822"	"305,527"	"305,345"	"304,751"	"304,568"	"303,314"	"302,693"	"302,502"	"302,020"	"301,947"	"301,421"	"300,285"	"300,098"	"299,714"	"299,386"	"298,369"	"298,003"	"297,319"	"297,312"	"296,904"	"296,133"	"296,126"	"295,941"	"295,800"	"295,794"	"295,517"	"294,777"	"294,408"	"292,992"	"292,773"	"291,085"	"290,707"	"290,504"	"19,676,588"	"15,895,009"	"15,799,673"	"12,516,907"	"11,299,676"	"11,108,084"	"11,094,131"	"10,709,730"	"9,870,037"	"9,336,807"	"9,021,712"	"8,465,391"	"8,035,387"	"7,795,537"	"7,635,182"	"7,327,660"	"7,116,977"	"6,928,600"	"6,283,923"	"6,262,875"	"6,231,743"	"6,055,293"	"5,930,826"	"5,816,268"	"5,699,533"	"5,605,764"	"5,505,551"	"5,484,162"	"5,416,754"	"5,390,343"	"5,322,225"	"5,064,721"	"4,945,346"	"4,736,777"	"4,578,233"	"4,494,599"	"4,388,584"	"4,337,433"	"4,333,598"	"4,300,195"	"4,284,920"	"4,203,694"	"4,198,651"	"4,146,872"	"3,908,070"	"3,901,301"	"3,865,419"	"3,775,789"	"3,710,116"	"3,700,727"	"3,649,807"	"3,547,348"	"3,424,889"	"3,221,712"	"3,195,040"	"3,129,339"	"2,968,357"	"2,916,775"	"2,884,066"	"2,736,178"	"2,726,348"	"2,682,713"	"2,676,379"	"2,624,404"	"2,595,172"	"2,578,578"	"2,357,160"	"2,346,881"	"2,336,705"	"2,257,654"	"2,247,070"	"2,244,016"	"2,220,534"	"2,192,574"	"2,124,171"	"2,104,675"	"2,098,700"	"2,090,795"	"2,025,774"	"2,018,261"	"1,999,892"	"1,973,598"	"1,967,943"	"1,902,879"	"1,878,896"	"1,841,164"	"1,813,844"	"1,793,588"	"1,754,855"	"1,751,170"	"1,707,999"	"1,707,170"	"1,678,930"	"1,655,822"	"1,628,819"	"1,627,838"	"1,622,330"	"1,621,031"	"1,606,071"	"1,579,605"	"1,551,289"	"1,516,615"	"1,507,859"	"1,507,160"	"1,503,183"	"1,495,148"	"1,493,953"	"1,492,561"	"1,465,424"	"1,457,551"	"1,456,353"	"1,424,078"	"1,418,648"	"1,416,737"	"1,410,181"	"1,404,923"	"1,408,607"	"1,373,859"	"1,356,146"	"1,345,198"	"1,327,237"	"1,321,865"	"1,321,803"	"1,321,188"	"1,290,764"	"1,288,858"	"1,245,778"	"1,243,060"	"1,243,059"	"1,228,891"	"1,227,885"	"1,216,863"	"1,212,738"	"1,205,959"	"1,203,666"	"1,196,578"	"1,193,553"	"1,173,643"	"1,158,990"	"1,155,767"	"1,152,037"	"1,119,335"	"1,117,411"	"1,105,243"	"1,094,841"	"1,080,133"	"1,077,813"	"1,062,362"	"1,061,875"	"1,060,106"	"1,047,885"	"1,046,965"	"1,044,896"	"1,036,442"	"1,033,095"	"1,020,524"	"1,010,009"	"1,009,002"	"1,008,206"	"992,739"	"990,122"	"982,705"	"979,956"	"975,643"	"970,826"	"970,247"	"964,725"	"963,065"	"961,945"	"961,698"	"959,427"	"958,871"	"957,877"	"955,458"	"955,032"	"951,586"	"946,334"	"928,866"	"926,918"	"917,629"	"915,820"	"907,737"	"900,168"	"892,146"	"881,957"	"872,800"	"862,643"	"861,769"	"860,559"	"852,580"	"850,500"	"848,166"	"841,760"	"838,411"	"833,248"	"817,505"	"801,518"	"797,729"	"796,429"	"792,331"	"792,318"	"788,437"	"779,959"	"762,900"	"762,412"	"760,983"	"760,167"	"746,660"	"743,888"	"732,472"	"727,853"	"722,018"	"721,708"	"716,661"	"707,257"	"704,485"	"695,674"	"695,462"	"694,430"	"689,314"	"687,955"	"686,106"	"685,782"	"685,573"	"683,043"	"682,160"	"672,135"	"669,273"	"663,399"	"662,465"	"660,525"	"657,391"	"655,188"	"652,862"	"651,821"	"650,363"	"643,467"	"641,441"	"638,302"	"636,582"	"635,776"	"634,672"	"634,255"	"630,083"	"628,470"	"622,480"	"618,938"	"618,846"	"612,506"	"607,595"	"606,475"	"602,207"	"600,950"	"596,592"	"596,512"	"592,479"	"591,970"	"590,850"	"588,897"	"588,742"	"588,314"	"587,371"	"586,099"	"583,921"	"583,231"	"582,692"	"581,909"	"576,968"	"572,338"	"572,076"	"569,169"	"569,155"	"565,066"	"563,908"	"560,259"	"559,879"	"557,124"	"556,979"	"549,526"	"548,344"	"547,990"	"545,621"	"545,561"	"544,149"	"544,048"	"543,761"	"543,131"	"534,716"	"533,113"	"531,518"	"530,225"	"529,423"	"525,292"	"525,001"	"523,197"	"521,471"	"518,102"	"517,688"	"516,342"	"515,651"	"511,884"	"507,570"	"501,416"	"499,223"	"498,568"	"498,155"	"496,971"	"496,805"	"491,095"	"490,867"	"490,791"	"486,901"	"485,875"	"484,499"	"484,107"	"476,921"	"473,676"	"472,324"	"471,474"	"470,769"	"467,400"	"463,862"	"462,401"	"455,969"	"455,817"	"455,509"	"454,620"	"451,874"	"451,144"	"450,583"	"450,538"	"446,845"	"445,205"	"442,398"	"441,853"	"441,711"	"441,286"	"437,981"	"435,953"	"434,077"	"433,348"	"430,804"	"430,884"	"430,287"	"430,239"	"429,449"	"427,553"	"426,364"	"425,738"	"425,579"	"423,124"	"422,813"	"419,388"	"419,307"	"417,087"	"413,832"	"413,546"	"411,474"	"410,136"	"409,700"	"407,147"	"407,112"	"406,420"	"405,683"	"405,301"	"404,043"	"403,987"	"403,717"	"403,510"	"401,655"	"401,189"	"401,004"	"400,600"	"398,632"	"398,264"	"397,690"	"397,277"	"394,780"	"392,608"	"390,209"	"389,706"	"388,674"	"388,314"	"387,411"	"387,178"	"387,167"	"386,502"	"382,325"	"380,589"	"380,252"	"379,229"	"378,448"	"376,484"	"374,500"	"372,886"	"372,577"	"371,166"	"370,602"	"370,472"	"370,172"	"369,878"	"369,175"	"366,940"	"366,428"	"365,096"	"363,941"	"363,663"	"363,246"	"361,713"	"361,488"	"360,062"	"359,413"	"358,491"	"356,292"	"353,739"	"353,956"	"351,456"	"351,442"	"351,269"	"349,422"	"349,018"	"345,373"	"344,877"	"343,527"	"342,563"	"341,427"	"341,053"	"340,278"	"338,522"	"337,654"	"336,647"	"334,842"	"334,552"	"333,931"	"333,359"	"333,264"	"331,343"	"330,252"	"330,082"	"329,682"	"328,241"	"327,425"	"326,321"	"325,796"	"324,995"	"324,474"	"323,883"	"322,815"	"322,480"	"322,127"	"321,881"	"316,191"	"315,811"	"315,530"	"314,008"	"312,324"	"311,142"	"309,897"	"309,685"	"308,434"	"308,409"	"306,627"	"305,604"	"303,885"	"303,417"	"303,087"	"302,996"	"302,217"	"301,033"	"300,152"	"299,896"	"299,575"	"299,572"	"299,412"	"299,206"	"299,035"	"298,559"	"298,502"	"295,141"	"295,025"	"293,678"	"291,368"	"290,587"	"289,933"	"289,294"	"288,713"	"287,629"	"287,617"	"287,508"	"286,541"	"286,447"	"285,328"	"285,051"	"283,868"	"283,587"	"283,419"	"283,198"	"280,629"	"279,710"	"277,848"
Detected Gene No.	"7,593"	"7,429"	"6,083"	"5,729"	"8,126"	"7,688"	"5,402"	"7,164"	"5,944"	"6,772"	"6,716"	"6,768"	"5,735"	"6,817"	"6,569"	"6,239"	"5,066"	"5,249"	"5,715"	"4,799"	"6,359"	"4,457"	"4,575"	"5,094"	"4,734"	"4,124"	"5,050"	"5,285"	"6,722"	"5,939"	"6,077"	"5,379"	"4,259"	"6,230"	"4,634"	"5,071"	"4,229"	"4,197"	"3,579"	"5,404"	"4,431"	"4,249"	"5,083"	"5,813"	"6,175"	"4,731"	"4,115"	"5,312"	"5,104"	"4,058"	"4,486"	"5,244"	"4,927"	"4,534"	"3,805"	"5,133"	"4,631"	"4,648"	"4,501"	"4,468"	"4,011"	"4,777"	"5,336"	"4,129"	"4,819"	"4,018"	"3,995"	"4,868"	"4,638"	"4,433"	"5,535"	"4,660"	"4,348"	"4,217"	"4,452"	"4,321"	"4,279"	"4,754"	"3,731"	"3,787"	"4,758"	"3,659"	"5,262"	"5,474"	"5,491"	"3,488"	"3,834"	"3,850"	"4,663"	"3,404"	"4,028"	"4,439"	"4,501"	"3,315"	"4,453"	"3,739"	"3,693"	"3,754"	"3,255"	"3,871"	"3,380"	"4,245"	"4,886"	"3,484"	"3,923"	"3,598"	"4,029"	"3,042"	"3,257"	"4,729"	"3,983"	"3,351"	"3,736"	"4,202"	"2,890"	"3,932"	"3,587"	"4,482"	"4,093"	"3,611"	"2,840"	"3,961"	"3,203"	"3,075"	"3,311"	"3,391"	"3,417"	"3,173"	"4,910"	"2,723"	"2,744"	"4,643"	"3,113"	"3,326"	"3,200"	"3,629"	"2,870"	"3,872"	"3,174"	"3,080"	"3,663"	"3,299"	"3,270"	"2,947"	"3,344"	"3,023"	"2,986"	"3,342"	"2,851"	"5,052"	"4,303"	"3,170"	"2,760"	"3,345"	"2,790"	"3,503"	"3,465"	"3,592"	"4,240"	"3,264"	"3,417"	"3,004"	"2,774"	"4,159"	"3,028"	"4,026"	"3,175"	"4,017"	"3,752"	"3,445"	"3,287"	"3,615"	"3,679"	"2,830"	"4,665"	"2,865"	"2,848"	"2,846"	"3,006"	"3,775"	"3,280"	"3,429"	"3,173"	"3,311"	"4,626"	"2,978"	"4,006"	"2,437"	"2,624"	"2,516"	"3,440"	"4,979"	"2,746"	"3,813"	"3,615"	"3,787"	"2,682"	"3,051"	"2,579"	"2,581"	"3,087"	"3,067"	"2,809"	"2,876"	"3,040"	"2,696"	"2,471"	"2,964"	"2,391"	"2,491"	"4,626"	"3,858"	"3,437"	"2,548"	"4,056"	"3,107"	"2,505"	"3,278"	"2,478"	"2,411"	"2,705"	"2,384"	"2,636"	"4,363"	"2,752"	"3,054"	"2,895"	"2,694"	"3,900"	"3,184"	"2,999"	"3,269"	"3,478"	"3,084"	"3,028"	"4,158"	"2,130"	"2,689"	"2,946"	"2,179"	"3,362"	"2,456"	"3,022"	"2,776"	"2,732"	"2,839"	"2,698"	"2,635"	"2,273"	"3,449"	"3,099"	"2,784"	"2,005"	"2,020"	"3,175"	"2,253"	"2,886"	"2,425"	"3,626"	"2,107"	"2,735"	"3,635"	"3,299"	"2,492"	"2,310"	"2,620"	"2,317"	"2,545"	"1,997"	"2,876"	"2,739"	"2,689"	"2,823"	"2,642"	"2,305"	"2,649"	"2,298"	"2,554"	"3,005"	"3,077"	"2,375"	"2,223"	"1,992"	"2,495"	"2,483"	"2,554"	"2,020"	"3,424"	"2,438"	"2,887"	"2,171"	"2,859"	"2,645"	"2,482"	"2,005"	"2,434"	"2,801"	"2,350"	"2,695"	"2,141"	"2,644"	"2,853"	"3,062"	"1,976"	"2,533"	"2,360"	"2,491"	"3,816"	"2,261"	"2,993"	"1,968"	"2,392"	"2,520"	"2,698"	"2,655"	"2,315"	"3,109"	"2,556"	"2,334"	"2,078"	"2,216"	"2,473"	"2,603"	"2,686"	"2,263"	"1,939"	"1,951"	"2,988"	"2,243"	"2,244"	"2,501"	"2,672"	"2,817"	"2,260"	"2,053"	"2,749"	"2,174"	"2,635"	"2,030"	"2,018"	"2,939"	"2,398"	"1,934"	"1,039"	"2,386"	"2,368"	"2,003"	"1,591"	"1,882"	"3,982"	"1,862"	"2,128"	"2,167"	"1,883"	"2,154"	"2,263"	"3,247"	"1,904"	"2,673"	"2,259"	"2,284"	"2,146"	"1,716"	"2,109"	"1,856"	"1,841"	"2,164"	"2,001"	"3,113"	"2,126"	"3,432"	"2,576"	"2,005"	"1,883"	"2,225"	"2,627"	"1,915"	"1,928"	"2,128"	"2,196"	"2,598"	"1,988"	"1,921"	"1,664"	"1,852"	"2,251"	"2,384"	"2,146"	"2,179"	"2,307"	"1,479"	"2,399"	"2,037"	"2,111"	"1,760"	"1,969"	"2,544"	"2,055"	"2,040"	"1,890"	"2,177"	"2,269"	"1,994"	"2,127"	"2,172"	"2,315"	"2,409"	"2,211"	"1,977"	"1,671"	"2,031"	"1,984"	"2,333"	"2,292"	"2,279"	"1,705"	"1,737"	"1,781"	"2,164"	"2,286"	"2,425"	"2,158"	"1,996"	"1,875"	"2,609"	"1,306"	"2,240"	"1,909"	"2,358"	"2,301"	"1,678"	"2,558"	"2,078"	"2,106"	"1,719"	"2,233"	"1,524"	"2,255"	"1,558"	"1,827"	"2,416"	"1,758"	"1,708"	"1,734"	"2,127"	"1,851"	"1,646"	"1,604"	"2,301"	"1,976"	"3,365"	"2,120"	"2,334"	"1,672"	"1,662"	"1,843"	"2,119"	"1,573"	"1,803"	"1,953"	"1,469"	"1,710"	"1,873"	"1,528"	"1,726"	"1,644"	"1,946"	"1,623"	"1,536"	"1,956"	"1,565"	"2,301"	"1,990"	"2,558"	"1,809"	"1,884"	"1,759"	"2,242"	"1,484"	"2,691"	"2,134"	"1,885"	"2,021"	"2,148"	"1,386"	"1,994"	"2,737"	"1,966"	"2,133"	"1,825"	"1,720"	"2,655"	"2,511"	"2,342"	"1,821"	"2,005"	"2,302"	"1,807"	"2,338"	"1,800"	"8,814"	"8,462"	"7,956"	"8,502"	"6,642"	"7,516"	"6,434"	"7,732"	"7,927"	"6,142"	"7,702"	"6,461"	"5,127"	"6,202"	"6,651"	"6,568"	"6,680"	"5,395"	"6,788"	"6,140"	"6,220"	"5,208"	"5,717"	"5,424"	"5,794"	"5,302"	"5,700"	"4,902"	"6,223"	"5,405"	"5,502"	"4,215"	"3,549"	"4,670"	"6,133"	"4,976"	"4,235"	"4,731"	"4,321"	"5,149"	"4,128"	"3,944"	"4,054"	"4,343"	"5,304"	"5,095"	"4,203"	"3,821"	"3,476"	"4,130"	"5,157"	"5,402"	"3,669"	"4,254"	"3,474"	"4,470"	"3,193"	"3,480"	"4,407"	"4,342"	"2,695"	"3,698"	"3,174"	"4,075"	"3,279"	"3,887"	"1,664"	"3,924"	"2,891"	"3,602"	"3,353"	"2,238"	"3,042"	"4,215"	"3,460"	"4,203"	"3,619"	"3,038"	"2,231"	"2,541"	"3,527"	"2,305"	"3,676"	"3,518"	"2,821"	"3,767"	"3,440"	"3,441"	"2,937"	"2,740"	"2,167"	"2,857"	"2,445"	"2,898"	"2,426"	"3,688"	"3,565"	"3,158"	"1,427"	"1,946"	"3,423"	"2,521"	"2,953"	"2,089"	"2,372"	"3,343"	"1,619"	"3,045"	"3,299"	"2,128"	"2,045"	"2,152"	"2,394"	"2,885"	"2,219"	"2,702"	"2,391"	"1,818"	"1,791"	"2,326"	"2,557"	"2,042"	"4,143"	"3,443"	"2,484"	"2,403"	"2,844"	"3,180"	"2,919"	"1,781"	"1,913"	"1,746"	"3,192"	"2,174"	"1,667"	"2,757"	"3,165"	"2,777"	"2,169"	"1,932"	"1,369"	"1,894"	"2,105"	"1,341"	"2,386"	"2,348"	"2,392"	"1,740"	"1,988"	"1,940"	"1,651"	"2,630"	"2,314"	"1,506"	"1,519"	"2,660"	"1,418"	"2,452"	"2,229"	"2,075"	"1,548"	"1,329"	"1,502"	"1,813"	"1,669"	"2,014"	"2,091"	"1,680"	"2,903"	"2,198"	"2,030"	"2,186"	"1,449"	"2,019"	"2,174"	"2,106"	"1,767"	"2,808"	"1,983"	"1,388"	"1,989"	"1,826"	"2,539"	"1,390"	"1,672"	"2,415"	"2,520"	"1,898"	"1,243"	"1,681"	"1,525"	"1,538"	"2,033"	"2,729"	"2,608"	"1,782"	"1,858"	"1,804"	"1,376"	"1,497"	"1,181"	"2,197"	"1,841"	"1,776"	"1,572"	"2,284"	"1,867"	"1,754"	"2,365"	"1,301"	"1,226"	"1,548"	"1,124"	"2,210"	929	"2,091"	"1,164"	"1,566"	"1,902"	"2,478"	"2,029"	"1,468"	"2,178"	"1,253"	978	"1,666"	"1,381"	994	"1,913"	"1,174"	"1,350"	"1,323"	"1,412"	"1,039"	"1,117"	"1,466"	"1,100"	970	"1,878"	"1,327"	950	"1,039"	"1,348"	"5,553"	"1,078"	"2,059"	"1,512"	"1,524"	"1,529"	"1,136"	945	"1,100"	"1,191"	925	"2,495"	"1,385"	"1,694"	"2,441"	"1,458"	"1,627"	"1,287"	848	"2,016"	"2,562"	"1,276"	"2,192"	"2,188"	806	"1,739"	717	"1,345"	"2,102"	"1,218"	"1,315"	928	"1,043"	663	"2,085"	"1,699"	"1,314"	"1,077"	872	854	"1,520"	"1,569"	"1,221"	"1,765"	"1,263"	991	"1,124"	"1,022"	"1,512"	"1,185"	"1,489"	929	896	"1,318"	"1,795"	830	"1,323"	"1,028"	"1,394"	895	"1,082"	"1,169"	"1,135"	745	"1,037"	"1,056"	"1,298"	928	"1,881"	"1,514"	"1,358"	898	"1,143"	"1,361"	"1,444"	"1,167"	"1,349"	861	725	995	"1,703"	"1,193"	576	"1,063"	"1,546"	"1,738"	"1,303"	836	"2,483"	"1,153"	850	"1,071"	877	628	"1,086"	762	"1,809"	772	"1,013"	"1,168"	965	753	"1,228"	952	"1,411"	"1,471"	775	"1,125"	872	848	869	"1,132"	872	"1,213"	717	904	"1,046"	655	683	609	"1,060"	"1,054"	954	468	663	824	"3,005"	"1,019"	943	872	761	925	746	658	920	"1,089"	"1,038"	"1,049"	896	786	752	608	"1,853"	821	792	"1,210"	980	642	"1,078"	598	"1,145"	"1,352"	"1,776"	"1,063"	"1,001"	725	939	"1,084"	597	884	965	"1,530"	"1,365"	933	667	983	556	"2,107"	762	931	983	893	"1,037"	"1,032"	713	673	782	"1,256"	706	"1,380"	"1,296"	923	779	845	559	"2,893"	839	502	703	729	"1,084"	"1,310"	667	898	"1,191"	673	639	883	882	945	660	879	698	"1,085"	"1,061"	644	"1,040"	687	"1,075"	805	"2,805"	885	997	"1,000"	"1,069"	"1,041"	"4,392"	938	733	665	"1,807"	"1,099"	665	"1,053"	"1,095"	789	575	718	779	836	"1,357"	"1,606"	847	589	438	527	683	562	808	632	737	"1,122"	615	526	"2,233"	641	693	"1,019"	750	470	644	932	514	531	980	420	607
Barcode (Cell No.)	TAGGATAAGGCA	CGTAACCCAAAC	ACTAGTAGGGCC	AGTTCGGGACTA	GGCCTTCGCAAT	TGATCCTGACAA	TTCCGGTGCTCC	ATCGGTTTGGCC	TACGGTTCTACT	TATGCTGGTCGA	CACTTACAGCGC	CCGACCCCCTCG	ACCCTAACTAAT	TGACCGGTCCCG	AATAACTTGAAA	CGCCACCCAGCC	AACAATTACGTG	CACGGGACGACA	TGACGCTACAGT	GTAACCCGAAAG	TCGCAATTCAGG	ACTCAACGTTGC	CCCACGAATTGC	GAGGATCTTAAT	ATTCCGGCAACC	TCCCACACCAGG	GTGAAGTGCGCC	CATTCGGCGAAT	GCCAAGCCACTA	GTGAAAATCACG	AACCGAATGTTG	AGTACTAACTTT	TACCGTGCACCG	CCGTGGAACATC	ATTATGTTGCAA	GAAAGTAGATAG	CCTGTCCCAGCG	TGCACCTGGGAA	GTAAAGAAATGA	AATCTTCAAGAG	CCGACAAAAAAC	ACTACAGGATCA	TGCGTTTACATC	GTACGGAAGAAC	TTAAACCGTAAT	TCCGGCTTGTAC	GAGCAGGCTCCG	CTCGCTGGCAGT	GAGAAACATGGA	TATTCCACAATG	CCGCATCTTCGA	CTAGTGCAGGAA	ACTCAATCTCGT	CAAGAAGTGCAC	TGAACGATCCCT	TATCTCTAATTC	CTTTTTTACCCC	CCCTTACATAGC	AAATCTCCCTCA	ACTCCGGGTAAG	GGCAGCACGCAC	TCATCAATCTTG	CCCTTCGCATCG	CTAGTTACCAAA	ACGCATATTCTC	TAAAGTTTGACC	CTAAAATACGTT	GCCAGCTTGAAA	AAAAAGGTATAG	GCTAGCGTGACT	CTGCCTCTCCGT	ATATAAACCCCA	CCGTAGAATGAT	GCCTTACCCTTT	AACTCCCCTATC	CTCGACGCATCT	CGCAGGCACTTG	GTCAGTCTAGAA	GAACCGTAAATT	TAGTTCAATGCT	TAGTTAATAAAA	TATTTGAGTGGT	TTCGGGGAAACA	CTCGCATATCCT	TGCCTTGACTGA	CTTTCGCTGCCA	ATAATCAGCTGT	ATCGGACCCTTA	AACTGCTGCACA	AGTGGGCCGAGA	CCAGCCCGAAGC	GTAGCTTTGCTA	ATCATTCCAGAT	CCCTATCCATTC	CCAGCTCACATC	GGAAAAAACGGG	GTGAAATAACGA	ACAATGGCCGTT	GTATGCCTCACC	CCGACTATCCTA	CTAAGACCTCGG	TCAACCTCTCAG	CCCCATCTTACC	TCCAGGTTGGGC	CACATCACCGCA	GAATTTTCGCAT	AGCAAAATTTAC	TATACGCACCTC	CCACTTCCTTAA	ATCCCTCATTCA	GCACCAAACCAT	CCGCGACCGCAT	GTATCTGGCCAG	TGGTCGGGAAAA	CCCTCATCTGGC	AACTATGAACTG	CATCGTCGCTCT	TCCCTCTCTCCA	CAATTTTCATAA	GCGGACAAGCTG	CCCAGACTATTC	TGTTAAAAGACT	ACGTCCGCGAGT	AAACATGTCCGA	CAGTCTCTGGAC	TTAGTAGAACCC	CCAAGTCGATCA	AAGTCCCAAAGT	GCGAGCTCTAGG	CATTGGCCGCGC	CCCGAAGCCATT	CCATCGCGTGCT	ATCCAAAATGGC	CAAACAATAGAT	GGTAGACCCTCC	AAATATTTAGGA	GGCAGGCAGCAA	GCCCTTGTCGCC	ACTCCCAACCGA	GGAAACAGTGCG	ACCTCCGTAGCT	TACTCCTTCTCG	TCATAGTAGGCA	AGTCCCACGAGA	TTCAGTGCATTC	CCGACTACGGCC	CAACCTTACGTA	CCACCAACGGCA	ACAACCTCTGGC	ATATAAGGATTG	TCCACCTCGCAT	TCACCGGCCGCT	CCTGGTAGAAGC	CGACAGGCGGTC	TTCAGTAAGTAA	GGATGATAACTG	CTCCATCTGGTA	TCTCTGATAGTG	CACACGATTCTT	AACGCGGAAAGC	ACCGGGAAATCC	TCTCTTAATCAC	CTGCGTGTCATC	GCGGCTAATATG	GATCTTTAATAT	AGGGGACACCAA	TCCAGCAGCTGT	ATAACTTACGAT	CACCACTCTATC	ACTAAGCGAGCC	TGATAGATCGAA	CTGCCCATGCCT	ATGTCCCAACCT	AAACTTGACTGG	AGTGCGTTGTTG	TTTTCGCTACGG	TCGAATGCGAAC	TGTGCTTTTTCT	CCGCCACGACCT	ACGATTAATAAA	GACAGCGTTTCC	ACTAACATGCGT	AAATGGCACCGG	AAGAGTCGCATA	GCTACTAACCTT	AGAACCAATCGT	GTTTGGGTCCAC	ACAAGCAGTCGC	ATGTTCATGAGC	TAAAGCAAAGAC	GTCATCATGATG	AAACCAATAACA	CCGCCGTGTGAA	AAATAGATTATC	AGGCGATGGAAC	CAATACCCTTAT	CACCAATGGCCC	GAATATTGGTCG	TAGTGCTAATCT	GAATACCAGCGA	CAGATTAAATTT	CACTCCTCCGGG	ACGGATTCGGAC	TGAACAATGTGC	TATCCTACGGAA	TACGTACGGGTT	AAAAGCTGTCAT	CAAAATGTGACA	CACACGTTTTCA	CCTGGCGCTAGA	CGATCAAAGATC	GTGTCAGTATCC	GCCTTGGCGCAA	CCCACAGTTGCA	CCCCAATGGAAC	TCCTAGTGACCC	TATATCACAAGT	AGATCCCCCGCA	ATCGTCGAAATC	GGATACACTGCA	AGAAGACTATGT	GTTACGCGACCG	ATACGTACGAGG	TTCAGCAAAAGC	CTTTTATGCGTC	GCGAGTTCCAGT	CAATCGTTCCCA	TACCCCGATTTT	CCAGCACCTTAC	CGTTAGCTTTAG	AGCCCGGGTGCC	TACCTATATGAA	ACCGTTTCCGAT	AGATACTAAAAA	GGACCTACGACA	AATCCGCCCATG	TCCCAAGAAAGC	CCTTCCCATGAC	TCACCTACCTGA	CCACTTGGCATC	ATCTGCATATTT	TCTCGTGTCAGC	CCCTCTACTATT	CAACCGCGACAT	GAGTTCCACCGT	AGATGAAAAGGC	ACCTGTATACAT	GCCGCTGCATTA	GCGAGTCATGCG	CGACTTTACTGT	AAACACTATAAT	TGTTCACACGCA	TGAACTCTGCAG	GGCTTTGACGCG	CCAACACAAGTG	CGGACTTTACGA	ACCAGTCTGGCA	ATTGGAATACTT	ACTCGTATTAGG	TGGGCCCGCGAT	GCCTCCAATGGC	AGTTTACAGAGG	CCCCTTACGGCG	GAGATTACCTCG	CCGCAATTTGGA	GTTGGACGGCAT	TGCTTCTCCTAT	AAACGCATCGGT	GACTTACGGGCG	CCAGCCCCTGCG	GAAAGCGTACGG	TGTATAGACATA	CCAAATTAACCT	TTCTCATTGGGT	TATCCAGTACCC	CATGCCATAGTC	CCAAGCAATTGG	ATTTCTACAGGG	ATACTATACATA	TGTTAGTTACAA	CCGCAGCATTCT	CCACTCGGCGAA	GCTTGAACCGGG	TATTCCCAATGA	CCGTGTCCCTGT	GCAACAGCCATT	TCCCCACATGTC	TCGCTTGCCGGT	GCTTGTTCTGCT	AACAATGCATAG	TTATGCTCGACT	CTCGAACAAAGA	TGGAGGAGTCGA	GCCTTGCCGGAA	CATGTCGGCTTA	TCGCCGACAGCC	GACCTGCTGGCA	GTGCCCCGCCAC	CCTACCTGTATA	CTGTGCTGATCA	GGTCTATATGAC	AGATGAGTATCA	GCTAACCTCCAG	ACGTGTCCGCAC	CAATATGTGCCC	CCGTGCTTACAA	CTCTCACGGAAT	TCCTACCCTTGA	TCCCAGCGAGGC	ACCTAGAAGCCC	CACCATCATTCG	GAATGGTTTATG	GCGTATCACTTA	CCCCAACACACA	CACTTAGTTGTG	GCAGTAGCCGGC	AGCCTCATTTCT	ATTTTAAAAGGG	GCAATCAGTAAT	TGCTGGCATAGA	TTATATGCACAC	AGTTTACGAATG	ACTTTCTCCCCG	CAAGGGACTAAT	TTCCGTCGTTGT	CTTCAAACACGG	AACTGACTCCGC	TGTGAATTAACG	CTGATCGGGTAA	ACCCACTTCGCG	ACCAAGCACCTT	AGTCATGGGTGC	AAATGGCGAAGG	TAATATGCTGGC	ATCTCCCGTAAG	CCACCCTAAACC	CGGGTTTCACTA	GACATTGCCCCC	GGCGCTTTTAAG	CCCAGCCGGGCG	TTAGCATCAAAA	AGTAACCACTCC	AGGGATCTGGAG	CGCCGAAGGCCG	TACCATATATAG	GTAATAAAGCAT	TACCACCGAACT	CCCTCGTATTCA	GTCGTGGGGCTT	TCACGCATTCCT	TCCGGCCGGAAC	TCATGCTCTGTG	AGATAAAAGCGG	CGTCATGCAAAC	GGAAATGGCTTA	ATCACACGATAT	CACAATTCTACG	GCCGTCAATGCT	TGTGTCGATAGA	CTGACCTAACCC	GTCCGTGCGCTT	CTGCACCTGCAT	ACCTCAGCCCCA	ATACAATAAGGA	CCAGGCAGAGGT	TTTGTAGTGTAC	CACCCTCGCAGG	TCCTAAAATAAG	ACAAGCACACTA	CTTCTTCGCCCC	TCCGCCACCCTA	AGTTAACTCCAC	CTAGCCTACACG	GTATTCTCTAAA	TTTCGGATTAGA	CACCTGGTAACT	AATGACCACCAT	GTCTTGTATATC	CGACAAACCCCC	CCAAAGGGACCC	CTCCATCAGAGG	CGTGACTCCTCC	CTTACAACATCA	ACCGTGACTACG	AAACGAGTTATT	CTACCTATTGAC	ATTCTCAAACCA	AAACGGGACCAA	GTCCCCTATGCC	AGGACGTGCCAT	ACCTACTATGCC	GAGCAACTAGCC	CACACAATCGCC	CGACCCATTAGA	TCGCCTGCTAGA	TTTCGCCCAATG	TAGTTTGAAATA	AGGATCCATACA	CCAACCGAATCA	TTTCCTTACTCC	TATGGACGTACC	TCATTGGACACG	CCGTAAAAGACG	CAGAGCCACGAA	TTATCGGTCCTT	GTTACTATAACT	ATTGTCCACTGT	TGTGAAGTTTAG	GTCCAAAAAACC	CACGCTCGCTTT	GTGTCATCTGTC	CAGACCCGCTAT	GTCGGACCGCTT	CGGACACATGCG	CATGTGATTCAT	AGTAGGTAAACC	GAAGAGTACTCC	ATTCACCATCAT	GCATGCCTACTA	ATAACTGCTGCC	AAAGCTCACCTT	TGCCCGGCCCCA	ACGATTAAGGCT	GCACTGCAGACG	GAGACCCTGTCC	CCCCTCTTTTCT	AGTCGTAGACGT	AGCTGCACACGG	GTCAATTTGCAA	CCAAACCTTCCG	CCGCCTCACATT	CGGGAGGAAAGC	TTCATTAAAGGA	CCCTCAGCCATA	CTTCGCTTTACC	GAAACACGTGTC	CACCGCTGGCCT	ACCAAAATACAT	GCACGTTTGCCC	AGAATGATGATC	AGTGCCATTCAA	ACCAGTTCATAT	CACGAAATCTCT	AATGGCTGCTCA	CGGTGCCCAGTC	TCGGCAAGACTC	CGACTCCCCGCG	GTCCTTGACACG	TATGTCCAGCAT	TCGAATTACCAG	GGTACTGTACGT	ATTGGGAGGTAC	TGGTGGTAGATC	CACAGCTAGCAA	ATGGCCTCACTG	GACTCTTACTGA	GCCTAAACTACG	AAACAGAGCCTT	TCTTTCCTCTTA	ATTCGATCTGTG	GAACACCTTACC	ACACTTGAGGGC	CCAGCCACGTCA	AATCTCACGGAA	TATCCATCGTGC	GTTGGGAGAGCG	ACGAGTTGGGTA	GCAGCAAGCGGT	TAACGCCCGAGC	ATAAGGCTCTGC	CGGAGTGTTTAC	ACAACAACCACG	CTTTCACGAGAT	ATCTATGACGAG	CCCAGTAAGTCA	AAGCCAATGTGA	CATAGCCTGCAT	TCAACTCGATGC	AAATTGCCTCCA	AGACTCTCACTT	GGGCCAGAACGC	AGAACGCCCACC	AATTCAGTCCGT	AACACAATCCCC	CCGTAATGACTC	ATTTCCTCGGAT	GATGATATCAAG	TGGCGTAGAAGA	AACCCTAATTGA	CATTACCGCGAA	CCGGCATTACTT	GCCACATCTTTC	CACTATAACAAT	TGTTACCCCATG	CCCTGGTAGCAT	TGCGGACAAATT	AATTAAAAGTAA	GTCATTGAAGAC	ACTTCAACCTTC	ATGTAGTGTTCC	CGCTCCCTCAAC	TCTCACATTAAC	CCGTATTTGACC	ATAGTATAGCAC	TCGAACGCGCAA	CTGACCGATTGT	TAGCGTTAGAAA	TTTGTCAGATTG	TTCTTCATTGTA	GGTTATACACCT	TCGTAACTTGAT	CCATTTTAGTAA	GAAAAGGCCATA	TCTATATTAGTT	AGGAACCACCGT	AGAATGGACGAA	TAACCCTTAGGG	AACTAATCCATG	TAACATTTATCA	AATTACCTCGGC	CGCTGCGACAGT	CCTGCACGTCAA	CACGGAGCTGCA	TTGCCTAAGACT	ACATGACATCCA	GCTGCAAGGCAG	TCCCAACTACGG	GCCTTAACTCAC	GACCGACCAGCC	CGTTCCGGAACG	TAATGGGACGAG	AAAATGGTGTTC	TTCCACGACTTA	TTATCGACTAAG	GTTGACCGTCCA	AGACTATAGAGA	AACATCCCCTTG	AATGGCAGATTG	TAAAGTACCGTG	TCAAGGAAATGG	GGCTGGGGCTTA	GTCTAAATAGAC	GATTCAAGCACT	TGGTGCTGGAGA	CTAATTATCGAT	TGGGTCCCTTCA	AAGGTTACCCTA	TAGAGAATCTTG	GAAATTGTTGAA	ACAATTAACGAT	GTAGACGGCGAA	TCGCCCATATAA	TCATGCTGAGAG	CACGATCCGGAG	TAAGTGGTCTCT	GGTCGGAACCCA	TTCACAGATGTA	AAATCGGTGCAG	TCTAATATTCAA	GTTGGAACCGAT	AACTGTATAATC	TACGATTGCTTT	TTCTGGCTCCGG	GATGGAGTTTAC	ACCGGTCCCAGC	ACCAACCCGGCC	CCGTCCCCCTGA	TTTTCTAACCCC	TCAGCAGAACCC	GCCGCCCCCCCG	CCGGCGACCCCA	CCCACTTTCAAT	CATTTCGTAAAG	GGATCTTATGAA	TCCAAAGTGCCG	CGATACCGCCAC	AGGAACCACCTA	CACAACCGCCAA	TCAGCCTCAGGA	ATGGACAATGAC	ATTTACGTCGTG	TTCTGAGGCGTA	CGAATTACTGGC	ATGACCACAAGA	TGATCTTGAACA	GAGCAAAGTTCA	CGAATGCAGCTT	ACGAAGGTTTGA	ACCAATAATCTC	CGAGCCTGCTGA	CAGATCCTCGGG	GTAGCACTATGT	CTTCGTTATAGC	AAGGCCTAGGCC	AGCCATCCACCG	GGACGCTACAAA	AGTCCATGTGAC	GGATCGCATCCG	TGTGTCAGATAG	CTCCATAGTGAG	TCACCCCACGGC	GGTCATCCTCAG	TCGTCGAACCCC	TAAATGCACTCG	ATGAAGCGTATT	TGTCAAAAGACC	ATTCCCGATAAT	TCCCAATGACTA	AAAATCGGGGGT	ATTGGATGAACG	TGTAGCAAAAAC	ACGTGTTACCGG	CACTTAATTGAC	TCCATTAAGTGT	TGTACGACGATT	GATACTCGAGTA	CAGAGTGTATGT	AACAGACTGGGC	CCAGAGTTTGCT	AAAAAAACACAT	ACCCCCGATACC	AGATAGACAATG	ACAATGCCTTAT	AACATAACAACT	CTTCCAGACCTG	GACCATATCCAC	GTCAACACTATA	CGACAACACCCC	CAGATATCGGAC	GATACGCTTAAG	CGAACGATAGGT	CACCCATAAGAA	CCCCGCACATCA	ACTTGTGCGTTA	GTATATATGACC	GGATCGACACAT	TAGGAAGTGGAC	ACCCGCAGCACC	TGGAGTTAGTCA	GCCAACCATTTG	CGCTAGCAGGCT	TTGTCACTCGAA	GTCTTGAGTGCT	CCCTATGAGGAA	TACGGACAATCA	ATAGACGCACAC	TGTCTTCCCAAA	ACCGGTTCAGGC	AAATGGGTGGCC	GACACATAGATC	CATACCTCAGAG	TGCATCTGTACA	AAGACGGATTGA	CACCTTTTAGGG	GGCAGACGTCCT	TACCCGTCCCAT	CGTGGCTCCTGA	GCCCTTATTCGC	ATTACGCTGACG	CACTGTCTTGAA	CCAGGCTTCTAC	TTTCGTTCGTTC	ATTCAGAGAAAG	ATACTACGAAGA	TTCAAGGTTCAC	TACTATAACTTT	GGCTGTCGGACT	CGAAACAGTTTA	TATGTACGATGG	GTAAGTGGAATT	ATATGGACTGAT	TGCCAACATGAA	GACCTGCTGACA	TTGTCCTTTATC	CCCCGCCGCCTA	CCTCCAGCTTCT	GTACGGACAGAA	GCGGGTGACGTA	GTCACATGAAGC	ACATCTTGCTCA	CAGGCGAAAATG	CCCAGATTCTAC	TCAAAAAAGTGA	CCTCAGCCCTAT	TGAACCGAACTT	CTTGGTTTGAAC	CATTCCTCTTTT	CGTCGAAACCAG	CCCTGCCTACCA	CTAAAATAAAAG	AGTATATGACAT	TCATGACGAGAA	TGATTGATAGAA	CCTACCAGACTG	GGTGCGCAGAAG	GGGGGGCGTCCC	TACGAACCCAGA	GCTCATAGCAGT	TGGCATGATTCC	AAATTGACCCCC	GAGGTTCATCCC	TGAGGAAACTGG	GTGGGGAATATC	CTACTACACATC	CTGATAACGGGG	CGTAATCTACCC	TCACGAACCGTA	AATGAAAGCCTT	ACGTACGCTAAG	CGATGACCACGT	CTCGCCGTCAGC	CCGAGGCTGTGA	CCACAATTCTGA	ATATAATCCGCT	TTTCACTGTCCT	CCTGCAGCCAAA	ACAGTTTTACCG	GGTCACAGCTTA	GCGTGTAATAGT	AAAATCGGGGTT	CGAATAACGAAA	GCCACGTAAAGG	GCCCTCGTTGTT	ACTTACGAACGT	AGCGTAAGATTT	GTATACCATCGC	ACCTTTGAGAGG	CCTTCGCCTGTC	CGCGCTCAGTCC	TATGGCAGAGTA	GAGCTTGACGGT	TATCCTTACCTC	CAGTGTATGACG	AGTCATCTCTTA	AAGTGGATGCCT	AGATGCCCCGCT	GATAGAATGCGT	TATCCCAGATAG	TATCTCACGGCA	TCTTCGTGTTCG	GCAATCAGCCAG	CGATACCAGACT	CTCGTTGTGTGG	TGCTCCCTCAAC	AACCCTGCATCA	GAGACGTGTATA	TTAAGCTGTAAC	ATGAATACATTC	CAAGTACGTCAA	TTTCTACTACAG	TTCACCTCCAAT	CGAATTGCCATC	CTCCCCTCGCGT	TCCATACCGGGC	CTAACTATCGAT	CAAATGAGCCAA	AACACCAAAAGC	CTTATGGACCCA	GCCTACATAATA	AATGGTATACGT	AAGATTGGGCCA	GACCCCCTGCTA	AGGGTCGCTTTA	CGCGCACAGACT	ACAACTACAGTA	CTCTGTCCTAGA	TACATACGGGTC	AAACGATTTTGG	TGTGCAACAGAG	CACTCCTCAGAT	CCCGCGGTCGTA	GCATAGCTCTAT	AAAGCCTTATGT	CCGACGAACCGT	GCAACTAATATA	CCAACCATACCA	ATGATCTCATAA	GATCTCAACCCC	CAAACAGTATGC	GTCCGCTGTCGC	AGACAAAAGACA	GGCTCTAATTAT	TTCCCCACGATT	CCTCAAACGGAC	AGCGAAAATATT	CAGCTCTTGGAA	CACTCTCGGAGT	TCCTGTCACGGA	ACTCCACCGCCA	GTTCCTTCACGT	CGTTATCGAAGG	GTGCTAGATTAG	TATGGGAAACGT	GGAGCGCGCTGC	GGTCGGACATCG	GCTCACAAGTAT	ACTACCTTTATC	ACGACCAGGTAC	GCCCAGCACGCT	TCACGGGCCCAA	TTCTCGTGAATT	ACAACAGGTCAA	TACCGTAGTTAT	GATACGAAGGGA	CGCGCACAGTAC	CTGCGTGTACTA	AGACAGTCAGCT	TCCACGGTAGCC	CCAGTCACCATT	GTAGCTCGCTTG	GAGTCCTCCATG	TGAGGACTTAAC	GTATACACCAGG	CCCGCGCTCATG	CCACCCCCAGTA	TATGCTCGCCGA	CAAAGTTTACAG	AGCTGGTTCCTA	ACGGATGTGCGA	TGTTGGGAAAGT	TCCTCCGTAGGA	GTGGTAGAAAGA	CCCGACACTCTC	CCCTTATATTAC	AAAATAGCAAGA	TATCTCTAACAC	CGACTTGCCATT	AGCTTGCCCTTA	GCCTCTTATGCT	GCCGTCTTGACA	CCTATAAGTTTG	AGGACGCCCTGG	CTATTACGTGGA	CTCTACCCCAGT	CTACAAGCGATA	TGTTCGGCCTTT	AATGGTTCGGTG	CTCCAGTGCCAC	CTTTAAAACGTT	CTACCCTTCAAC	AGTTGTGCCTCG	TCAACCCCTCCC	GTCGAGAGCAAC	AAGTCCTCAGAT	GTTTCATCTACC	AACAATCTAGTA	GAATGGCTTTGT	TACGTGCTTAGT	TGTAACAGTTGT	CAAATCCGTCCA	GCTTCGCTCATC	AATTCAATATTA	CTACGAGAGAGT	TCAAGAATTACT	CGCTGCAACCGA	TAGATCTAGCAA	TCGTGCCTAGAC	ACTGCACCGATC	TGCGTCCTAACG	CCGCCATTTAAT	CTAACGTACCAG	CCCTCAATACCC	ACCGACGTACAC	CAAATGCTTACT	CCTCTCTGGGGA	GAACCTCTCAGA	GCACAGATCCAA	GAGAATCGCGGT	CTCCGTCCGGCC	ACACAATCTTAG	CTGACGATAGTG	CGCAGGGACAAG	CACGATTCCCAA	CCAATGAACATG	CTCCCAACCTAG	TATCGTCCATTA	GCTGAAGAGCCG	AAGGAGACCCTT	CCCAAAAACCGA	TGTCCGCCACCC	AAAAATACATCA	GGCCCATACGTC	GCCCGAGTGATA	CCCCGTTACCAA	CCTGGGGCACGT	GGACCGAAATCC	AAGGAGTGCTGA	GACGTAAGATAG	ATGAGTAATATT	AGGTCCAGACAT	AGCAAATACCTA	GTTTTGGAATCA	TAACTCTGCCCC	CTGTAGTTCAAT	CCACAAAGGTCG	ACCCTATAAACA	TGGTGCTCAGCC	ATTGGCATAGCC	CATGAAAGAGTT	ACAGTCCTATGC	AAATGAACACTA	CGGTCTTGAAGA	CGATAAACCAAC	TGGTAACTACCT	CGACATCTATCA	ACGAAGCAGTAA	TAGTCACGCAAG	CTAGTCCCGGCA	ACTACCACTACC	TCACGACCCAGC	ATCTTTCTGAGC	GGTATAATGAAA	ACTCAACTACAA	AACAACTGGAAT	GACCACACTTTC	GGTTTGTACGGT	GAGTCATTTATT	TAGAAAGCGTTC	TCAACGTCCTCC	ATTACCAAATCG	TACGTTCTCCAC	ACGGCGTGTGGA	CAGTACCCCACG	TGAGAGAACTCA	GCCCCTGCCCGT	CACACCGTATTT	CATAACAACATT	GATTTTTTAAAG	GTTGACCGCCCA	GTCAGGCCCTCG	CAATGCTTCGCC	ATAACTGCAGCC	CACATTATTTAA	TTACGCCTTCAC	GACAGCACGTGG	TAACATCTAAGA	GGCGCAAAGACA	GATTCGTGCCCA	TACTAACTTGCA	CCAAGTCTCGAG	CCGCTCTGAACT	TCCTAAAGGTCA	ATCGCTCTAACA	ACGCACATCTTA	ACCTGAACAACA	ATCTTTATTACC	CTATTCAGATCA	ATGGTTCCCTCA	TGCTATCTCGAA	ATACTTTAAGGC	TTAGTAGAGCCA	ACTCATCAGGGC	ATAGAATTCATA	GCTATGGACGCA	GAGCAGCAGACT	ACGATTCCTAAT	CCACGTTTATCC	ACTGTTACGTCC	TGACGATAATTC	TCGTATTTGACC	AATACATTCGCG	GACGCCTCCCTA	GTGACGCTACCT	AAATTGAGCGAG	GTCTATGTCTCC	CCAGCGGCGCCC	GCCTGTTCCTCT	TGGAAGCTCCCG	GCCCTACCTAGA	GGAAGCACATTA	ACCGCAGTACAG	TATACCTTCGTT	GACCACCTCAGG	AGCACGACCACC	GTCGCCTGCAAG	CTATCTGCCTAT	AAGAGTTGCTTC	GGTTCACATGCC	CCAACCTTTTCT	GACGCTATCTGT	CTCAGGAGGTTT	TGCCCTTGAGAT	TGAAGAGAAGGC	ACAATTCCACGA	GATTAAAACAGA	TAGTCCGTCAGA	CCCATACATCGA	CCTGCACGTCAT	GTAACAACGATC	TGTTGACATAAG	GGCTGAGGGCAT	CTAGGTAAAGCA	GCGCTGACCGGA	TGAACGGCCCGC	TGTTCTCCTATA	ACCAACCTGTGA	CAACGGGTACAC	CTCCATATCGGG	ATAGCGCCAACT	AAGAGCAATCTA
RPS18	5206	3208	6611	5756	4232	2866	1846	4298	1951	4695	2729	1617	2649	2524	7230	5261	1835	3384	2963	592	2375	7674	615	4701	2374	1077	2745	1975	3214	4965	3391	3604	2122	2643	3489	4247	3644	4457	1054	5850	799	763	3001	3147	2777	2726	2069	2403	6075	3605	3740	5415	1302	4707	5622	3761	2430	4274	3718	2566	6541	3599	3657	7073	2850	4962	5280	11292	4374	4719	1700	4256	4156	2674	2100	2418	5438	6043	2792	4658	7137	3429	4554	2261	6130	2106	8765	3627	2104	4731	4618	2053	5058	347	4420	4520	5560	3700	4767	3870	4337	3642	1972	3430	3578	3443	3273	5999	967	1076	3172	20	5529	3298	4740	5331	4556	2369	1682	4874	7137	3032	3327	6834	2171	824	2865	2559	3321	1742	6426	166	4549	2050	2598	6600	363	1604	2567	3071	3250	3721	5270	1080	1373	2641	3523	3382	935	2140	4281	1970	3237	5307	1123	6372	2807	1411	1341	4262	3415	2697	4043	2053	2495	5418	3117	2624	4754	2614	2959	2562	2389	1657	1868	4294	4319	2840	2981	4266	4637	4869	5068	40	5240	5836	1959	12980	2986	4959	10336	2228	6483	1755	2310	3248	2445	3963	8875	5722	4615	450	4069	3255	6286	5535	6006	4414	6225	5440	2636	4882	4419	5588	2402	3300	4918	3544	3286	1605	1633	5924	3913	1974	2175	2617	1249	4330	5104	68	2407	1867	3599	3847	2399	1226	6787	5069	4117	2178	3345	2355	3778	3015	1827	9310	3862	1657	3650	3734	503	4651	913	4884	1316	4828	4835	3197	3416	4729	2954	4978	4650	4610	2235	6917	5931	3100	44	3493	2434	1179	2088	5529	3862	5099	3263	5289	1472	5181	7020	3703	3427	4409	3914	7759	4840	4236	6455	3860	33	5365	4857	5559	2846	4884	345	1907	1800	952	2088	2788	5819	3549	5195	2264	4877	3494	4167	4577	4960	6404	715	4690	6789	3774	1724	1858	2972	4996	5537	3051	8540	2502	3586	965	2256	5193	3117	2370	1704	9240	1709	4613	2963	1369	2968	3805	2585	1142	2968	1968	5240	1190	798	3694	2233	8	551	643	4328	2743	2371	3725	1045	3111	2963	8630	3450	2142	2281	2846	3579	7527	3630	1731	2362	4083	1366	7076	941	3529	7770	14865	3849	5886	6773	2261	3152	2183	1699	5493	3246	1833	3877	423	4709	540	6365	5597	1893	3104	803	8114	1201	2152	1707	9518	4163	2057	3257	1846	3416	1976	4522	4144	8129	5770	728	5005	3196	6334	3172	3383	6551	623	9437	4430	1952	5837	3842	2801	4123	3704	2245	2179	8167	6113	6206	7402	427	2022	2371	6544	7944	1580	1907	4952	1383	6550	3598	10365	948	6683	2386	2228	2990	2249	3154	2094	1161	2171	4309	1069	2237	3143	5928	4799	1441	3612	7279	9875	5114	2426	3368	2748	1149	3422	3530	6671	988	4419	1623	3655	3183	7339	2968	2445	2701	4084	4730	3412	5794	6945	16079	836	1746	5796	7323	8033	1309	3264	1882	6336	3436	2052	2298	2831	2894	1970	3903	3042	3822	2367	3324	4533	6606	1888	3827	511	3214	5928	501	1205	7048	11306	3418	4539	7279	3711	788	2967	4232	5241	5246	4000	7143	1025	4491	3676	2620	4397	1158	1095	1567	5279	719	6212	380	2036	5080	3401	1994	2205	2221	3220	6054	1439	4212	2418	3413	4503	353	548	2802	6526	1129	8322	3477	4694	730	8102	4943	2004	1040	3253	620	6649	3531	4836	4743	3	3813	3544	3742	3180	2011	332	12941	5073	3527	4023	63	3042	1755	4939	500	542	2226	4770	4522	2884	299	3578	3114	633	4458	4703	758	2235	535	78	817	2540	1229	1191	4	2419	1459	1865	1839	4655	3397	9986	519	7422	1308	6790	9605	8444	9861	5515	12	2595	3	6702	4105	1915	7559	2614	2162	4337	2189	1405	5381	8213	13204	8205	3395	1672	6351	2321	4159	2358	11928	8993	2690	1215	899	4463	4985	2717	4540	9991	5462	3	4137	4443	618	1142	1123	2906	5287	5605	5941	2808	2742	4068	1390	1967	6410	986	1	6338	1440	1751	4489	3295	4250	13	5081	2164	776	3081	3569	2494	885	7050	7971	7370	12327	6248	976	3911	1452	804	1237	3489	4	10029	5573	1122	638	5358	2759	724	4062	7717	5139	2129	4739	7701	1487	3	9601	1	6207	9459	3844	1615	3694	4354	3310	1996	6162	1040	3116	2586	7294	2561	6831	5199	2791	1776	17	5	2298	732	3180	559	30	4998	5948	3958	792	1657	3272	3970	2794	3675	7557	1142	5418	4206	316	4474	33	1083	2351	10170	10459	7588	1376	1063	3675	672	87	3	4068	4	1617	3261	63	2997	6363	2	1856	1781	6354	6335	390	1168	5696	5465	3208	9526	6572	3215	7236	5125	1061	693	4	2984	10747	1752	3773	20	3828	6255	1903	1673	2056	672	1294	4908	9943	592	3467	2085	4	4585	8169	5350	2705	6970	1384	6031	2107	2184	5018	2180	1347	5811	6791	32	2775	7358	3102	1274	1345	4	3553	3095	3606	4002	5640	1603	5	8595	4907	3401	1670	4	2296	2888	8213	1505	9294	2138	8311	12596	18	7123	3365	15924	0	5846	2	4	1916	3	3144	4	88	3	2	9368	4413	3775	1824	5435	3202	883	1397	5869	4841	9639	1098	373	1194	5938	1967	3809	7776	1903	2	7602	6	3574	3	7338	2171	2359	3511	3256	5408	1	13768	5	2862	2096	10172	125	39	6796	944	4293	3583	1896	10	8145	2694	6	18	8	8658	18207	2275	2	8975	2	204	1808	2359	3	2621	3	1308	1894	1	1	6166	2	11006	2	3884	7483	3	3910	1719	3	2321	22940	948	5	11137	1532	2229	1	23245	1779	4952	7811	8526	6882	1809	3942	1031	3695	2401	4292	5507	3584	11673	4812	0	98	3892	2529	5021	2623	3288	20	7	3	484	7934	0	3607	0	6976	196	19152	6	2	5761	2604	2773	2332	4507	22055	14738	4	5386	1671	3475	2	2275	5
RPS14	3963	2550	3027	4046	3333	2570	2664	3085	2324	2870	1255	2340	2459	1945	3021	3926	1799	1434	2440	447	2096	5753	356	2043	1699	995	2738	1476	1752	2709	1716	3332	1547	1206	1848	1587	3111	2898	1004	3134	976	840	3421	3401	1354	2634	1517	4035	2821	4109	3574	2769	656	5076	3873	2016	2312	2976	2760	2140	4436	2887	4502	5686	1782	3674	5002	4981	3349	2435	2088	3572	3096	3418	3792	1493	5138	3144	576	2750	4433	2420	2076	1478	1793	1358	3897	3103	2482	4562	815	815	4095	706	5410	2324	3155	4785	2331	3761	2319	2717	1579	1354	2406	3302	2554	5393	893	320	1568	516	4116	2579	2674	3862	1703	3116	1544	876	5720	3786	2398	5782	1301	1213	3142	1754	2706	2597	3362	1301	2303	3088	2542	2242	1216	3125	1864	2259	2254	892	4875	755	759	1758	4043	2114	1536	3663	2074	3169	2368	1846	1512	749	2039	1665	681	2114	1744	1608	2096	1344	2282	6598	3288	1271	4094	2185	1143	1310	4800	2617	1472	2681	1721	1611	1264	3181	2490	2848	5675	875	3658	5244	2302	5318	2657	2076	3388	2322	3352	824	3426	4744	4055	3027	3613	2527	2673	193	2990	3603	4631	3684	3903	4905	3216	1312	2241	5109	2785	4030	810	3296	3316	900	3345	3311	793	1955	3145	1382	3621	3041	3144	1702	3160	265	1323	1500	4024	2822	749	1540	3016	1964	1307	1221	1001	2604	3366	3271	1568	3664	5989	2273	3686	755	1869	4358	678	3380	915	5570	2569	1003	2809	3773	944	1224	1572	3558	527	9200	1517	1356	339	3737	2850	504	1144	2998	4259	2821	4229	3355	2943	2362	2934	1891	1348	962	5456	2292	6743	1443	2857	3612	639	4202	2491	3884	1390	4472	576	2181	4009	1399	2768	2419	2999	433	4983	819	2448	3069	3007	2319	5209	3927	1885	1513	3037	2344	991	1931	1732	4768	4243	1897	4897	3128	3878	2753	2132	2853	3096	2850	5536	4200	2994	2584	2059	2881	4693	1340	1176	294	1582	1073	2444	930	1118	6157	2292	55	1412	481	5610	1670	2952	2801	1956	1534	1369	3232	1454	3379	1375	1981	480	5390	3403	2619	2809	4245	1272	4798	18	3535	4777	4584	2182	1876	2860	3474	2186	2055	1549	6315	998	1207	4289	4882	3152	1701	2292	5049	2897	4788	916	3475	3532	1608	2132	6815	2383	2888	2049	2222	2601	3768	1845	1680	3801	5501	388	5029	6288	3801	2960	5499	1898	486	3216	5263	3929	2381	5863	3152	4694	4572	679	567	2375	2627	3327	3557	1082	1465	3739	3702	3611	669	1044	1865	1263	3390	1248	4887	773	8265	1879	1271	1384	3888	3746	2157	899	2559	3552	5706	564	3868	5804	484	2671	2143	7116	4925	2477	1124	4303	426	2268	25	4432	3646	1486	776	972	2472	2347	3747	2367	5828	1439	1005	5744	1823	2971	4172	8994	743	2882	6839	5242	4028	1452	4047	2978	5377	2391	7273	4284	3738	5067	2692	2450	2031	4304	2495	3635	2294	4011	1957	3812	243	1591	4627	1388	512	5106	6608	1977	1629	3332	1853	248	4023	2521	4059	3162	2261	7609	3	4405	2056	3123	5497	919	2128	1835	4403	1084	3453	94	368	3051	5043	1226	1816	3410	2627	3395	750	3349	3955	1856	1991	95	869	3527	5599	1576	4156	2081	5478	5	2814	4369	3637	3838	2629	313	3065	4675	4094	1351	1554	3642	4179	46	3391	4319	1536	9000	5075	3502	4847	657	3029	4848	6882	3598	786	2474	2826	10346	4365	1929	4116	6780	1245	3211	3087	3	1265	7	475	161	2305	1873	2371	763	1643	1954	2059	4	1189	6365	1445	572	1781	3681	4865	5365	6387	3386	7150	2	2765	1501	3312	6296	2154	3295	5314	3626	2264	7736	1654	858	5860	3123	10809	8645	3459	3236	1768	1384	2	2694	8174	2728	2854	3062	5242	4066	3634	2164	6362	3595	2756	5445	1307	4376	4	6107	3255	3038	12	3103	2970	2336	2786	3143	2636	824	4352	848	4718	1730	1134	4479	1401	3515	1679	2542	5	2025	5124	495	5	1772	2414	11290	1286	12919	9042	5196	3228	1102	2109	1196	4439	1453	3404	555	4001	1679	4329	4617	77	5549	4043	2805	2664	3493	2269	1113	3157	4550	2622	3382	7507	2	1592	3360	3735	4679	5892	6476	3281	9459	1995	3410	3449	38	9482	3159	1360	434	4	3162	2	8615	4130	3	2549	2924	2362	22	3958	6235	6920	1368	7	2880	4388	452	3951	28	5480	2	1676	1958	5641	2973	15304	297	2897	2664	928	3256	1	5837	3	3115	2018	5741	676	7556	6	61	875	3643	1646	2724	1552	2846	5738	2245	134	2315	1796	6399	7365	2	3140	4357	3908	8123	4018	7152	2438	3267	9635	354	1641	3650	2925	3	4149	1078	1753	3780	8351	13	2592	5329	1714	5696	3027	2	1849	4308	4022	0	0	1739	3032	1775	2	0	6563	6187	3706	2	8356	3835	4591	2181	1239	11007	1367	481	1654	2359	1393	3	2	292	38	1398	2265	4175	3366	4315	2712	83	632	1868	2467	2476	5522	2515	4256	3886	20	6981	2910	5941	58	1015	9207	2113	52	2651	1601	7411	16097	3552	4	1662	2402	2475	2	3612	1973	1637	696	1420	0	3228	1945	1215	1732	1340	5682	2	3359	7312	5444	7297	25	2273	5	1636	4281	60	1547	1800	5018	1181	1601	5426	4427	5	11573	3589	2499	2033	4	2232	7704	1789	73	17167	3051	3060	1680	14132	1899	1	5	4726	3	0	20	5282	3	2404	5	4086	1	3762	1184	44	0	7844	18245	4116	141	8998	42	4721	4	6554	1353	2318	6511	9925	0	27	276	16408	4336	28	4	0	2	59	0	2	1366	1619	7	6027	3	64	1472	1850	175	21	5010	4228	5130	1990	11371	3	6	6	4	4159	2887	7	56	4302	6522	2	2	3484	2	2845	48	3	622
RPS2	3927	4182	4167	4848	1529	2271	3399	3748	2066	3997	1619	3310	2199	1826	3136	3934	1023	3328	1445	285	1854	6747	455	2651	2667	573	2318	2187	2535	2981	2174	1897	1922	3354	4471	3414	3752	4328	259	4411	937	251	1807	1292	991	2399	2556	1348	4467	4084	1664	3193	762	6692	1806	2251	3189	3037	2243	1783	5251	2465	3011	1699	2450	3566	4864	4125	3748	2777	1221	3490	3195	3288	2751	3952	5802	1710	2149	5079	5109	2454	2422	1089	3574	1422	4018	2472	2191	5300	2444	1132	3289	304	1829	1058	1411	2624	3525	3203	2480	1464	2385	2103	2248	1923	1975	4983	826	521	1391	101	2991	1483	3733	2187	2280	1657	1256	2106	6115	2191	2589	3339	1318	540	2132	3782	682	1987	2377	203	2198	2151	1763	477	16	2436	2780	1105	1308	869	4181	669	1165	4032	3135	2397	380	310	1441	1608	2703	2530	1403	2040	2008	1918	323	2558	1135	5598	3322	2434	2832	5158	2607	815	2016	2553	1327	3011	2523	3242	1506	3128	1390	3795	719	3240	2845	2694	3583	239	3079	4202	1871	4351	495	1569	2890	2262	4801	1905	2566	2958	2904	1628	3557	1977	1909	223	2314	1625	2656	3403	4024	3286	3612	4166	784	2668	1196	6474	2521	2083	5555	2635	3315	2828	2306	2360	56	1424	2926	2678	1240	2675	1806	510	3153	930	1407	1470	765	1115	4480	3294	1638	1035	2487	1788	1520	1857	3029	4680	3157	2946	4735	2710	581	4485	16	3461	628	3189	2209	984	2240	1428	1995	2541	2729	2623	2912	3632	2034	3963	297	2419	2143	1194	1221	3314	2309	3096	1002	5997	864	5360	3243	4777	1384	2630	1587	4066	8177	624	2199	1868	366	3509	3002	3940	2885	3899	73	2155	3862	3660	4315	2678	2204	426	3248	1144	3761	1171	2723	2682	5135	4231	1825	1265	1964	1415	1756	1585	4308	5157	1645	1839	2866	2035	4489	2720	3794	2470	4701	1864	2077	4224	3918	3350	3290	733	845	1813	3181	1184	2231	3410	3471	75	464	2027	281	42	863	649	2448	1566	797	2662	2532	778	1088	6304	2058	1011	5064	3591	4	2802	2412	2104	1505	2424	2076	5724	1849	4457	2910	3718	1019	1815	2159	1968	3469	3117	3635	4337	4698	5325	1983	4413	1401	828	201	3609	991	2604	2896	4975	916	2601	5163	5312	1071	953	2856	3297	1009	1568	2899	2209	1262	3685	441	5751	3785	1677	2090	1979	2260	772	860	4594	2310	1863	1249	2828	2698	1534	444	1041	1299	1948	2649	1252	282	3182	2173	2835	3346	2160	1457	3511	1549	2121	4459	3107	1480	3815	124	1496	3674	2075	1455	2674	898	2197	1123	1611	669	1539	3655	783	1769	2233	3980	5567	3199	1764	2232	909	1473	3123	2354	2538	949	3678	1130	2285	3162	2101	2615	755	1370	1750	3690	4182	1797	3673	5801	1979	901	3288	776	1562	708	1563	3406	3924	1763	2474	445	2074	2359	896	2520	2935	3039	1461	3126	2532	4524	1534	2651	279	1469	3235	473	298	3582	2853	668	2992	2810	835	379	2483	3950	2507	5161	1075	2741	208	3058	2855	1911	2864	545	1536	1660	4746	843	3710	175	219	2173	4098	1491	3128	1170	3114	1988	52	4025	2342	3858	2716	3	346	3054	2892	449	3648	658	1362	1037	3619	2200	1709	1875	1253	1051	1221	4001	2231	2179	566	1739	2284	534	754	1778	87	5404	1811	263	1708	487	1302	2398	3564	632	1773	689	426	1419	1768	1112	2565	2277	226	1898	3404	9	1357	13	6	567	296	889	23	4	2387	1065	2469	2	1185	494	2071	979	2812	1995	5344	3782	3069	3793	4699	3	2723	2	915	1722	211	7570	2504	1247	1574	2056	978	3488	518	2299	43	1622	1721	2234	4352	2044	214	4485	410	2148	3170	1504	245	3326	1648	4413	4429	1516	1	3644	620	1770	2420	2178	3875	1447	769	4	853	3918	991	3169	6467	2540	4	1921	4019	2030	1182	4355	2080	3452	21	2114	14	727	429	2	15	1095	933	4919	1304	6639	5062	1428	786	943	1467	962	743	1609	1066	1441	3349	1076	3768	758	1387	1778	4080	1174	422	451	0	3295	4	1519	2972	901	1202	1074	1128	971	2232	2687	2094	3122	3043	2078	1551	2680	1681	849	1537	2675	39	309	793	2	3	1820	1	1670	1535	2104	2356	1107	516	1711	64	2169	3	1320	2721	1	2516	871	313	776	6	525	3395	29	2040	730	1651	958	2154	3	2	72	2	2	807	14	1704	3024	18	1061	20	2	2669	36	4605	3475	16	1211	2602	437	2166	4713	1447	0	1274	3977	5499	1767	1344	335	6129	2626	593	1	1928	4399	50	3258	7879	6383	1290	0	2	13	288	5351	5435	779	1991	2	2360	2664	414	1178	2	5831	2	3490	3	4234	4188	8223	0	2983	874	4050	1	2208	2133	4827	1	3	3252	2095	800	3165	3	2281	2	766	0	10032	15	3	53	1130	1	2879	883	0	2164	2414	6268	6940	14	541	0	126	110	4121	2733	7835	540	3	1	4520	4	39	1478	1671	1276	3423	2	2890	4	1	4768	4714	2186	2517	1551	1460	3268	5059	2402	5	5431	0	1794	187	2013	5126	1873	7162	4749	1358	1614	239	8391	269	3232	5	2959	10	3	119	1	123	46	4996	4	3166	43	7194	1779	1217	2129	6162	1181	1	1581	578	6804	2	34	6561	2	2474	3	2078	1122	493	1	1996	2221	229	3641	1740	3	549	2195	2776	1	2	132	5	677	1270	0	1510	2000	2704	2948	0	3058	3356	2066	3	3	0	1987	3905	625	0	6	4039	1	30	103	2835	2183	2854	2	0	480	18	10758	2763	51	2315	2868	5638	2239	5405	3570	1811	1447	2233	93	1672	5	0	3
MIF	3403	2933	1418	2337	623	1862	2281	3360	3327	2044	3581	1637	3803	2861	2113	2525	236	4422	2491	396	1624	2186	765	3194	1890	107	1806	2513	3766	2035	1663	2230	5610	856	3469	2841	2298	2871	342	3329	708	118	1178	949	1787	3427	2645	2016	1363	3243	1449	2255	882	3324	3611	1869	2898	638	1479	1896	2694	2991	2476	2148	4106	2943	2724	1771	2931	2436	1802	1127	2618	2487	1209	874	1300	1982	5035	1790	3362	6267	3396	2667	1796	1760	2040	2519	2594	1942	864	952	1019	671	2165	839	2967	2922	1441	4681	3921	3113	1599	2295	1311	5712	1581	1983	11	1975	2319	8	1519	3760	4050	1960	1026	1223	934	2177	2414	1997	3823	4809	769	767	1694	4909	533	906	3913	58	1321	982	3259	2368	83	1526	1172	487	1792	2122	3048	499	2637	3206	4921	1097	23	2770	2451	1212	4124	2711	1063	2225	1353	1575	1193	2961	3918	3366	4889	924	2791	2370	2909	1006	2950	1647	676	2369	1817	398	2130	1274	3350	3120	1857	1659	1658	1576	1919	1427	790	4677	958	3602	503	4393	2858	3111	1659	187	3876	2645	2317	2548	2414	1378	611	2560	582	1712	6215	2671	6587	1874	1379	1915	1031	4400	4062	1388	500	1874	5154	4076	1619	2526	2169	1223	3537	2084	2018	1572	272	2298	2605	175	1269	2688	1305	4697	1574	1907	3268	2331	2525	838	1765	3686	1914	1319	2025	682	4419	3249	2947	1212	1385	2478	62	1311	322	1622	5274	765	944	4105	219	1823	2455	2913	601	1607	2259	1976	5	4704	5485	2579	24	1874	967	2384	2795	1329	4317	4469	5483	6274	28	2133	1251	2386	4908	714	884	2622	236	1682	1601	3777	1059	3221	1117	626	2879	4259	3837	1907	1418	307	2453	1406	2889	1509	2809	1233	5122	4922	1709	2912	4999	1467	2591	1688	1752	3091	7128	1970	898	2224	1061	3736	2075	641	2655	3151	3736	3088	1865	3435	3073	505	381	3832	3017	1393	4448	3951	4866	113	407	1280	730	36	91	1385	1275	3163	1898	2480	3234	1646	1869	2225	2072	1908	4025	3660	3389	1940	2425	1962	25	3263	179	249	2570	4618	1990	6397	1082	1012	3104	3197	1733	250	3974	2575	3377	1219	436	33	897	1544	1801	1910	552	2396	1725	539	2136	713	884	3368	2485	1067	1747	2585	3716	2445	2025	3771	2258	1794	8	2068	3426	1917	3159	2947	4125	17	996	4212	946	795	2464	1632	703	6540	18	4	791	2693	1005	1162	420	1027	1206	4715	3878	2371	3245	1514	2780	1724	1940	8385	398	2158	70	1190	1951	606	1815	3009	2980	887	1479	6417	19	2085	5701	879	2433	998	4950	5926	3032	3419	1173	686	4489	569	5382	6046	1256	62	1529	567	2178	1151	1297	514	297	1730	1417	3629	3790	2245	6793	3548	159	1059	5230	6449	1360	4971	1331	1563	4398	1169	338	1776	3643	2666	1799	1999	3067	808	1390	4218	2779	1999	1642	123	1569	2492	608	205	2164	1390	2871	2552	684	1882	2	1270	1453	3381	2202	4662	1568	157	3014	719	1262	2084	134	2017	2809	2104	949	2875	366	25	2553	4428	3454	1936	1991	591	2153	2	4498	2388	2241	3229	1134	379	4908	2436	271	4368	317	1458	7	1004	2063	799	1806	1031	5	612	1909	1273	453	96	3634	1818	2	4	1839	2	4220	3150	1	3822	2027	8	726	1098	2	224	1	664	2093	5777	147	504	3715	139	5025	4398	6	2403	598	729	838	1	339	454	4	4561	6494	840	13	29	5	459	3	4373	5075	2284	3226	1983	1439	5785	3	2394	1455	1417	3	1	2646	2235	512	656	1975	2521	1793	713	19	488	1	1724	4245	570	3378	2	6191	668	2086	2	1967	3516	467	20	571	9586	2653	9	790	2	860	6	1	1271	2506	4306	2511	690	3120	2837	4	1	2970	16	376	1	6248	1179	2	870	575	5	21	3	3	1777	2	33	6	3314	1481	1926	1502	3959	2	4	2	565	908	225	2	1181	4045	67	2	900	3642	855	1027	1312	2	2	1265	2	7	69	1271	1605	6673	1131	3	4408	127	1540	1	3920	1361	3610	3815	5011	4439	1145	1	17	887	7485	2	3	2	2	2152	4891	1552	2	319	1623	1943	2142	2	1337	1	2	2	1333	2	2512	1224	2944	4	3690	3701	2650	1	4318	1762	2292	2460	3	2	3	5	3	1965	910	4641	35	3	3	1307	5138	3	3	1354	6336	796	2328	2	3485	3131	1408	3216	2849	2	678	2512	1	3240	14	3	3649	65	4752	156	87	5	2	1897	3255	792	1	4518	1537	6	2830	3380	2	1892	2981	1	2	3252	8039	5557	11	5858	1898	4046	1	1865	4	5752	2	8905	23	1994	2517	6493	56	1614	1822	5	1758	6776	3	976	2	21	1946	3	5193	4803	2	0	2573	3	1853	3873	19	3	5485	2	1010	3	3	9634	2160	0	2	3	3142	0	4011	3	1732	1214	1919	85	3142	4	61	714	2840	4006	1	2	6216	0	4	19	4778	5	0	35	1804	25	4	6269	1	2299	2495	2211	9	96	3	2225	3677	2	1	2524	6335	30	293	0	4836	3680	4	5543	1	4885	2	7368	7	5643	2	7327	1	5838	1	3140	4	4400	2308	52	5597	4532	5	4	3887	3	2052	3	742	1	1	0	5298	3	2	2	3	5389	1	5	1	1779	602	1938	1241	1	122	9	3037	99	2904	2	3443	1	3	0	0	1172	1853	4	1	3	2	75	1	1984	2	2	0	220	4533	11	2	55	3	2294	1087	4454	8603	6	17	3129	0	2876	20	4790	4	3117	2
FTL	2337	2995	2374	1655	6787	3968	1387	1951	2587	2647	2537	2551	3717	5676	1654	3541	22374	2139	2568	52484	3970	4083	50574	4450	2653	52645	3060	2418	2895	2154	5569	2465	2447	2947	4587	2298	2486	3903	108588	2939	47730	51140	3070	5605	5931	3006	4001	1318	3212	3733	2230	727	5468	4837	3324	3427	2046	4715	1942	4979	1955	1887	3388	5038	4375	2066	2386	4017	4464	1435	3966	4806	4894	3018	2816	4038	1185	3279	3721	2172	3381	3925	3088	3475	4033	32922	2252	2378	5106	2438	2875	4614	3278	21486	3990	34483	1584	5407	3050	2891	2676	3351	5117	2722	4174	2477	5047	3941	58071	2680	2165	37343	3364	1153	1266	4208	3527	3423	8544	4127	3482	837	1678	4296	7836	21133	2022	5462	2974	11258	3893	2480	2507	1794	2055	860	43882	6029	1304	4281	974	4020	5145	16058	1898	4420	2716	2323	32315	3802	2255	1326	1242	1952	902	6668	1770	588	1952	4023	7838	5429	2345	5437	4254	4480	6662	6290	1744	3548	2027	2748	5759	3268	2417	3236	2362	6191	2479	2378	8098	2269	4698	37722	1812	929	16995	1716	32094	4884	4290	3605	2645	848	2290	3083	966	760	1739	140	2652	25223	3173	537	4511	2711	1544	3594	2207	2365	1146	2184	7038	3574	5132	7034	3024	3068	1331	5603	6572	2914	1154	4106	6552	2300	22576	4305	6571	44957	3635	5024	6823	2393	3156	3297	2506	2288	2486	21937	20203	2469	2892	5288	3915	1252	3293	2508	2091	414	3115	5944	14704	4115	8603	3648	7434	22044	6580	2794	12393	4401	8800	5407	2132	3691	2253	1776	93622	3115	5928	4305	13656	4024	4847	1856	2563	2595	3333	2729	3302	8025	21476	3541	4801	6713	1667	3480	3893	7802	34155	4529	650	4937	6250	2616	2116	2451	3567	6536	6840	4137	5287	7485	5369	1585	1605	5330	2848	3318	2196	5999	1682	6482	3368	6109	8499	4394	5075	2986	791	4736	5453	9035	1791	3902	914	1040	3519	2291	4104	773	9353	1850	3740	1419	6150	7028	3832	8660	3894	6369	1747	1615	19344	909	1675	1378	82741	2665	1938	9519	14234	4514	3699	1396	7589	1186	4397	2663	2615	2008	4579	5245	3929	4279	2031	5020	3227	880	4884	6261	4843	689	10051	2602	7221	3622	4962	6160	1308	4311	1772	151	19064	2945	6065	6013	5209	10123	61677	7738	2696	2173	46331	5141	3161	136	967	1862	6842	515	10365	5890	15741	9072	2746	4896	32293	3729	2632	1756	2079	2733	7718	33309	2304	3327	9295	3415	4569	5016	1976	2958	11525	436	1693	6468	6683	413	55731	14155	5202	4936	1669	12849	5327	4219	4714	4280	9917	1644	27665	192	9330	32063	10951	5009	2585	10893	7302	9182	2596	7160	61580	5571	2932	804	9081	4274	2838	3276	7006	1010	3021	6650	1487	1486	2510	4277	32654	1971	2698	4892	347	3070	14436	6429	25325	4846	1665	2258	5554	4879	6975	2655	4186	1289	2821	3134	3489	3837	2089	1901	4879	4914	1269	1166	4755	2135	5459	1147	2801	2100	2778	1901	4079	2766	1388	81887	7498	2036	59134	67234	4131	1875	5048	6345	2954	1641	24689	3580	2756	2156	2141	5037	2129	59291	3235	1969	1805	2303	53922	2044	2271	14909	83524	1805	51498	31334	3438	3668	3741	1850	4227	6305	2009	18899	6012	3663	3377	3092	35630	32539	4338	1960	23977	2188	7100	12502	69309	588	3032	13	2899	381	156960	1871	2379	590	5134	41757	3464	3532	62578	2359	1557	18673	3497	2737	1519	1239	2596	1088	1521	4227	3015	2643	1735	3345	1864	7995	19242	2094	2027	11299	3876	3524	2060	3155	25287	54364	5144	43108	1426	6597	39901	253	976	1164	101464	1574	2866	3890	17634	4026	3161	2757	2797	5014	3244	3648	60234	3009	28707	4155	103	2002	2815	1475	5552	980	1875	5094	4199	1344	1242	1600	11338	3301	1581	4268	2420	39865	2107	3601	2383	303	9	3785	4968	10135	3540	2900	2474	19308	1983	1347	3694	2206	8061	1726	5351	2262	3464	3177	5142	1788	4560	2704	4149	2429	4074	817	10	2121	1759	8	2335	60580	2965	26599	33926	2453	19819	13463	1506	3464	7002	1504	4465	3444	3667	3250	1606	3876	3795	4924	30273	262	1280	1671	1019	937	2635	33806	1324	4851	1607	526	1883	640	41158	595	766	1025	5268	1123	116	1449	3838	4628	1081	10366	852	8032	6573	1916	3716	2591	4382	617	17953	335	32135	80679	1831	41573	2484	27	31453	11	550	4701	1636	1036	318	6396	2950	3977	5989	1121	2505	11878	4595	3667	35180	9599	85	4752	14859	2324	14390	753	14	31	15	52448	2190	170927	35226	74	72	4692	1796	53292	90276	843	47	1453	18236	4217	3706	4983	3230	2004	91	2445	13524	7862	20102	7916	261	1695	1453	16034	25	1538	2700	1352	1354	2430	3687	13	4495	4067	4981	84825	5261	4618	30535	1178	2045	1691	21540	11656	10657	7065	3080	1619	1985	14894	29503	604	5824	6979	5598	3934	7658	622	1546	1143	2153	1690	5434	3227	3371	889	41097	10338	2140	5078	3065	35552	1083	12788	11864	1080	3633	18302	96	3370	18099	4263	1744	3806	932	11036	7453	25345	262	32809	6187	6	42134	69321	154070	3344	5635	645	5651	14262	4145	13301	6636	2897	11398	10	1203	54295	4534	44080	34	2225	67	2312	107	6072	63	5159	4071	11593	23233	2312	192	158	1944	4198	44	12491	14363	11128	14100	2186	11881	741	2254	22817	86	44407	6746	4440	760	10826	243	7536	2618	16847	9098	13	1272	1027	4364	5266	13619	2552	2770	123847	2919	9281	73794	24532	2134	68964	13060	33330	4546	2929	21492	49890	6922	8526	3079	9368	6097	66587	4488	22351	14637	71046	1507	4093	21056	31	5886	2771	28147	9158	1440	2686	18157	7466	2990	92	6596	50289	17003	9124	12978	81522	20191	22240	2369	9613	49940	25228	2725	63596	1698	14285	535	5455	22432	18	17696	12075	20	4720	4813	4351	10330	2559	2222	2189	1428	68803	3089	89648	16476	28355
RPL13	2161	1453	2735	2361	696	1377	2303	2713	1914	1630	1208	705	1172	624	1834	656	366	1635	887	278	827	3236	420	1474	367	536	1060	1552	956	1728	925	2023	1353	1201	2600	1257	2663	1621	267	2538	812	190	1930	1039	553	818	1392	2060	1059	1750	1120	1582	588	2321	2559	1739	2406	2164	1168	1643	2684	1206	1805	1542	1094	2453	1169	3861	2308	1156	538	2181	1679	701	636	229	2890	921	678	442	2940	836	976	688	1609	606	2335	1320	624	1367	1004	2365	2202	136	1685	540	1728	1375	1333	1707	1941	1189	1293	1277	632	2357	986	2066	530	958	1704	183	1553	1051	1794	2292	2074	886	957	903	3254	652	1443	1730	580	773	1622	432	1712	195	1790	842	2225	735	128	424	308	3135	2192	1592	1027	704	1876	605	7	2154	826	1080	690	1232	1475	523	776	1014	459	1372	953	986	1466	1101	1024	1826	1855	1081	2655	2004	702	731	1845	2662	1239	2830	1950	638	263	1802	935	1614	1134	2211	1516	1746	1033	20	1629	1612	1311	4236	258	1503	1045	1318	1694	286	1330	1758	1503	859	4642	2093	2305	146	1194	2764	2772	3612	800	2075	3813	1934	750	704	384	2380	1412	2289	1868	487	1468	1350	456	520	1742	708	1126	1143	1042	3873	1502	400	1500	11	1644	624	1169	100	1421	1392	775	901	1309	903	2439	1136	1536	4133	2076	434	367	2101	268	764	42	485	876	2120	2921	555	2625	3083	835	165	982	3807	250	5368	3485	763	8	981	1215	1599	1088	1417	2799	661	495	1814	1140	2721	3554	3540	759	876	918	2151	3885	199	2506	2903	8	2426	1876	2505	1804	1267	244	1916	1521	470	2813	716	2871	70	699	607	200	2596	2192	1427	3623	2307	1991	1512	921	877	202	417	699	2857	2060	1113	1565	960	1214	1772	787	5372	1783	2094	3867	762	697	3849	3724	221	1500	2648	1900	546	1198	2190	2851	11	55	32	600	25	5	746	2533	208	1549	1461	782	24	700	5942	1608	509	3744	2705	1047	3439	1222	2073	909	1972	865	3416	14	3631	1045	3885	175	375	2425	871	4095	1420	578	4100	3748	4660	3179	1525	896	350	1323	1217	559	1862	48	1663	9	801	989	3044	1027	1802	1355	422	1706	3380	4238	216	556	3084	787	428	1852	1291	1912	1753	766	810	1670	3576	2697	2029	2146	3389	1869	2522	1399	2	1824	4838	1901	1382	370	1252	967	3336	1630	649	3578	3923	1847	1288	888	2913	8	1575	6	661	494	308	1131	1199	952	919	183	2800	13	372	556	383	795	1508	2679	979	4644	2750	46	203	21	1234	2645	1069	558	91	1826	550	202	1438	476	1095	843	3266	979	614	342	2267	3481	1186	3104	1288	13	1072	563	2544	710	843	517	887	203	2270	1915	6	1462	1181	2045	929	1229	814	1763	1467	1009	121	665	2290	412	410	2546	1998	1043	1204	2168	1155	757	1110	2898	1534	1014	1905	2034	429	2267	1292	1423	2132	1027	1104	530	2032	464	2978	194	1487	2530	4227	1908	1533	1444	1261	3229	2	2268	2946	1677	1273	5	2	1340	2116	363	1730	988	2129	448	1117	1174	2122	2135	1910	1	1100	1713	1009	2272	335	1920	1337	2	679	1254	5	850	5331	4362	561	619	1594	2067	1125	274	2485	1058	1988	3080	755	3	1603	1666	170	484	3171	139	2	2	1	16	418	1939	251	1359	162	1031	2557	3	1409	1554	1255	612	1181	1537	2546	1842	3156	2838	2716	599	182	611	1563	1	854	2108	2434	2142	2629	285	1359	1522	1797	3281	3081	4369	1657	2330	1644	1111	609	3	1949	1895	5310	1214	162	1600	1831	704	0	1250	139	3177	1241	1901	639	1763	51	4528	2094	2098	705	2911	2730	2	2004	2029	933	244	4310	377	1643	837	3131	1018	4	2835	1136	4	19	2108	1	7	902	3917	1388	4305	2552	3191	2123	1686	1704	1	3235	1268	814	3	4203	913	4	486	1071	268	1961	3679	2712	842	225	2	908	12022	2131	244	1471	1	1686	1003	2	2200	1910	4006	3393	3548	1615	1117	55	1	1465	2175	732	6	7	1	2	728	2731	2381	3814	1253	1429	0	4272	4667	1401	1	1	7436	3213	1	1850	7	1366	1	4	2156	680	1964	907	1797	1163	3	1360	1757	1	1005	2089	2	187	1461	48	1471	12	4218	212	2956	2422	1	3	1	121	4	3047	1506	6303	2160	3249	2	4580	4396	1963	2565	2211	851	36	53	520	3622	3644	1390	2	1655	5751	2	2967	0	1410	3	1457	2365	1	617	3204	1505	4756	947	102	3063	667	1	6935	1833	143	1	1790	1215	3987	1186	9405	1	1063	8954	3	1177	204	3	0	1007	1	1	159	11	1121	0	1964	3	24	491	1	57	3281	701	1040	51	87	3	1064	16	13	977	2965	2	2545	2	0	1774	27	3	0	1126	2	1453	1103	1140	1	2226	1435	3	1919	3	47	3123	591	4	3	4	2	2404	1	1	2	0	3407	4434	4350	3	9	3535	5398	2569	0	1976	2543	3	46	4276	1480	1201	2677	896	1	0	0	369	3325	1	1719	5601	2595	4576	1	2991	0	3	3	10	3823	4408	0	1789	2440	0	3	0	6179	2719	0	3245	2	1	1955	2204	4	30	11	3274	3	2	7719	2	1	4761	2884	3	4512	4	1935	0	3288	2004	130	2453	0	2301	975	3810	0	2262	552	1973	1	10	58	39	270	3161	2	5907	3388	2	1259	2	2537	3	992	2	1973	315	2381	2685	0	2	2288	5056	0	3089	1583
TPI1	2154	1637	1269	2283	2377	1338	1885	2820	2293	1570	3259	1257	2074	3438	1568	1440	535	2152	3620	179	1390	1786	866	2914	2897	592	1811	1052	1573	1486	1530	2863	2645	2087	991	2328	2768	2702	198	2046	671	761	868	816	1466	2372	2066	730	1752	2551	1336	1639	830	799	3053	833	1698	869	2333	2599	3062	2646	1191	2058	2639	1824	2201	901	1248	1676	1645	1619	1072	2039	1040	1534	840	1369	3231	2170	1697	4114	2766	1729	2446	968	2434	1686	2212	610	535	727	1873	656	1921	1050	1820	426	1130	3166	1567	1712	1220	1165	2533	4761	1540	1156	335	2667	3204	662	2560	2757	2726	260	1142	2192	1116	2930	1223	940	3305	2749	1733	529	2713	4096	987	332	3026	821	1162	888	3098	1148	1070	1910	2985	413	1275	2729	999	443	1305	1771	2191	1530	431	1730	1271	1587	3111	2719	141	2960	1403	1058	1230	1973	4269	3248	1274	1291	4501	1939	2585	969	1407	845	1147	1307	959	198	718	1956	2195	2059	1129	1353	1097	2555	1238	1477	943	2078	160	2162	853	972	1859	1006	2134	1065	2361	1280	563	2035	1036	1713	4052	1771	107	1450	1887	2760	1316	1382	2180	1340	499	1786	1860	2755	1301	2750	1346	2578	1989	1282	1360	2803	5458	1875	6007	1604	977	3744	528	991	741	4052	1268	1021	238	606	3750	470	2088	663	597	1384	1637	895	1585	819	3248	3005	1879	3502	1541	1653	139	1447	606	1743	1636	800	1223	548	1183	2633	517	1975	2124	1281	1664	1464	9	1299	1095	2725	1012	1865	1451	3720	1174	940	3895	4248	916	2290	508	4151	1596	1222	2965	249	1191	3005	809	827	2092	3946	1931	1780	1437	973	2206	2090	1521	1950	1683	2664	1020	44	300	906	948	1431	1961	920	2679	1561	1932	2238	3917	1418	1342	2043	2738	681	1569	1263	3417	1887	1577	1327	1611	613	1630	2564	1491	1687	1098	76	218	2388	1297	1294	2021	1071	1478	476	1232	1723	1401	13	403	29	2703	1486	613	851	1132	1775	221	2581	1699	2025	339	2149	1842	1869	1368	229	489	1870	188	914	921	479	2500	1898	1416	840	2821	2496	1684	380	1597	988	2761	761	1367	53	1126	2991	1036	2775	1111	937	2334	775	2729	1666	676	944	215	1177	419	324	1320	2347	3374	4003	2607	1662	16	3940	1527	2329	3720	4623	1936	1674	1423	2898	1243	1302	2029	1446	570	2124	203	3	1295	1854	1290	536	414	1121	2153	1136	2195	1406	848	459	3624	1858	2172	2559	383	1578	204	449	1940	397	1239	1417	2615	1714	1845	3156	2088	2435	3124	1117	1840	1359	2136	978	749	1764	2942	2035	1822	863	3345	2887	701	805	1452	2696	812	1056	1960	1932	990	4492	720	678	2085	1062	2046	1679	940	1165	1250	1369	472	3269	1189	1072	1275	1171	601	1613	1119	1428	966	1003	1899	828	965	3291	1764	980	1230	238	1759	759	346	613	1568	1455	779	1117	981	877	81	1651	1332	2022	684	2035	1553	729	1957	827	2301	2052	144	2029	1399	1162	648	2900	558	803	757	1262	2783	596	1159	784	539	734	1522	593	575	1294	497	294	1597	171	293	1531	404	480	464	2	672	479	2323	1516	476	572	538	1633	456	217	699	2810	485	92	379	1500	3921	584	230	1874	548	220	529	1296	267	577	1088	16	2411	1817	2	412	977	313	1607	2590	69	726	3	1004	1217	1135	1550	2	1099	4692	4898	960	1	1294	1050	496	2	947	2110	1047	1110	367	585	508	289	708	639	1249	446	587	2468	989	1	1249	602	927	2311	2	1162	2	0	2	1551	616	533	301	396	327	1786	2	2	316	1209	5	2483	2293	985	1042	817	11	1799	937	2	39	230	3565	1033	1834	985	790	546	2	32	950	1156	2	770	1	785	5	802	2	1	1	809	505	3	827	1198	2766	1475	2	2466	199	1275	473	1122	627	830	676	524	1221	3042	1	66	1537	712	4	1396	1767	884	785	2	1478	547	0	2037	1	988	4	323	5514	499	3134	2	74	1331	495	129	4484	1019	95	1147	2	572	3	88	1	4	145	1	438	1	363	5671	915	1853	1	1	2	4436	2785	1021	2	11	633	547	48	4	1544	876	129	2173	2288	1139	1317	2	1168	635	0	46	2	945	332	1263	2102	201	1370	957	1213	1	0	2456	4939	59	58	991	2138	805	800	720	893	1	592	1393	1	1	3	35	1	2406	2037	2	4018	2290	3	450	1281	3195	1909	606	1567	0	1868	364	1996	2	2350	0	1	547	1125	146	320	735	1821	1514	715	1129	2308	1006	2	851	2	3	4	1771	621	1453	2204	84	1697	1470	510	0	1	3	5790	4490	674	28	896	0	3	3	0	585	3	1057	111	4756	2451	13	10	11	4111	1171	4	785	3634	3	3	127	25	1058	1	0	858	20	0	1837	497	964	0	984	1	3538	3500	2	1186	2472	987	1084	0	527	0	4765	1205	388	3974	943	0	1	2815	355	2	4047	410	1	2965	1041	1	295	847	3715	0	2	563	1467	0	1033	1449	0	1	1269	1	1334	1517	1136	1039	3201	3991	2	1403	1880	57	1120	1399	495	148	5	682	1307	2	0	1251	10	2	1381	2	5	0	2	582	1824	1	2035	2	240	219	40	1764	274	1578	1422	2679	1	2	0	1917	1878	0	44	3798	1217	79	5	1	1571	1943	0	2	10714	4483	2060	2	4	5109	2	1117	165	2792	0	269	3575	0	2958	0	146	0	1441	1117
GAPDH	2034	2855	2393	2628	2374	1816	5923	2540	3454	2534	2893	1519	11241	6751	2769	1865	1199	1364	2504	397	2802	4095	1342	2942	2512	339	2661	2092	1891	1871	2526	3782	5205	2837	1932	4103	4144	3863	266	2190	328	1061	1220	1716	1024	5468	2038	1632	611	6688	1024	1418	1604	2186	6617	2159	1850	1760	2141	1392	3872	2726	1737	851	2439	2268	1496	1727	1937	2406	2112	1099	1989	987	1130	2280	757	2759	1699	1281	4260	3589	2808	1870	2450	1904	1870	2859	5168	1553	462	2088	1162	1622	1959	798	1242	1149	1732	3878	699	5781	1924	824	1158	5556	2492	1809	14	1927	3603	1024	1734	3799	1956	1463	1481	1519	1526	1990	800	598	3209	1829	1280	589	1320	5581	621	1036	7176	1498	2889	1060	1902	1801	1436	2710	2685	2127	901	1785	1191	619	737	2923	2445	1084	281	2857	805	428	2293	2644	708	2410	953	2542	1401	2365	6089	1404	3031	5547	3744	6979	1750	1968	879	843	1977	3441	2561	614	1561	1510	2446	2014	3015	980	2005	1910	2273	1528	715	2514	164	4279	1709	2131	1133	3167	1376	1887	1674	948	1181	466	1837	923	2032	2599	1153	4891	1324	1563	5834	2726	792	2424	894	1373	1791	3188	2426	2732	3664	1011	839	3579	1731	1357	2119	1788	5195	1254	1841	2878	1189	2429	1023	4219	2823	3306	837	693	5076	2839	1041	1044	694	1623	4035	1574	1652	619	3820	2159	2049	1919	1864	5054	1495	1271	858	1633	3370	753	2712	1616	438	1515	2385	1809	2301	4898	1807	1458	131	2241	1577	2415	615	3859	351	2457	819	2735	7504	5100	6186	5261	189	3610	1446	2955	1212	811	2455	3655	222	2396	1288	4415	1569	2320	2548	2246	1964	1511	3815	2146	893	4764	3140	2407	884	1034	837	869	1664	4217	2008	2223	2406	3003	3334	1084	762	1555	1572	188	2154	3438	2651	3036	1206	1617	2598	1439	3277	2547	1443	2157	4845	5	250	2952	1569	1893	3676	1031	3667	292	535	1812	1058	122	198	2110	3245	1907	938	1390	4332	2062	1587	4296	1904	690	4942	1974	2077	1856	2861	3028	2661	1301	578	610	1342	2282	2398	4306	691	1932	5729	1183	5141	3899	2705	1385	2484	808	1414	720	2705	1048	2696	4216	2446	1625	1523	1337	3340	899	2094	7004	1957	4143	1284	1857	3136	3216	2336	2244	2741	3767	2890	4210	4028	2926	638	3288	3107	470	1082	4566	5776	2033	1655	1787	880	4478	984	416	557	2914	1388	3095	153	2471	1010	2179	4461	1069	1514	3021	2645	3433	519	3702	1031	4263	1688	2476	3189	825	1410	1087	1340	3220	2661	1817	3879	1486	2060	2103	1116	1498	4716	957	2490	1481	1410	3143	2263	2199	6998	4668	479	1268	235	3769	2712	1601	985	2654	1793	4756	3957	2307	1842	957	9710	3546	722	3520	1644	2850	1950	1884	1816	2045	977	977	2093	2189	1082	2398	1987	2061	3173	781	2641	3074	2790	898	713	651	2118	2099	275	302	2393	2552	950	2380	1317	2019	2	1139	2889	2401	1168	3655	1249	297	2689	664	1376	4895	524	1535	1249	2052	1877	4005	792	1010	1038	1727	5008	1700	966	475	1141	134	1444	1288	1611	1276	201	366	3157	1253	1115	1190	764	1917	485	402	1091	206	1667	2954	122	658	1726	1130	1039	741	3171	5738	257	641	966	988	9532	1214	487	2073	2241	917	424	968	609	882	232	883	3409	3569	415	838	2640	532	1458	2361	2	1051	320	2111	1175	816	1112	309	2	4275	4254	1897	313	1249	1005	1079	1	3889	6274	599	2192	2576	1679	482	175	1010	325	1126	290	254	3018	2347	158	3111	1305	1824	3309	961	25	440	2151	174	2791	666	1734	947	758	465	1835	72	2106	1195	3442	1671	1369	1305	942	1658	216	699	1126	61	0	319	3173	1466	1275	3311	2244	2176	848	2940	453	7	1545	895	690	1970	1716	874	3338	476	133	1956	29	10	2853	796	3582	739	967	3283	578	3964	5	514	1611	713	1732	1383	1835	659	2630	2276	2690	704	1063	905	4320	2	1195	1008	893	635	2472	25	2294	705	1519	1399	1752	4746	119	1148	529	1398	2	952	41	5024	2371	1173	6346	1563	1134	2708	909	1	1087	393	2993	2212	520	1249	6484	1879	1725	1454	1172	698	1548	2038	3384	212	2270	1562	2790	2037	3752	163	5022	1013	1584	2071	3455	3	959	674	336	474	1845	0	712	1389	1011	116	907	0	704	1413	1683	17	4	705	1732	870	2834	1096	1512	201	4262	0	599	2102	1115	599	2	2	2	2890	1036	2212	2450	1040	2300	1	2882	0	3768	3	2	445	935	1574	3154	1116	5639	6518	1063	3391	5108	43	2	1117	2	2	3427	1227	2414	1010	1691	281	734	1304	85	0	2186	3400	795	2	2	1573	909	888	6538	3	93	2771	3	3	1279	3	618	1249	731	1503	1316	1811	857	1272	897	412	926	1235	0	1942	950	1629	1062	1907	5662	2	972	2190	529	2993	960	701	3	5887	40	0	1242	2	34	921	3166	1112	1473	1408	2508	3249	4	4901	0	2	2679	3827	1	5	3785	3	4489	2052	1	1399	2	3650	2792	3190	278	27	0	7907	0	2075	60	1	239	1	1066	2548	1472	2	5	17	552	2469	6296	588	2486	910	0	1949	0	43	1607	6	2986	3888	2747	0	2668	0	1	4363	1	10	1543	3	2849	0	1538	4	2202	113	1667	0	4664	3031	4541	3032	21	2190	2017	94	34	60	17	0	1	4284	0	1730	43	2339	59	2524	6045	2644	2	1912	1971	1206	97	2489	2	2086	1970	778	4337	4523	1461	1119	0	60	2	0	4407	2	3611	3
PTTG1	2009	11	133	4	235	437	130	434	783	96	224	5	2	2	56	1	67	394	109	2	221	75	2	133	574	1	406	531	114	2	318	333	87	163	1	1	1	36	1	1	1	2	121	36	2	184	182	2	374	15	136	840	2	3	2	1	437	278	1	370	1	66	216	33	135	1	2	54	1028	955	4	2	554	970	103	963	1	0	220	46	2	248	2	185	265	2	2	37	458	2	531	2	215	2	3	2	739	123	578	12	296	3	1	2016	3	1568	271	277	166	196	1	2	410	624	1	2	2618	514	1966	700	2	976	200	246	1	1	1691	450	1	104	2	402	348	940	196	367	3	284	1	391	1547	10	1	67	6	0	287	398	2	2	2	1244	0	12	245	29	0	1	2	1	87	274	226	3	3	1	3311	4	828	1634	585	229	922	0	1	3075	3	3	1852	320	107	0	249	1	781	2	0	2	25	1	31	1	116	60	0	0	5	367	3	775	1	0	0	2	1	15	91	0	2	976	1	0	829	176	698	1	4	76	165	2	0	347	437	144	0	363	2	31	30	3	2	2	70	3	1	1	1	1	24	1	3	2	0	124	328	2	0	1	294	260	6	511	1	560	2	0	37	2	19	2	9	285	1	4	915	1	70	0	1	15	0	0	1	7	0	3	672	2	2	46	0	430	0	48	350	75	663	186	420	5	2	1	3	21	0	4	34	187	4	3	0	499	511	276	1	685	437	1	1	475	5	76	168	163	70	5	422	127	32	1	243	2	258	8	1	657	161	2	1834	2	1	268	515	0	47	7	2	5	0	0	243	1	473	1	176	275	1	0	3	1082	1	1	4	1	898	316	3	1	311	1	300	151	0	2	3	710	24	1	3	0	5	574	1	1	3	0	408	485	1	305	405	3	0	422	2	2	1	6	0	449	0	24	3	1	3	1	1	0	656	870	0	1558	414	60	288	530	17	710	1	0	0	481	1	1	0	1	864	0	117	3	0	2	318	0	0	0	2	2	1	2139	3	1	2	0	515	1	357	125	0	511	0	0	6	363	379	1	622	0	160	288	1	2	42	1	1	336	3	1	1	2	0	1	0	753	1	0	1927	6	0	0	0	3	0	1	0	2	33	504	646	575	0	606	2	102	4	0	0	2	0	3	5	0	726	195	2	0	440	516	5	1595	1	42	59	21	151	1	334	1	1	1	1	1	1	1	1	1	205	12	454	1	1	120	0	1	1	0	0	0	307	159	1	1	1	1	1	1	1	1	0	1	0	1	506	1	1	0	1	674	1	428	0	132	0	8	1	198	0	0	49	0	1	1	2731	0	1151	1	1	1	1	1	213	0	0	1	2	0	1	45	0	1	1	1	4	647	322	1	1	0	1	0	1	1	0	0	373	0	1	1	0	916	1	0	0	0	0	0	1	883	1	1	0	651	1	6	0	62	2435	0	1	360	0	1	1	1	1	1	0	2	0	1	0	299	0	0	1	5	0	0	0	0	0	0	0	0	485	0	0	0	0	0	0	1	495	0	571	0	535	721	0	0	0	0	0	0	224	0	0	1	0	0	0	0	0	777	0	756	0	0	1	0	0	972	0	1331	0	0	0	0	0	0	1	1	0	1	0	1	0	0	0	0	0	1	0	1	484	0	0	0	0	0	0	0	0	0	0	566	0	0	0	0	979	0	0	1	0	0	0	0	0	0	1	0	0	2022	0	0	0	0	2930	0	0	0	0	1	0	0	0	0	0	0	0	1	0	2771	0	0	0	0	2	0	0	0	0	0	820	0	0	0	366	0	0	1423	1	0	0	1	0	0	0	0	0	0	0	0	0	0	0	0	0	0	0	93	0	0	0	0	0	0	0	0	0	0	0	0	0	0	0	0	1520	0	1075	0	0	0	0	0	0	0	779	2292	0	0	2	0	0	0	0	17	0	0	0	0	1120	399	0	0	0	0	0	1430	0	0	0	0	0	0	0	0	1	2	0	0	0	0	0	0	0	0	0	0	0	0	0	0	0	0	0	0	0	0	370	0	0	0	0	0	0	0	0	1	0	0	0	626	0	2203	635	0	0	0	0	1	0	0	0	0	0	0	0	0	0	0	0	0	0	0	1	0	0	0	0	0	0	0	81	0	0	0	0	0	0	0	0	0	0	427	4352	0	0	0	0	0	0	0	0	0	3933	0	0	0	0	0	0	0	0	0	0	0	1788	0	0	0	1045	1	0	0	0	0	0	46	0	1	214	0	0	0	0	0	0	0	0	0	0	0	2550	0	3	0	0	0	0	0	12	0	0	0	0	104	0	0	26	0	617	0	0	0	0	0	0	0
RPL29	1996	1170	2590	2588	1103	1520	1934	2281	2200	1922	1761	1070	1335	1806	1753	1698	516	1831	2282	238	1904	5053	472	2136	1487	628	2350	1959	1126	1993	1247	2167	1768	1764	1362	2082	1671	1240	401	3421	660	134	2029	967	543	980	1406	1772	1905	3285	1881	4297	489	1972	3531	878	3204	1470	1003	799	1346	2287	2306	2960	1305	4662	1917	2084	3031	3888	625	3527	1871	851	2141	1788	1410	1965	671	1765	2839	927	963	1004	733	166	3617	1661	2029	2420	2580	783	2125	669	2506	1038	2502	2441	1328	3100	1459	660	312	1943	926	1436	597	2823	1554	441	3103	284	1441	2178	1008	2937	1426	426	394	889	4049	5048	2047	3507	487	539	1038	2177	729	1084	1601	1326	2084	2633	936	1170	681	2917	1157	2305	2416	1027	1496	9	679	1248	3058	2329	452	1907	2128	1000	2931	1285	247	1349	1537	1430	569	4020	534	406	2213	1185	1367	2016	3022	558	1933	1643	2253	2898	1757	1053	2120	1684	3015	2876	2639	4049	2230	2132	2451	38	1197	925	645	3415	2586	2237	1995	1700	1175	2616	432	1962	3505	2179	3230	640	2008	337	2034	1460	4342	3880	1501	3532	1695	655	1566	1563	1328	2393	500	3015	2210	2643	2751	2192	1237	1480	2474	414	2530	2946	719	2545	821	1511	137	2060	3095	2697	360	1047	1491	1749	893	1689	3830	2056	4074	2458	1166	1959	2319	3139	2834	2718	795	5101	8	3966	250	3101	1494	377	4395	3235	2392	1219	956	3863	569	2521	3601	1947	4	2667	1754	1466	353	6165	1317	1210	913	4712	729	2239	2655	4750	801	2105	2915	2236	2552	532	5294	843	351	2499	820	1280	1519	1028	213	143	1947	1233	2618	2090	3046	10	3285	31	1144	3263	3514	2582	1929	896	1137	3199	3922	2141	2043	190	1341	2130	2838	1219	2361	1836	2180	252	1037	5116	2254	4052	2137	1493	1893	2981	4943	1491	847	1435	1897	242	301	2283	1555	76	812	707	1231	7	8	576	3227	1791	2695	2611	2787	2044	579	2907	1999	417	905	1727	6	2223	2465	2624	1202	2917	720	4720	4	651	2271	3854	1476	890	1237	1086	956	4010	504	2196	607	247	790	604	114	1145	1719	1379	87	1400	936	4050	852	887	2306	1747	1374	2291	2494	131	1842	2362	3926	766	1398	821	993	2733	3235	3619	1910	2164	894	1774	1424	2060	1376	1342	1308	2946	2265	2931	391	4	2903	2773	4102	1051	11	843	99	5448	4241	2171	1857	3298	3509	1395	1991	2613	690	1632	6	2159	2556	10	1313	25	109	1271	2516	5069	24	3844	1537	1898	32	1423	3359	3449	2489	722	1447	1550	1366	1239	1607	776	375	2221	394	2301	3543	11	3314	821	574	1749	1792	3426	2291	4072	3587	145	1050	3058	3217	1535	126	3159	1927	960	4166	3805	2353	533	2145	357	1504	1429	2922	965	2219	2211	2634	764	718	34	854	3410	204	112	2250	2832	1262	1088	1445	1032	252	1541	1646	3325	3205	1176	2852	157	1818	1458	1573	1882	124	955	359	2203	5	1716	3	443	425	1971	175	875	1323	806	935	2	1287	1656	840	2287	6	17	3898	1839	896	4019	809	860	163	1595	3023	1777	1481	1469	8	1548	3567	999	664	979	758	4650	1	1	1303	11	3904	5041	1389	4008	1204	1735	1531	807	1778	627	3	887	1781	1114	5	655	2145	157	1135	3269	1013	951	6	2	41	760	2057	74	2	292	399	827	864	1971	410	1076	2	1242	1099	5320	691	4922	3227	2164	3	2199	623	1989	707	21	2704	4701	3604	2108	2753	372	6932	20	1185	2474	3032	1324	1497	1166	11	887	227	4	3	1370	1509	2376	6859	2278	964	2434	1968	871	1009	1	246	2054	201	588	154	750	4252	2330	153	1	3115	904	40	54	945	4405	26	539	5420	1	1171	37	25	668	3	993	968	1068	6	1565	3152	787	2968	78	3855	192	2096	1	462	1465	439	80	69	106	1	3836	3088	2	1976	3757	1627	3086	0	5	255	2	1020	2	611	1	1490	645	1	3623	1	64	8331	3808	1957	1	21	3559	4	748	1000	4016	4	0	3	1	1600	2739	142	2562	2018	1469	1127	1007	1905	1072	7537	1096	841	2784	1	32	7	4009	13	2	3966	2446	3	5360	413	1498	365	152	1640	5431	2	36	5247	1227	3526	86	5176	1096	3554	438	2	229	0	539	8374	1188	717	0	508	693	252	4099	1091	2	6025	1	2221	32	1227	1	1198	1282	16	2	1786	11	7574	403	2194	0	2	2	12	1590	3432	2875	2308	5890	1	305	0	4046	3254	2	2	2	4053	1466	3	115	5	21	2230	2643	2152	3769	80	2509	1423	2791	1	706	30	0	4200	0	72	3173	3	3	3667	32	6057	2698	3	2646	0	8136	2695	4210	5	3238	1104	6742	4390	4162	40	1	20	4287	1	2	1294	2	1524	0	1157	3	586	1665	0	10	2489	1	0	0	1007	1907	2975	5892	1	0	3255	2823	3	2244	3	1168	2234	7771	4049	2	1	3871	0	646	3	1	3096	0	5	1	1	5425	128	5176	1	86	546	3784	7561	5	1917	1613	7402	4792	1	22	4095	265	15	6688	1	8832	3614	0	4359	2	2	3	3	766	4458	0	5	1411	10	3	9419	2	1	1	4	819	5	6	2	577	94	0	6510	3003	4	7433	627	5769	124	0	0	4476	715	73	2085	0	36	0	1783	4	1	1253	1933	42	2812	3695	3	5629	0	3	1970	1166	2409	1712	923	1209	0	2762	2	2	979	0	3899	2
RPL11	1907	2604	1960	1922	914	800	1328	1593	656	1664	467	1521	1056	616	1493	1022	789	891	1010	257	850	2307	161	1747	1160	615	1010	1559	1306	1507	727	2391	763	926	1756	1177	1705	1130	280	1110	454	354	1798	881	387	607	558	693	824	2280	2089	1164	350	1918	1500	1357	1756	1395	1478	1106	2117	985	950	1247	784	1935	1222	1614	2835	1990	1360	1867	2159	557	1141	1348	1341	2748	803	844	2514	1200	963	709	1074	478	3397	1946	1734	761	537	1044	559	90	746	1293	1872	1557	2080	1923	710	1729	822	1356	1254	3460	2043	1646	434	347	1794	879	1271	1330	1260	2052	798	745	921	795	2639	1479	467	1575	1013	1080	748	607	1327	725	1281	214	3527	604	1082	1631	717	1277	1043	1375	464	799	566	1205	9	857	1316	1270	453	349	1351	930	1948	1364	460	2625	1129	1687	7	1510	701	3086	1118	817	1526	2459	1412	685	1171	1376	1061	1861	1502	1545	718	357	2363	2125	967	1549	2127	1587	1634	5	1783	1024	1385	1491	1951	1255	2096	1038	1883	450	1075	1096	1290	716	2229	2157	1003	591	1417	1029	2305	2064	1440	2909	1714	2131	520	805	1380	4021	435	774	1336	1481	974	958	1007	1725	1038	600	892	3292	1019	1848	1599	930	519	2105	575	1614	1683	405	2248	1942	1149	1030	3038	1233	1744	2371	1108	2155	2116	454	367	431	363	1994	213	2694	638	1018	341	270	1579	762	1936	2119	528	553	400	1768	1770	1501	29	2532	1680	537	1834	2331	2645	1623	2282	1846	1225	3567	2599	1416	1065	2092	1343	1923	1541	1868	1665	767	280	2775	256	563	1332	1250	955	1239	773	416	1695	1470	1308	231	1565	1109	650	258	907	385	2107	726	636	772	2510	1010	747	1083	656	2017	424	589	662	535	1707	131	2720	250	1863	2186	3218	1037	1935	1757	468	10	1775	389	1154	83	1333	337	1641	7	552	1784	990	16	1290	2238	1281	2117	311	1063	1619	781	423	1197	1085	1194	869	2185	502	3609	1636	1708	1805	1599	817	1184	340	1664	2866	3493	1778	1058	413	1892	653	1438	1457	1089	961	3305	1337	1427	1116	192	1987	969	536	1008	1159	4732	371	541	1070	1604	350	996	1024	10	235	4001	1547	2883	590	8	329	2355	358	1961	1139	1247	1630	318	1411	2682	1752	2094	1253	630	2755	1307	1326	628	641	465	586	1383	6	964	1112	3630	811	1106	2432	110	1533	1272	1429	5122	546	2918	5	1116	2046	4	3342	1828	377	557	4621	1066	216	501	1046	2669	1704	19	2246	1336	856	176	1098	774	1722	1738	1525	1177	253	562	473	1361	3356	437	1997	11	15	1180	1225	917	903	2060	563	1988	1107	609	1179	2985	436	3372	38	809	648	1520	17	2651	610	2312	1458	943	1626	789	1409	1033	1680	1054	1167	78	868	2354	97	636	2439	2495	698	962	1560	1651	570	965	839	812	1400	1863	2530	459	749	839	882	1643	459	1834	999	1209	180	1009	255	297	3418	1026	953	860	347	1419	591	14	1353	820	782	757	266	1047	991	1759	305	1389	1753	512	80	2175	599	3127	1972	1845	417	2018	1261	1776	331	985	1499	1472	1	1040	553	64	3804	2084	3977	1730	1654	1149	1	666	542	1439	1452	1608	665	635	1103	1234	2319	283	1046	880	2	243	57	570	11	418	2608	1512	3	509	324	3187	502	1964	2567	574	1226	5770	1335	702	918	2078	3460	2661	3	1036	642	1970	2406	474	1769	1921	735	921	1093	1712	2	1839	2	969	2227	1312	1671	692	828	2	673	1	627	1510	848	961	891	577	22	1934	81	1245	2860	17	1088	1	2343	30	5066	19	2132	1631	222	757	1666	3036	1680	449	1	2182	332	932	1780	2025	266	595	1390	2	77	1448	1009	1026	3	3641	757	2218	357	2726	1533	1927	2233	2	861	26	1848	1457	928	2041	1741	1200	430	1	2518	3670	2078	1248	2023	1189	1	1827	2	1	13	1964	2	887	1776	2246	36	56	1383	2218	1934	1	983	2472	944	735	4439	2028	2	1399	1	1242	2	1507	13	5867	2830	1504	2079	68	2814	4	196	1	3242	1315	1476	0	1088	762	2	1127	2206	4	2	49	1280	2456	28	1272	2	1	2477	1	387	48	1227	972	6069	4	1	201	3130	1	223	2	624	168	152	2483	1456	1	631	1	2	1393	1683	174	3922	2508	1289	440	101	3	3117	19	5	7461	529	1	5124	1293	738	3449	2830	21	1090	0	3601	2524	0	2	1398	3	1	0	1	1881	748	1	1299	2	1060	36	3466	1486	5866	1103	132	3858	1420	1	2443	3	1	1381	936	1967	2192	2236	2073	2871	3435	1585	79	258	1303	2136	1	935	1465	35	2501	1803	32	3	0	1004	1356	1737	2	1	0	54	2148	3906	847	1674	4	2	2239	6182	0	48	15	1006	0	721	2	50	1558	1	2990	2414	4	46	2	183	1321	5	4186	1	1453	1685	1425	1	4030	5426	212	2628	3	1201	3789	103	1928	1	2176	0	1	129	390	2604	2105	356	1951	2868	59	0	0	2178	19	0	1350	0	693	1985	1517	0	137	3	2019	2	0	0	627	4313	0	0	4575	62	4274	1	1	1	2134	0	0	8	2077	2763	131	62	5	1642	2804	2002	207	2668	0	1	0	3278	2712	20	205	2740	4164	2	1	4	6056	0	6733	8	280	2910	2	1909	2	761	3	624	3	3	132	5642	0	95	0	0	2	2	0	9
RPS5	1895	993	1552	2148	1028	929	1322	2166	752	1600	1202	853	1006	684	1640	719	1116	825	1324	157	670	1713	77	1089	1206	247	1294	1527	1221	1555	905	1373	1321	1175	641	399	409	1629	223	3175	521	5	1420	776	1648	833	1001	1098	1218	3283	1282	818	317	881	2937	504	1753	1262	591	2280	1597	1061	684	3224	944	3203	3682	3184	710	727	909	2804	1156	471	395	513	752	749	1088	1361	1885	1633	2333	690	938	1038	3236	1781	903	2500	913	368	559	3	3255	1086	1851	2466	1915	1782	1708	701	401	1044	1239	1625	1266	1757	518	257	827	207	2107	1245	1755	1243	882	842	570	1931	2208	218	872	1877	195	72	797	2235	676	809	2826	1164	1374	1039	1222	5	556	393	1385	1391	520	1658	2402	386	236	1977	994	2257	191	430	1624	1574	907	1034	592	1314	1443	981	689	1965	3	1052	1034	1149	461	2975	2033	224	1818	1170	1180	2631	275	6	964	2459	1118	3	598	3483	2657	797	1895	605	1058	3096	669	2362	9	1152	1361	546	2367	414	1507	2783	394	1190	2272	2859	880	712	1376	1797	1303	1359	3115	4949	3367	934	969	1755	1277	2961	101	613	2068	1244	1416	859	909	1079	1498	508	1499	949	1032	1209	598	107	1666	324	1023	1530	861	615	1983	978	1438	376	959	1183	1780	1295	439	1324	532	1143	2811	1498	2178	2206	546	1327	28	961	480	482	1766	675	624	301	661	763	223	2009	1079	242	10	1661	1301	3336	461	3303	3395	1998	2	2747	504	4880	293	1155	40	1836	1074	1969	536	396	631	972	318	1247	1902	704	1497	1565	903	2421	3832	1273	2568	859	2008	583	3276	3	2360	1712	2710	1818	1377	872	339	317	3422	1227	391	349	1484	3279	1291	872	3780	2557	958	952	3204	1494	550	349	1876	1149	2445	4244	1130	252	124	2782	2693	113	1954	825	1999	419	470	1204	618	7	2	18	696	1425	1477	3091	601	1692	1037	1810	951	314	1586	593	789	905	699	472	1797	1732	963	2500	281	770	1062	3059	1256	1086	4275	1020	1817	921	923	464	2320	1162	2042	1295	257	490	1089	590	1080	2715	18	4737	307	663	39	2499	2071	950	1235	846	2911	1635	2765	255	1198	4157	29	4838	483	1722	1103	2388	326	6	1023	1681	2604	2241	962	1762	64	2326	21	5	2498	1886	230	1201	125	1320	1510	3672	1190	1367	720	1164	2171	1271	1514	1106	798	1296	961	1050	1829	1321	834	3	520	8	619	2352	4	377	1065	1363	6	1571	1985	2823	1203	392	1579	2998	1770	1010	853	4659	520	1476	449	1215	2033	8	1576	2303	2157	11	1185	3	89	1713	2328	6	589	1833	1277	2985	129	634	2	3058	326	629	593	2169	407	310	1163	1027	834	1452	1304	836	840	1082	1242	19	1103	581	182	154	1596	1793	780	1022	905	1369	86	1164	1686	1615	2119	744	2717	250	1614	865	1928	1511	379	799	141	1565	137	1741	265	164	482	2924	61	776	172	958	1191	212	1011	1597	1270	841	2	194	426	2015	255	2286	527	1768	38	4083	1382	430	352	837	191	2392	1997	1876	642	443	6	517	6	541	328	164	2390	2272	578	1997	203	682	1512	1850	797	1060	1104	957	2321	1	482	986	1669	1039	2466	2171	1	771	1	109	561	1	2811	2	3	13	349	54	665	219	770	1130	1	1933	1846	1100	2324	3143	2729	2367	1	2	1	429	702	10	2112	4360	2	490	1	615	290	1714	1719	1898	1737	2	1812	1081	1268	1	1263	1286	1065	203	429	794	2	2082	1743	3101	1489	1	1532	801	678	730	1315	1687	190	1001	4538	1600	2	0	1393	92	0	1	1	0	581	1	0	2	2584	1	2522	1	2	1907	1	20	1522	690	2310	908	191	2032	2	120	2609	14	0	1	2	2798	1239	1141	101	36	1160	348	1770	726	1	1073	987	1269	3	2	1553	1	769	1137	1046	335	169	436	2	1236	594	0	341	0	4129	2	1690	1	1324	3044	1	2713	1452	1	2	265	20	1	1784	1104	0	1003	5098	906	2153	4709	653	2700	1	766	1120	140	1	3503	2	4982	2	87	2435	71	2	957	3	629	3	1	1466	869	0	1101	666	62	2	1554	2	1570	1672	692	2	1	1142	1355	0	842	2	2481	2565	0	2578	102	8542	1	4577	8	961	450	2	0	2586	0	2	1913	657	0	1497	2339	2	3488	1235	1854	3029	2326	1	2638	0	0	2	1	207	1899	855	2	1	2434	4	1	2	1079	292	4943	1	763	1	1101	0	432	2	1090	1	1926	2133	5273	2	24	1365	1	15	0	50	3	4681	1771	3591	1887	3630	532	3457	0	0	0	54	0	2	1707	3	2	1255	0	1	1	1	4	0	3423	23	5	1875	15	1563	43	5025	3432	1	4	2022	1	1	0	2	0	2691	1	5707	0	3080	0	6938	3938	4573	1752	5987	175	2	2361	2	1	1	1142	2831	0	0	0	962	315	0	2307	1	0	1953	2909	5193	0	5282	1	8	0	0	3675	3	1	1	44	1	8761	1	803	0	1138	3	2815	7150	0	4557	0	0	1	0	1	0	1	2422	2899	1	2258	10203	845	2	4	0	1	0	2	0	2335	1	1	0	6	217	0	67	54	3	2	0	21	20	1817	3	7480	0	0	0	856	0	0	249	280	2477	0	1126	411	3508	3	0	0
GSTP1	1812	1978	2294	2288	434	2867	3196	2406	3173	1145	1032	2504	2455	911	1669	2148	521	2919	949	73	3819	1761	421	2331	3634	534	2879	2171	2244	2001	3196	2671	5665	5364	3552	15905	1761	3908	771	1263	600	635	1620	1918	2339	1839	2072	2018	1320	1359	1404	3062	405	2588	2879	2249	2068	1650	3164	2238	1543	1715	2927	1587	1117	552	2341	1169	2935	1154	4681	2094	1178	3668	770	2434	754	1965	956	2233	1243	2609	1211	3293	1506	765	945	5578	218	2069	1249	1077	736	772	2109	1272	3943	3791	3322	1503	1066	2245	941	2300	2015	3277	1421	2447	353	1431	2892	6	1872	4264	2051	737	2866	1404	1576	2069	876	1232	2095	2950	218	261	1840	3303	1054	1990	2261	1367	3134	1493	2529	3092	840	1792	1463	2360	4598	1823	1857	288	1612	3605	1438	1551	737	2416	1107	2920	1835	1013	575	3278	1538	3221	1095	2300	938	2142	2313	404	1641	2012	1327	1522	1655	1899	839	1203	2517	5	2250	2811	2372	1643	456	2466	2296	3197	2766	7	2048	2416	436	2746	920	3807	1057	514	1996	1716	2810	2008	1378	1891	1461	2312	2393	9	1123	1801	2085	2151	3283	2249	2221	3176	1725	1760	857	989	1813	1548	2108	1465	1688	3603	2913	1105	1360	1246	1326	1354	716	3833	1466	460	1860	2286	1378	3046	5223	3256	3997	2220	2608	229	159	666	1410	2021	2430	1817	2491	1963	739	1604	1061	2575	6	1643	885	2668	1888	812	1549	2805	1685	897	790	3556	2451	707	2505	2188	5	3660	5944	5074	1022	2426	2676	1507	231	2623	1115	695	3662	1937	16	2464	3251	5312	2491	388	2584	3737	34	1849	1907	1073	3030	3344	3107	331	2104	3010	2413	1559	2716	1839	2703	59	2222	1990	1350	1320	2187	2037	3179	389	3038	7705	1267	1200	6248	4629	2461	1905	852	3010	2127	3676	3288	339	1628	1985	3152	2032	1820	1561	2451	240	19	1414	1100	2751	1155	1388	2087	5	579	2916	2419	198	485	6	652	404	894	2085	1277	2518	2495	1238	4057	1866	2196	2365	2970	978	2971	4939	43	977	15	7	1251	2044	1250	3929	2063	2404	4302	2019	1308	1826	1926	1268	3152	1787	819	475	759	8	1090	3667	1328	1300	860	252	12	3215	2986	2370	3121	3305	1708	6463	1229	2619	938	860	1700	3600	928	1275	3695	2485	130	2220	375	896	800	697	46	1076	3265	972	7	3527	19	13	1034	1858	1602	4996	201	851	71	1349	1124	92	6689	2985	3708	2070	2827	1504	912	4520	1241	1107	261	594	443	2003	1250	3270	3160	694	10	2666	1891	3760	488	1410	220	1126	1916	2349	1995	1898	1674	1398	2823	2054	411	377	1879	1018	4650	2662	4170	494	1058	2217	633	832	1757	3300	928	921	1296	1925	1204	5183	5034	507	1257	1679	2149	3772	1787	4432	2037	4204	1109	1140	1567	2288	3311	1447	2079	1551	1333	426	2010	1412	596	592	1686	846	1010	927	1065	1306	52	2131	1124	1996	439	2887	789	374	2066	1436	1467	1493	367	1488	251	2511	660	3085	431	700	4238	633	2141	1912	737	3138	1820	453	3506	1675	2347	967	1	1	2420	2224	973	1926	340	1803	540	623	1253	120	2240	3285	1	499	812	738	1	628	1559	412	314	303	1484	622	1638	1102	2	1562	2	3	4461	1092	248	2	1771	221	1821	1712	46	177	762	783	1612	3413	435	1827	37	271	2020	2012	619	1168	384	585	1874	1	568	6379	4	1512	1	2628	1184	3226	1036	3267	788	418	87	2884	1	500	2	92	1	2	1367	631	2210	2501	2668	1	54	1	55	163	1445	2834	639	1	2138	1	3180	1	2	2333	1017	2	532	1498	2170	79	2242	1	3	520	2	1987	3	1373	4076	2	4057	1	2	1	3986	1	1470	3	1410	653	272	434	1799	1	463	1	853	2326	9	2	1	1398	4753	1	918	2677	1	2	13	71	3534	835	0	2	1605	1	894	4240	1708	1	484	3	962	0	1	0	1	1	4340	4	2969	364	645	2610	1086	1	2	1864	2218	1	5	6960	4668	0	2	37	55	3624	12	7	1060	158	1647	2	0	3	1	1046	3931	1010	1	16	2342	1587	1806	1	1933	2341	2700	0	4	938	1471	9	1839	1	1	2087	3	2	3	2	58	0	2	376	0	644	1	2	2	226	1	13	1510	4417	1190	1610	1698	1625	890	4579	2	2937	0	1678	0	0	2109	2	2	3	1446	3427	0	1223	792	737	251	1964	1054	4	0	4399	2	3	3302	1760	881	3	4	14	3477	2822	2	1692	1	0	0	0	1355	2	475	2	885	2354	4959	1073	0	3	3793	2	1472	499	583	3154	1781	0	3458	91	3	2178	0	2	1178	1	1	2695	477	4	397	6054	4346	1334	2478	3	1562	3330	2	0	2097	1329	1	4	1806	61	24	0	5434	1619	0	1	0	834	1	0	0	3916	1379	2	365	6	2	0	2814	3	0	2262	3674	1935	0	0	1174	3	3	2521	1414	1396	78	1638	1	4785	627	8065	6	0	5723	1	5730	3906	1989	1261	1	32	0	0	74	1	1	3500	680	4	4	4364	2085	591	1378	3	155	3	10711	14	568	1	11083	1	0	3	0	1	2004	565	1	3588	1	10	0	1	1885	276	80	3794	1	1526	1904	2360	1808	2	2	0	0	1	2029	0	7565	3259	29	2	1	1	3459	2	4904	2	2840	2649	0	2	0	3052	3971	1952	6490	6	3	1177	0	1529	2	4	2	1114	2560	5
RPS3A	1703	1537	2361	3990	1126	1481	1832	1127	1067	837	210	589	2070	477	1098	1183	360	988	950	136	873	2128	263	1199	514	278	1309	1602	913	1091	1005	2046	1631	520	1341	1156	2150	2159	7	1923	130	331	1650	970	733	920	510	2464	2029	766	1797	1372	888	1340	2225	586	1164	2525	1295	902	1329	467	614	1406	1097	1350	784	2156	612	1317	1443	3155	1173	186	401	610	2123	1731	925	1745	2465	1383	792	498	283	553	1460	2060	450	1621	438	288	1279	5	1557	208	1362	663	993	2366	1125	1980	739	1064	1585	328	1857	2476	202	172	1075	561	1396	768	814	1866	1653	542	111	874	1486	390	1113	1846	396	16	767	548	1404	690	934	599	2188	984	723	2453	489	970	912	1632	34	1051	2590	748	449	1541	61	1264	1027	852	125	1024	509	778	356	1599	977	1623	233	2466	106	460	3296	1315	816	1122	941	834	1946	628	1724	1084	1303	243	489	1062	1497	1971	1321	2710	2346	1090	1065	10	693	951	1320	1877	1031	445	2141	1705	3447	221	730	2311	2004	885	936	720	633	135	866	1742	504	1206	1776	3326	3922	890	88	1090	379	1328	381	2270	2856	13	761	1759	393	2367	1185	101	693	453	8	1780	1609	85	947	2664	806	744	346	1	1034	1131	523	621	955	1409	3733	1556	224	3810	919	1150	2046	1709	410	1314	643	1478	171	1143	1766	1080	1683	2799	553	710	1079	1500	691	2340	2950	731	265	1260	83	563	515	1705	1822	362	1395	1558	1064	1193	1529	310	7	666	635	820	1183	1996	564	1206	260	2382	124	907	534	954	992	1983	739	104	3945	374	1657	523	2118	1941	1076	402	2355	989	1648	1402	367	851	762	649	882	2698	723	2309	724	971	1513	833	1966	5	611	483	1706	3564	2331	1224	264	3785	2817	2171	690	2024	2080	230	2148	1454	1145	799	4	1402	572	10	435	450	2700	485	1992	430	747	841	1990	1413	1987	652	794	2652	375	3740	1473	1641	1500	2127	11	2546	274	1866	1142	1388	803	1361	391	1683	474	2232	192	2459	906	1315	1784	634	858	588	1801	1829	1302	1246	763	2130	368	315	3306	3957	3293	1203	668	642	77	1866	208	234	1693	349	15	584	1644	2065	744	669	1028	420	1192	2387	852	1473	649	2505	505	1596	1002	537	1897	801	823	966	5	1113	1897	3370	4337	543	3922	674	1458	1329	1571	962	2054	2208	588	1594	559	455	1264	8	5	1613	2430	1431	722	152	1374	247	798	6	1037	748	534	1091	3214	133	707	1725	1632	1906	4	612	16	910	1827	14	969	1189	772	15	2276	564	2021	1621	1230	303	933	985	520	1068	37	1650	1693	2172	1840	581	175	1307	28	1127	1314	1074	1898	671	685	1184	1304	1006	726	76	688	1467	157	529	2428	1039	1122	1917	1809	1777	459	878	2814	861	466	1723	1908	199	1038	1125	408	1503	914	842	377	1654	73	2498	589	60	1261	2283	893	1116	955	1360	2234	5	935	1739	572	1022	142	144	1755	2552	421	1921	193	986	312	233	499	1192	681	925	312	1069	1131	1928	406	427	1943	1087	1	911	182	612	1741	1431	2285	579	404	1299	508	914	1479	879	635	3240	1020	444	11	2911	790	942	640	1606	1	893	1	680	486	1159	677	1	1	1316	628	1010	1	1700	1047	95	735	1052	868	1867	1359	1961	1066	1123	3	941	271	2085	581	91	314	3622	889	1727	395	736	2782	1359	187	4345	168	846	3046	694	51	3	4553	1301	1708	3343	1380	530	1	1298	83	1405	0	15	1274	58	712	2545	1953	1028	2373	2552	4632	1640	602	443	1255	326	2565	2	1	1044	0	343	1	13	807	96	1943	241	1	1821	1577	1	2168	1475	619	857	3223	1128	943	2	823	1256	1124	875	1351	3519	509	970	1394	599	468	1058	493	843	1187	243	2133	2571	65	2	3747	3028	578	172	1	536	1	856	2	1936	1211	0	328	953	1276	19	1566	5	1115	4579	1	1	2742	1108	1255	2119	3	3992	1	1316	192	983	2687	182	0	1	1340	0	480	2	13	1810	1303	1461	2813	256	2	586	2	1	352	1956	500	3	424	0	1	4	1	1891	2330	0	1264	772	2835	0	1453	342	2	2815	1433	999	1	18	434	2439	1	1606	5649	2	1401	1402	6349	6	1876	0	1354	225	6	37	5803	1	0	1	10	959	5	1	1652	7	783	1079	2	3562	2	13	1837	1	0	1721	2931	293	35	2543	697	2336	1	1	4353	2120	2	964	5956	1	1	0	1153	2	0	1	2293	1946	0	2394	2482	0	1457	1600	420	1988	1943	0	1	5294	3	1	148	42	1	779	2	0	2259	6796	1641	33	1592	3762	1483	1	1	4	1	60	1113	4	4519	1	880	3	1293	2284	3338	1586	2	2	1	1443	2	1298	1	1770	38	1415	4023	1164	1167	3	2	1589	1897	3940	8526	1193	2348	0	1634	2832	298	0	355	2944	1051	1054	0	13	0	2015	3	249	2477	0	3	10	12	48	1606	3916	1486	0	4873	2	0	1376	1367	0	0	2539	2	2341	0	0	639	2346	0	929	0	273	0	0	2	394	66	1743	2443	1979	1	2219	2826	2	2	0	4317	2116	2421	1	5615	2	231	2258	0	30	3	116	2	0	1693	3	2	3	2	2	0	954	0	2	2	498	8005	2	0	4633	4236	0	2	3
RPS7	1648	1950	2742	3207	2082	1887	1653	1796	1452	1293	1394	1033	1923	626	1299	1659	510	740	2368	755	1399	2158	99	2690	876	292	1357	2206	1187	1819	1260	2399	2061	1316	1224	720	2042	3036	392	2123	143	442	2413	879	987	2584	1377	1602	3078	1076	1675	1505	567	1750	1743	799	2454	2713	1745	1027	2171	1158	1579	1378	1470	1544	3561	3663	1684	1393	1104	1267	1941	1851	2152	1110	2196	1558	870	2535	2596	810	634	2637	2097	53	3632	1545	1407	2035	1307	1025	2088	70	1900	1087	3372	984	1988	2234	487	565	1772	1415	1554	2118	872	3271	446	1603	2051	505	2047	1698	1093	1887	1383	581	642	3121	2341	2562	2035	1924	941	1058	1414	1420	1636	1396	1779	772	2406	1868	915	797	465	2229	1396	1837	2481	2546	2197	644	1855	1914	1285	2256	673	355	1230	2013	1528	1769	630	2461	741	1836	936	2466	572	824	3167	1557	1682	2470	88	627	1589	1144	2361	700	1504	1120	707	941	2988	1173	1189	3392	3484	1038	2780	321	1318	1023	1608	2062	1013	1497	2219	1001	3511	228	600	2323	1654	1910	2118	3037	2548	238	1209	1737	1454	969	1762	1341	2291	1280	1341	1069	788	2705	2464	1040	1404	1525	909	962	461	972	2286	510	3321	1532	19	956	3476	35	2487	1848	2817	2462	286	1389	1726	3292	1011	1221	2430	571	1943	2115	592	1506	1878	2544	927	635	1779	1581	412	761	1033	1883	2280	1012	2017	1700	639	1163	921	2162	553	2828	3616	2854	345	1821	3188	934	930	3639	2667	967	364	1641	1412	4692	1859	856	2641	987	600	1422	1810	2448	2107	1374	510	954	2489	2975	989	2567	1189	2203	3626	349	956	2576	1501	88	3186	1325	1843	404	1016	3	8	1215	2053	1898	4548	3391	1049	609	1812	5983	3164	2414	2217	990	1457	3595	3278	1531	897	1321	1507	4071	1631	4377	1131	1636	535	774	175	26	1348	1518	1912	1	1200	1155	1287	7	7	768	1008	200	1529	1433	1684	1773	935	1060	1454	125	3092	3792	804	1025	2434	1322	706	1120	593	822	473	788	1642	2823	807	1104	1863	2893	1650	979	332	2254	1867	1740	2111	1496	1337	203	1142	3788	2330	1718	4	2837	11	9	1386	1499	2432	1061	1737	2318	3106	1095	703	1002	901	3206	469	786	459	2219	2613	1722	2695	1659	5976	2414	1148	2710	886	2433	2204	2477	926	3927	2996	1554	1770	1714	1416	1847	661	2613	11108	433	3882	1554	3306	2345	198	5419	13	1950	417	2026	3445	751	2651	1240	593	1117	3801	972	646	1602	1909	1839	1900	2685	874	2430	3729	2512	814	4048	2437	375	2444	2261	1019	1481	538	1170	2437	1232	2715	1066	553	6	1640	1209	1362	794	4543	259	1777	3695	746	735	5	722	696	259	1117	1213	753	2083	1193	1953	1087	1206	1274	1651	1459	1073	1003	1031	1807	188	435	1629	91	221	1130	1148	1615	855	2201	660	9	1739	1926	1786	1244	2077	2342	2	994	446	601	1289	252	1151	732	1046	143	491	60	1061	1231	3257	599	1459	1259	686	1434	360	2952	3312	1571	1987	816	4	1240	1951	568	913	2742	1515	2	869	1556	909	833	719	3	713	480	418	841	244	904	707	67	609	1623	221	1952	2766	583	2056	1445	1365	220	1276	671	246	1555	881	518	1603	619	309	1267	16	2225	477	232	791	512	1	1	1089	2825	1133	1205	1264	1122	919	2	1817	2705	1696	892	686	788	2387	3157	454	2227	950	7	1702	0	998	2433	395	2271	1312	1424	943	691	1030	2	1057	1685	3087	1050	3078	2606	1481	1440	31	2474	14	567	815	821	1473	1004	739	2	2	1423	2	132	0	862	1713	468	1883	52	44	4232	2315	1	1717	19	4984	2964	1945	1	2042	26	343	4235	1588	2534	79	2487	971	2	1195	1117	2	1369	1960	394	553	1794	55	1084	1429	3213	254	2	2	983	1470	465	0	741	2524	148	1	1159	10	209	1	1	548	249	52	2022	1	1615	655	3629	738	0	1577	10	2306	3739	1948	30	0	9	2730	17	2541	3988	1734	2	428	4	0	9	27	1029	6842	3934	1126	2357	31	3756	1566	2106	7	1339	2876	117	61	17	1123	2798	2	78	2	2	2248	96	931	2660	1913	53	1	2650	2	0	1363	1348	2	2054	3	2	181	4194	1422	2	435	1401	5556	7142	1689	1473	3275	207	940	0	1893	1291	3471	980	0	1431	2	5680	0	2206	1389	2	2	3102	2814	1630	0	2056	395	1189	1341	2087	2290	489	126	0	2	1691	145	2024	2	0	618	1	10	2	1	44	244	1461	3791	1143	543	834	4541	1549	1	2	0	2481	3	23	1	0	43	19	27	5644	1	2413	552	1	1010	0	0	2030	903	99	1	2	65	2	0	19	47	1	4107	4365	25	2319	1996	25	2601	1	1	1653	0	751	435	462	0	1689	2715	60	4583	1078	1	5491	1	18	2555	0	3	0	2667	1	0	3662	2212	2	0	54	50	1	1	15	95	7827	33	300	6915	3	0	828	0	3443	32	2592	2502	2046	2610	61	1	4	4823	4720	0	19	20	1	2	5292	4	2228	2	2	2390	3480	790	0	3348	2263	54	1974	13	2156	1899	2410	0	0	3350	1	0	1735	22	337	2478	9727	1368	27	1847	4	267	0	0	0	1516	3663	3	664	8330	21	1399	0	50	3012	0	3300	78	0	1822	57	3511	194	4362	0	1158	4217	4111	2	5132	3302	22	3	862	116	4	6811	2
FTH1	1639	2847	936	2976	1290	2339	1033	1587	2196	1882	1576	1589	2034	2012	1671	1691	7833	1233	11971	10494	3477	4259	9103	2576	1600	7165	1583	1595	2962	1782	2524	1116	1575	1117	2808	1675	1595	4621	6017	2106	7057	6521	5468	3800	1538	1398	3555	4362	2016	2608	4219	2359	3849	1952	1525	2339	1266	5197	2870	2401	901	640	2222	2260	1245	2122	579	5588	2298	1666	3192	3081	2554	946	1365	1697	2544	1524	2234	2372	1846	1669	4138	1763	2551	7976	1884	1555	4259	3880	2521	9740	1368	6054	5457	5741	1713	1524	1447	1446	1219	819	2180	621	3167	4764	3302	3871	10535	4443	1148	8482	2431	3884	1699	2471	1205	599	2178	984	1675	1118	1252	2979	11074	8713	1039	3429	2228	3340	2029	1318	1596	1673	1627	3696	6784	2585	1518	1748	1732	768	3579	2447	3771	1617	937	759	8420	2229	1515	625	1025	1071	468	1844	2139	2300	1115	707	4005	1353	1608	2449	4032	1714	1777	5763	995	1347	3252	6282	1246	3324	1437	1319	2247	2488	1233	3428	2654	1418	2999	5238	1431	1613	3705	1576	14104	1199	1125	1878	3505	2720	1174	3259	208	419	4930	1111	3385	39593	7091	2635	1587	4214	2204	5020	3387	1834	2079	1353	702	1954	4324	2089	2799	1209	1036	10955	9348	1606	1901	3309	1986	1798	7831	2131	3383	7212	2801	1125	3001	3098	2776	1810	1372	1160	9826	9375	3953	1043	1624	3365	2087	4443	1481	1738	2003	759	2297	4128	5360	3663	4442	1837	3237	3156	2022	2705	2883	3397	2052	3828	1680	2367	4881	3131	13334	2925	5383	2354	2216	2005	2044	1281	10905	3022	952	824	1164	3622	6435	1904	1754	4813	1585	823	1762	2286	6689	2094	1981	985	1436	2227	3032	1253	2883	2353	3140	2192	1790	5883	2421	2297	2307	2314	1541	957	966	3989	618	3725	1581	3239	3818	2380	548	4039	655	2021	3041	6913	3152	1673	2143	1820	2436	3122	3918	648	3840	2460	1440	378	9262	1466	438	6701	2418	2566	1202	97	4794	1968	15679	6654	7269	865	1577	1535	2568	5502	1886	1643	1560	2151	794	1326	1021	33	22255	3539	5446	2065	1682	2803	2315	1392	4407	3500	2154	791	2453	4912	3605	2182	1677	3921	311	3810	4332	1091	3017	2893	3207	7309	4534	2319	7619	2983	3157	2248	4253	7165	4082	2931	2220	1613	3692	1577	2156	1867	5728	2386	2590	3059	9522	1705	1777	3959	587	1069	2867	2857	877	219	2895	1845	2300	2485	153	3362	1769	334	2533	6089	2977	2000	4343	5077	2294	1781	1432	5746	1380	3580	752	1834	1428	2458	4089	18	14508	9720	1704	4308	1936	2488	7312	4627	1697	3150	9952	12377	1254	2141	2831	749	456	3081	6758	1704	2017	3215	5771	1915	716	1928	3031	2092	4250	2304	1577	847	1278	2771	3943	2186	2663	1331	2826	1497	2617	596	3562	8271	1432	1710	2244	1012	699	2187	957	2160	2931	2616	1866	328	3423	3791	3607	4214	5594	1095	4390	4289	2295	7392	6154	1585	9090	13694	2529	1253	3694	4465	8398	3183	6278	1641	3827	3539	5447	2812	1914	11616	4640	3488	3521	3659	8401	1515	737	3190	7582	3530	2073	6397	2489	7907	4597	5118	3880	5116	1766	4481	2059	3157	4834	1595	3170	9328	3589	1880	3304	888	1504	2728	4731	9928	2127	1778	4290	5207	23193	2086	20193	6649	1449	8812	9256	2502	10053	905	3783	11569	1926	4301	10052	3881	1358	3942	3260	3890	1784	1658	3770	13384	2067	6346	12382	5749	669	7062	2408	2061	113	4020	2329	9015	8816	9815	888	10584	5217	2156	924	2159	8533	651	2616	4864	12224	2383	1964	2215	1612	2897	4404	1142	12585	402	5113	4717	262	589	7	2298	646	2594	1821	1311	3706	5038	1386	330	11790	998	3652	3008	2140	5887	5210	496	2603	1512	805	2262	10932	1175	6204	4042	2078	21336	2141	866	4902	6990	774	5778	2547	2782	3323	3203	5276	2663	927	2193	5217	1722	7638	1404	453	1348	291	5602	3178	9195	585	3536	4574	4169	3718	7670	647	10826	2972	1294	3245	2223	856	927	575	1377	6013	4508	7583	1482	1372	7177	1102	3355	3452	5858	3052	5339	5	3003	7035	1265	7723	1380	2105	645	1446	10356	196	880	3038	1127	10849	8603	4193	1811	2967	1799	3607	36	4	6497	205	1083	6443	17501	2166	8587	4897	3115	20729	6729	980	3417	868	684	1726	2771	3822	329	14711	700	3376	7093	1729	9909	1195	21	5356	7206	5253	1876	34560	7889	2824	69	1401	10037	569	18303	14127	2179	4602	7560	13061	4651	23239	4	786	3338	5347	3489	1970	976	3822	9	8685	2182	841	3168	5703	2672	4175	9846	1035	8766	5399	6479	1127	3799	2263	7440	6562	1431	224	1507	6581	9473	5	3762	4634	907	1963	1716	2267	3424	5073	1567	7189	1074	8	8880	13498	25	4687	12100	5442	488	7757	151	1938	1590	4726	4181	6569	3712	1127	786	3944	2786	1717	4264	457	7670	4071	8415	3760	5114	3	2352	9201	3029	12211	4840	1392	3867	3607	5	3276	5883	7585	4398	3209	12	5429	9464	20604	1710	12051	549	3277	2245	2148	2770	2732	2466	4399	9	2348	5150	12862	9609	1248	66	5827	3668	1190	1618	857	1825	1553	4876	4245	8130	6005	21	3258	19	2457	1039	684	5691	13599	1548	1681	1812	61	1333	5941	7665	47	8276	636	11993	3093	11342	2566	9506	2716	1663	9	8979	426	670	14657	4365	307	11310	1970	3146	4611	14	3629	7989	3420	693	2192	1070	10653	1564	6307	3023	926	6454	5	6565	1198	325	3085	5964	3296	2	1900	4	1662	1125	1731	3893	2545	3686	1923	5288	4	3301	3745	5493	3758	3171	4363	8661	1157	1353	3560	192	15508	9559	1531	11583	4941	11363	1455	8360	13745	27	4601	4576	24	899	3	1680	677	3243	1130	1888	1602	3521	2419	7	4854	4213
PPIA	1624	1055	1420	562	215	1118	1098	803	1165	232	723	1216	689	311	931	538	404	949	409	33	1092	887	64	451	351	331	675	1554	482	178	879	284	929	504	1304	777	822	896	336	167	104	262	485	420	486	254	585	83	1164	567	364	710	372	1072	1018	200	2071	2	387	869	216	1350	433	626	98	2	600	307	435	861	452	780	2020	369	779	331	354	506	922	741	190	718	360	1413	56	5	492	1416	576	1831	1227	188	3	328	846	630	886	976	119	278	820	304	881	217	1152	1047	503	668	288	375	282	2	767	1035	677	994	833	610	362	1058	224	176	339	437	364	8	421	1181	295	487	65	1217	141	2	756	727	91	362	554	1054	296	104	372	354	5	514	2	1095	364	387	340	180	569	455	687	665	617	126	497	390	657	46	709	272	1326	683	7	295	1047	552	2495	4	196	4	576	358	425	442	1566	783	574	654	503	4	763	146	241	280	548	1619	4	126	431	275	464	900	98	890	328	469	732	2	6	219	170	139	74	4	584	1076	612	349	120	697	2	934	1175	868	399	1117	2	1497	535	285	521	1129	1091	303	1178	341	106	729	230	559	0	1	588	262	598	614	379	613	812	1495	3	562	765	192	1586	3	545	1037	2	268	488	685	84	515	665	3	1102	722	305	803	1099	354	383	761	421	1042	927	184	1	27	279	731	2	500	1053	329	3193	477	231	1039	380	2	897	567	309	1959	898	664	888	117	981	751	230	1275	413	713	366	345	1009	1130	7	748	504	531	1	1160	1104	25	222	1095	325	2	305	6	1227	1654	437	623	379	14	565	2	2975	471	1981	600	527	196	19	1445	874	4	4	385	623	120	212	721	139	156	1239	1	0	4	4	1105	469	603	727	503	46	2686	388	696	992	1178	2100	504	1	27	2142	1131	285	501	1	1	465	526	597	601	824	117	7	389	583	585	424	1787	1241	142	643	420	666	577	500	1584	476	1875	0	976	50	517	454	621	147	154	1306	2142	479	402	1644	448	364	687	642	808	993	1116	344	365	23	0	5	2	1283	339	44	400	895	284	423	0	700	766	853	1401	177	22	676	443	1609	203	1365	484	1372	726	178	228	1617	1629	195	1	913	1056	1290	1613	3	366	1910	831	539	536	481	418	1340	265	2	360	185	149	97	1183	647	1255	128	572	847	1114	401	1	0	473	477	289	442	7	729	17	675	1010	4	1512	3	0	431	235	1443	275	2	441	55	5	10	0	657	249	670	501	144	352	654	597	573	402	435	300	298	872	97	114	2	488	165	1017	627	416	231	785	694	393	242	444	365	199	167	308	513	861	142	328	109	323	242	757	544	220	613	312	172	498	401	382	352	616	253	915	1	176	195	42	54	355	94	855	1	1	2	1	397	559	1	1352	1	215	280	346	196	425	1193	441	6	1	138	923	2	4	580	1	1144	817	2342	105	1	275	866	1	201	734	0	441	6	647	30	340	2	1	839	527	2	80	217	1	0	1	550	994	1256	328	1	608	1	1	302	450	269	735	1395	1	1	556	1	299	4	1478	560	14	1	905	1	6	1607	3	2	2	5	2	0	1	1	1	1100	288	239	1563	0	0	1	1	558	0	0	1	1	726	0	429	0	742	0	461	728	1	1	25	1	0	1455	0	0	1	0	1	0	342	1	663	29	0	31	1053	1	173	1	0	802	1	506	1	518	0	0	0	719	1	0	0	1	0	0	925	731	1	0	138	1	1	0	286	1	1	1	613	0	0	959	751	1073	0	0	1	0	1	0	1	0	1	1	1015	1152	674	437	243	0	0	72	0	943	1310	1	621	1	1315	1	1	0	1269	0	2	0	1344	1831	949	16	0	0	0	1	1045	0	23	0	1116	0	0	1	5	493	0	1	0	1	0	0	320	0	0	1	1	502	0	1096	1	0	9	1268	0	1374	0	1	1	2432	0	1	2	0	1	0	1	1590	0	2	1	0	1	0	0	0	1116	2	0	1	3238	0	0	25	5	597	0	2031	1410	1	15	0	1	2	1	998	1	1	1	0	2	976	2255	0	1	0	658	0	0	194	1	821	0	421	17	4449	1	0	995	0	0	3	1	0	1	0	0	1	3	0	0	1	3	0	1	1517	0	0	2229	10335	1	0	2	0	1	0	0	0	0	921	0	0	0	3	2724	0	0	2	917	812	1	1	0	0	1	0	0	0	0	0	23	1909	3	0	1691	3	0	0	28	1028	0	1011	0	1	2	177	0	1	43	0	0	3159	1	4	0	0	0	3791	3558	1	0	4673	0	1324	0	0	2497	0	1	55	0	1	1775	0	0	0	0	1	1	1	27	2354	1	2	165	0	0	31	1	0	0	1	2751	0	1	0	1	0	1	1	0	0	4599	0	0	0	0	0	2	0	2	2	708	19	0	1034	0	2	0	694	562	0	0	0	2
PFN1	1624	805	891	707	420	878	1372	1387	1027	1331	1583	1254	1051	872	799	1310	2782	1322	1379	648	972	636	959	950	1220	794	896	1134	485	822	1183	1048	788	608	476	816	459	1144	906	1014	1119	1254	914	599	592	199	1887	1308	712	1456	1745	1095	2354	686	644	585	1251	1132	1309	1348	1668	1139	844	1367	332	1179	1663	650	1098	915	495	643	722	1083	1602	732	1192	1104	1688	424	474	1208	884	867	376	1988	616	1371	547	976	776	884	391	1423	1860	1491	1372	920	754	485	1647	578	1273	1641	1621	732	1088	558	333	705	1485	1018	1132	307	1186	503	1704	402	933	1686	1072	1504	700	971	1483	537	1414	2356	1649	2442	486	1201	551	454	671	1326	795	850	1374	1113	511	492	750	2462	1647	1369	1115	476	720	352	685	1608	1022	3112	331	1127	1163	953	1218	669	567	747	1150	1000	652	434	1063	811	908	1294	1363	892	459	709	367	1357	495	798	4845	586	277	1331	336	1414	1210	1021	1060	607	715	2275	477	787	1475	793	1741	2011	2420	1060	673	1131	1004	294	849	1909	1281	605	966	431	672	1241	826	908	1086	474	229	863	273	2309	1084	1299	1348	1777	2041	496	1637	273	3918	25	947	1059	1542	958	886	918	191	1426	1424	1417	449	2900	760	1437	900	617	903	705	742	1207	1256	1679	1759	924	1863	349	571	1221	1185	1968	1796	84	585	908	694	1273	1415	916	1239	798	854	1052	1548	918	445	1938	381	321	942	589	627	1088	1442	552	932	491	1147	2266	1218	9	815	1739	636	1462	843	6	1375	2036	858	429	31	2263	792	622	1486	585	554	4177	990	575	1649	737	992	824	2711	1039	515	1096	873	554	1407	1152	1376	744	1483	507	572	233	825	1303	637	1681	770	1738	1025	1030	2625	1217	508	848	335	1215	441	1178	195	8	1873	1436	315	311	134	396	891	879	1250	1457	1653	1474	949	844	292	912	1000	2563	2028	1042	2394	560	2864	2480	894	138	396	1317	521	537	1405	357	380	2708	247	676	1160	456	5	1067	1769	4821	693	1500	782	857	2064	427	1213	640	624	1474	2151	1056	1814	2190	1579	203	948	220	769	530	395	257	934	712	1005	814	2000	231	2147	307	1299	476	2022	213	589	906	856	341	994	742	2575	1590	1062	448	253	1521	1471	801	1561	1621	1568	361	3	1506	1022	1149	1322	900	510	1972	1071	2362	4	1006	627	1533	11	1589	2929	713	1652	1151	496	597	1159	2990	1333	780	79	9	24	368	1529	313	1917	1529	574	740	925	1262	1111	322	1079	647	553	252	1100	16	248	557	1980	777	817	517	539	398	3972	284	1221	986	631	811	2391	1741	1332	908	862	1074	827	1100	508	565	725	984	748	657	946	437	528	260	326	498	617	516	720	701	861	1716	735	669	478	1056	1274	425	596	1288	413	1436	323	1548	897	525	278	2235	1527	740	1121	1253	734	587	843	1417	971	1423	1051	1029	1750	1163	565	224	1278	946	418	677	390	604	887	1598	654	212	588	2	228	860	3320	1089	1208	25	538	2896	374	1539	636	508	1204	552	2212	2828	1313	600	1116	1344	3425	388	646	1305	39	235	202	2373	1055	1406	703	463	527	1444	997	780	1142	1221	255	2	1132	2236	3448	590	1043	2063	1311	230	553	742	72	135	5	373	269	783	1487	2234	1712	889	360	154	4122	1849	452	1177	2602	463	1186	1853	1105	935	613	1268	307	1013	992	560	836	1146	1777	621	586	1633	699	1250	851	1516	1051	1904	947	682	1402	1492	1	925	984	536	952	659	2181	2998	1153	1845	166	1580	2279	995	3471	1516	199	137	1315	2732	1040	1972	1951	2	595	212	43	3318	5	1036	3522	1048	1117	1334	970	458	812	114	1217	1601	0	225	1637	450	1	1004	2174	3590	3586	7046	711	3314	202	892	959	1320	1142	1425	1546	1	476	1545	1	1736	1	4292	3	1446	3062	1835	1238	83	591	12	4711	92	1486	1485	2	1416	486	1092	489	1789	0	621	1362	2288	367	1372	2	438	4	1334	1428	861	2	1473	746	829	3	3020	0	5028	1478	1	1027	470	790	764	438	4	64	290	1891	3785	1443	2	3	952	21	3291	654	0	135	9	1	2	6089	1700	922	2663	2001	1	2137	1045	1762	838	1525	468	1581	6068	2860	0	38	3317	1	650	2020	2615	2108	7	660	809	2	2	2569	2	0	121	2	885	0	1229	3142	1911	606	6265	1025	1461	1434	348	2315	1075	0	1945	958	1128	1	0	2689	0	0	503	311	1242	193	157	1795	19	1232	1	3	2	1100	0	4	696	2142	858	2216	859	3	3336	578	1	1791	3	846	1663	613	0	2605	4	2239	18	949	0	701	1291	4	783	651	1304	744	4	1682	1332	244	0	4	2	1399	1701	1809	1626	1359	2300	2769	2238	434	0	2	1117	1319	2	1474	4	190	1371	813	784	866	12	1358	0	1	1	1707	1	2524	558	5945	4	709	0	1150	0	2	198	2	3	1044	1078	2347	1158	3262	0	127	3	5982	3	0	1823	30	1154	139	0	0	18	1052	3	18	1	822	807	6	738	225	1178	2776	357	1290	1569	1	0	1388	0	2	1	33	0	976	1	14	2	938	0	1806	0	2	0	6	2	2314	571	1641	2292	33	2	2	0	3410	1482	0	2542	0	3
RPS6	1561	864	1732	2323	741	793	638	1549	1154	1516	142	1070	1039	340	1412	1477	293	604	968	371	869	2498	133	952	420	187	588	801	772	1274	813	957	990	876	1329	833	813	960	272	1885	678	322	1185	698	591	1009	1089	1618	1538	1679	1399	2428	558	1011	2313	469	1742	1308	872	686	1751	1136	935	1341	830	1845	1878	1693	743	1102	468	1616	1212	217	983	652	2697	362	987	1590	2103	847	1439	653	1526	302	1465	1551	1274	2067	489	588	1775	322	2441	411	792	472	1440	830	957	673	944	996	2244	1404	1043	2703	175	348	1675	333	721	599	1411	2198	1104	923	1531	1005	2919	978	1668	1201	9	37	1268	1336	1107	1348	775	51	430	613	527	1238	100	1200	366	612	420	112	869	703	101	1951	1467	146	272	187	691	1779	878	162	339	1446	747	661	5	869	382	663	1340	756	817	2290	1262	558	851	1794	326	1945	666	831	610	1453	1159	874	967	1724	1415	241	1744	44	979	1337	750	1298	345	787	1204	1818	3091	677	1370	1288	1032	1142	1188	1401	980	109	805	2168	1314	649	2340	1025	1681	1045	258	504	301	975	620	1486	588	1282	1371	1228	488	1889	977	485	71	1146	211	512	485	414	1296	536	250	736	618	262	1025	2838	577	457	906	1927	491	1121	164	723	993	437	920	624	812	1601	8	283	1024	849	616	226	647	1508	263	956	1768	563	194	4887	922	433	2	1202	917	57	1003	1123	926	1255	970	1009	1188	541	508	1093	21	245	1415	1506	2222	1661	919	94	345	462	1606	1581	1432	1656	129	2061	660	919	1683	1053	933	466	1138	562	423	240	417	9	171	636	1003	515	1487	844	761	1234	1151	1338	1071	1105	1369	1077	1139	2281	1321	2166	606	1347	198	1434	1071	2561	2189	37	171	1402	1805	1036	438	1928	737	427	196	1467	723	18	6	1539	1781	1060	728	901	1250	78	2760	1939	2236	774	278	1078	1968	2599	3860	1572	372	813	205	2409	652	1373	981	2274	863	435	824	1354	1296	1897	1801	33	842	722	1110	738	379	317	697	1011	18	172	763	1194	217	1077	969	2127	2042	903	1761	790	1215	1087	720	517	976	1061	14	818	528	2411	545	1462	1151	4	999	2613	876	2264	1454	2010	1849	1151	524	1149	2764	1389	2634	742	334	797	1194	1188	1655	646	316	9	2177	210	1754	1927	708	221	408	576	2867	530	1242	10	692	905	835	832	2	199	1360	758	438	1349	1169	2226	1128	130	1111	389	355	881	1580	419	2	69	305	939	760	1066	2180	1464	736	588	1215	860	789	483	2184	1208	1666	1406	459	998	693	406	571	773	1590	354	6	1297	2444	216	1060	1081	1249	1129	2005	1696	1844	1454	1040	255	525	1338	334	466	2256	1143	740	248	1059	546	161	1093	1689	2567	2920	1481	1304	260	1374	918	1171	1540	228	806	571	2195	266	2674	84	29	582	1496	1701	850	1515	1130	1970	2	614	1832	1025	1613	133	5	2593	1317	6	1581	631	553	249	4467	1569	1837	1191	1710	620	978	368	1831	1528	75	1074	2052	40	2	1565	784	1249	3086	369	2258	556	883	1321	15	449	35	636	889	1738	851	2	259	1615	986	810	1700	319	1687	8	15	1	197	910	1	2	1561	648	78	720	1082	396	1082	443	396	2053	1412	1970	1136	1884	297	408	597	4	1025	547	655	2178	3447	523	2449	1155	349	746	1259	1058	1827	4	936	1022	1131	1379	5	2079	1424	1025	1	2	25	1826	1	182	1723	1293	2	394	960	1575	969	8	964	2300	896	793	2	655	13	860	728	2918	591	17	2349	1160	683	790	0	1335	2	897	1806	48	613	1564	1	1282	838	1013	1830	1412	5194	1533	985	464	1916	48	676	0	3228	1388	1133	659	2144	801	27	3090	1209	3663	46	2	539	2057	860	3594	732	320	3	1236	1065	1069	1184	831	2521	2008	2	3937	1637	1163	1743	728	2250	1958	1712	432	1527	966	1	1563	0	2	0	839	1025	933	716	1	1125	401	1	786	680	48	3	19	362	41	73	2516	867	115	3032	68	2	1045	15	2	3	342	4	508	13	2	0	1013	2	1	1864	3238	1060	738	3453	411	2	406	1	476	411	2807	1441	2177	5	2	144	1843	0	964	1420	1655	3	2	2189	3873	2	1951	2587	1103	1	1479	3154	2	1342	283	0	3299	2322	1	0	1944	1104	516	1	1803	14	1088	1	1594	1589	56	1319	2	3422	3890	3	3	3278	2124	3	325	1	2421	0	1598	2	0	1	5954	384	3121	1848	1687	1	126	3	1	0	24	3	0	1377	2029	5767	302	2717	3	0	1439	5926	1357	2164	4	2868	30	20	7978	1277	1	1222	0	1	0	0	0	913	1544	3531	4633	0	2064	3	1	2707	2	2	0	0	51	1	1	928	1424	1956	0	5	0	1656	233	791	2075	1	1	1	260	2	8	1	229	1	3571	2	0	6233	858	1	459	0	0	0	2446	0	2	2	2	2	2417	1	0	12	2077	125	2	1	1776	1750	0	2	1854	1	2539	1807	2	5	730	5	4433	2	45	3	3765	1238	2032	652	3730	3185	1183	0	1	3200	0	2	59	3	27	946	1	102	1	1271	2	0	100	320	4	2277	0	2305	0	602	2	0	326	4157	1818	1985	655	2	1966	4	1728	3
CALM1	1527	181	268	16	318	373	123	200	866	493	598	348	404	74	974	1541	825	903	604	547	239	110	584	764	611	244	1812	1048	333	651	643	964	1027	550	434	1424	454	837	310	242	449	832	345	936	513	2004	2043	29	44	2193	621	387	515	525	23	69	2	385	356	1515	781	2382	1225	241	155	403	1184	162	1150	3	1	142	273	2355	786	298	603	252	3155	308	980	947	516	216	106	305	989	408	1072	628	139	534	415	611	296	200	236	898	276	79	262	1110	2	967	419	702	512	641	344	449	5	4	2083	176	1413	116	366	5	931	859	846	2503	353	327	542	791	3970	1	84	174	710	5	1016	553	988	741	640	738	0	38	435	712	618	808	684	1184	531	1345	86	815	1071	1888	591	1383	240	373	420	630	132	474	2299	3	110	522	3019	3	1587	1	1792	2	173	1	322	45	365	1073	78	1048	670	1412	1297	873	1	1009	941	525	1546	363	357	920	4	1879	34	979	495	137	420	2352	92	2	511	2	101	936	616	48	253	0	137	0	9	342	691	330	233	29	1004	536	574	620	1034	1569	695	738	35	666	0	686	385	376	529	582	876	1018	2	850	753	137	137	368	1595	1599	2225	333	1306	255	1	1560	1053	2213	946	53	2	775	1623	459	2	2	1034	1	1768	710	1831	1132	0	10	443	36	1	909	2007	998	1329	12	1	1608	2	9	4	941	4	375	950	2405	1272	131	681	1	818	374	2	48	535	1139	1033	479	359	690	327	1061	8	3	464	386	1	172	379	710	0	2	234	533	379	2314	2712	2651	1414	61	7	189	45	983	649	1241	582	1474	413	6	0	172	50	815	254	2	806	1	13	30	645	450	651	1875	1	363	1498	0	0	15	4	6	223	223	977	11	0	1490	232	13	213	1738	1	1710	0	653	1129	336	693	697	3	0	631	781	1319	3	1270	1353	1	96	243	849	37	239	259	1	303	1194	2	1394	827	612	429	223	526	1	59	615	5	778	35	1001	267	0	1114	116	34	33	235	0	416	2	1089	152	2212	322	26	632	650	239	1663	20	7	172	2221	2937	0	0	41	0	646	694	1979	4	0	2	766	425	578	1258	1554	2681	11	0	76	833	710	832	946	1280	15	1	1248	540	3592	3	13	1251	733	0	1	5	3	628	189	2290	35	61	4	1	1693	461	2107	642	0	1255	2	4071	1381	745	819	2	474	2	933	130	69	1540	3308	2033	1293	4	1406	2	1081	381	462	466	13	1396	4	243	458	251	350	1205	569	1268	137	912	114	256	351	556	551	460	440	2	394	624	22	723	143	310	767	816	1	364	641	812	237	850	191	631	517	269	220	248	724	163	645	719	747	749	925	254	1041	687	47	132	1186	760	478	28	1060	274	894	668	336	3	1	1	403	5	385	645	360	1203	1	996	1	864	731	505	1	9	619	364	1085	1	10	415	1	191	1	1412	1	596	334	1883	638	1497	567	1967	75	987	1	791	1	873	295	12	759	2145	189	1	2	871	615	216	1	0	0	170	1	0	1	485	13	0	169	1746	0	0	1	0	922	1050	468	973	1	747	653	1	769	1	1	3946	524	1	1769	4	0	387	0	2553	1	2441	1104	2918	0	796	3540	0	0	0	0	1	0	0	1	1	74	586	1	521	1	147	873	2704	308	930	1691	1999	861	631	265	0	788	844	1	1828	2845	1	25	0	1	0	1	3350	0	1225	2	0	22	1	0	600	1	0	1268	18	0	1820	384	1	50	1188	1	1	2903	4926	1568	996	478	0	1	1572	0	679	1360	1	1875	0	0	0	0	1	0	1	1128	1273	1	2	0	1408	42	324	3095	1	2	1386	0	2542	0	469	1	0	3636	0	0	0	4802	0	3666	2	8	1244	909	0	0	0	0	0	317	2	1076	0	2	1	2	0	1619	2466	1	54	0	0	0	0	432	0	0	0	2	0	2	4	0	0	2	91	0	11	1	698	369	0	1	1589	1	0	4091	1	8676	5030	1	0	990	0	1	0	7	1	0	0	0	0	0	1	1	4498	1	1	1	980	0	97	2	1	1	1235	0	42	0	4	0	1	0	0	0	0	3	3	2575	0	0	0	0	0	1	894	3	0	11	707	1	1	0	0	23	0	0	0	1	0	0	2	1	6	0	0	6498	1	0	4548	2760	2958	1	1	247	2	0	0	3183	31	0	1	1	723	0	0	0	0	3390	663	0	0	0	0	1	1	129	912	0	288	0	262	2	0	2489	1171	0	2	0	0	0	0	0	1	0	4437	1	0	0	1	0	2270	0	0	12	0	0	1	0	0	0	3789	1	0	0	0	0	0	118	0	0	1	0	0	4081	0	2	0	0	0	0	1	0	1	3060	395	1	0	8430	0	0	3450	0	0	0	0	4533	0	2957	0	1495	1	3	0	0	0	2	2	5	2	2	0	0	643	0	0	0	582	0	0	2	0	2958	0	6	0
RPL18A	1511	1342	2210	2151	302	763	928	1441	1337	966	611	1168	1434	662	805	758	683	1199	885	296	800	3476	283	777	1209	325	962	810	1474	1192	780	2376	1350	416	1295	764	1839	1939	499	1706	915	61	1515	1492	125	777	785	1450	1812	1655	1316	1417	150	1842	2004	625	1210	1612	901	347	2162	1118	1597	2527	1301	2026	1119	1288	1923	1091	1773	700	959	1521	1408	1394	2512	927	739	1636	1590	1037	785	902	1367	300	1866	1011	579	1974	309	817	1002	101	1851	611	1636	922	1064	3446	2384	809	933	785	803	941	612	1694	152	798	731	208	143	614	3000	1137	626	555	93	813	2054	1831	1277	2234	872	458	550	722	330	1257	1963	258	1460	605	481	359	168	783	1079	506	405	562	1991	442	439	2005	1613	220	5	567	892	732	1121	1411	1468	922	759	1310	1170	2807	673	820	896	856	2280	1850	1124	38	1066	989	729	842	1222	963	83	2318	2020	868	883	818	899	626	1437	6	158	1384	1256	1410	1028	2494	2107	458	1402	780	1070	232	948	268	1906	346	1445	901	839	996	2402	956	2784	1357	1629	1458	1241	961	1443	2585	160	1643	695	1038	1846	636	438	1796	1087	566	900	1893	17	2713	2151	311	1158	465	1630	1287	87	1129	711	2106	1043	1291	467	732	1623	947	1238	3787	2523	834	1688	2704	280	2552	626	1037	316	1119	1811	21	1988	131	875	812	1209	2547	482	1965	1957	2204	762	1001	359	960	1940	1249	2642	156	1583	1374	93	1912	109	1499	210	1312	1457	965	2612	375	676	2627	788	2034	896	431	658	1801	77	841	1396	718	108	873	1539	2292	3042	509	2062	611	1647	855	1310	468	871	1583	1436	2594	164	1296	2898	687	1715	1409	521	1832	1705	2178	1034	1075	918	1141	1309	4167	658	2922	673	1557	2123	1722	931	226	1723	580	3598	10	113	9	278	20	1217	1143	2281	365	1242	698	96	779	634	2780	2635	813	1697	1055	796	2997	2118	635	727	868	612	3378	1163	1667	2944	1783	2857	407	992	836	910	1726	990	1738	628	1322	1572	2659	1074	385	995	394	1094	1705	11	2869	819	76	1814	2686	1337	2875	710	7	1753	1408	1810	573	1075	1179	5	2848	519	2215	442	2148	908	7	2999	2128	594	216	4543	1701	2939	2799	825	337	2039	2357	1215	563	878	1189	990	1261	1865	2150	1482	836	955	544	270	86	1944	914	766	515	1043	93	514	15	8	1895	642	3778	450	444	1325	1215	274	820	1451	2398	1826	498	1420	1211	1327	273	413	102	1045	1768	9	1113	911	1140	1589	1851	8	2069	2020	2766	1450	3409	2867	2012	2505	967	2313	1053	884	1539	411	1799	2578	2140	1325	1713	1172	1482	1766	631	2116	1107	1004	506	1671	744	655	223	1694	1544	322	446	1380	1967	1537	1046	895	1136	140	801	1495	1405	2130	1190	1767	195	2177	602	1035	1271	783	332	1370	1901	22	2635	374	14	772	2561	1651	944	444	1459	2387	394	1657	1600	2211	1958	2	136	802	1199	306	1812	1465	594	976	2699	832	3404	1508	178	382	2054	2	2397	1042	331	999	1678	681	909	843	569	389	2602	1608	1210	2146	885	927	2261	575	875	1581	1031	1693	1456	440	1689	2661	273	790	1205	1	2	366	35	1398	89	1061	24	2	2	886	963	926	273	1	626	374	1	1196	3	3803	2316	583	9	6	1955	601	755	154	1025	710	988	2658	744	2371	1051	372	1	4269	1251	675	2985	1307	1550	130	2	2302	704	620	2157	4791	645	827	889	1274	2520	443	1552	2541	152	2	1852	556	2	1131	694	3045	3262	723	1401	512	2104	1639	3625	1845	652	1688	594	1504	254	974	1	1260	824	1051	441	2	5	945	1541	2659	1597	336	1072	1578	1305	456	903	1	1393	852	4897	3050	32	694	775	7199	13	1362	3495	1101	96	3234	586	1235	1395	1647	81	2779	1207	2	1126	4920	1	1066	1479	1868	4745	2	775	1024	1872	579	479	1033	820	13	1	216	4	0	1266	1393	904	1176	1822	1	4911	2119	4	5286	2	4627	4190	0	1775	4	10	21	6	188	1305	3065	2864	4	1267	12	1457	759	2	3217	3	245	1755	1465	0	508	4	3	61	1	92	2	1	2046	600	4	3946	3	11	3	2323	1	2192	1	982	4808	1	2521	3127	1	1207	1152	3	4	2311	416	2	2582	2	3340	918	1	2356	4064	1202	175	3	0	1560	1166	3720	2451	1961	4	11020	3066	2001	1190	2	2	3715	4570	2	1986	533	3972	1415	1	2	5	2281	4	2239	3	1843	3	1	892	1	1894	194	1681	1307	19	5	2028	0	93	1	579	1324	2	0	26	3	287	2	1091	7316	4588	2	2	0	1624	1142	3	1	1	2	2	0	6566	1	2551	2	1081	4	4310	1264	6181	3578	2	3	1789	1594	0	1	2217	1	4830	1	2737	2564	9349	3	1305	1524	2825	2	6120	5	2	10090	183	3	2	5	604	1680	3	1	0	1565	3354	0	2	3	6319	1	32	2261	0	3444	4144	0	0	162	1	6741	4587	0	1	2969	2	733	4	2	608	0	2	1	1338	3	0	2	5970	1542	2	250	2371	2000	2	0	4028	3	1	2647	1	289	17	2	0	60	1595	1	253	0	4583	735	5531	0	692	104	73	155	10	151	46	1026	0	0	0	3	2	1891	0	20	1377	3	2	5
EIF4EBP1	1454	535	1	216	153	294	681	139	43	261	218	395	325	328	122	623	3	226	86	17	291	1	178	660	486	117	638	499	643	1163	112	97	751	126	304	1031	489	424	2	2	1	95	348	35	44	133	708	1	730	429	118	129	106	30	340	67	548	134	157	1655	615	125	151	612	230	204	1095	2	711	564	2	6	1018	1232	1137	485	138	3	270	1005	0	410	255	436	296	1	2	37	1085	1072	1067	220	2	495	1	2	301	328	1192	12	578	149	222	342	176	609	206	0	127	573	25	477	524	425	1745	1162	179	243	69	659	171	686	709	131	1	4	854	761	187	2	283	673	345	499	1162	355	398	91	997	212	1	80	650	755	252	2	384	394	119	3	96	84	256	622	1	1	29	2	2	2	863	170	148	158	971	2	140	53	456	1	776	1	477	196	348	3	1	1	181	7	346	361	587	99	183	383	1	406	2	310	1	16	1	116	664	1	812	613	1	2	254	488	1	149	181	420	2	3	2	323	374	2	2	846	286	550	132	96	1	844	11	685	810	2	5	612	234	2	141	208	218	3	331	370	245	2	1	0	3	25	173	364	200	4	333	599	3	391	909	1	0	2	2	626	1	217	729	2	241	72	22	1	286	661	701	168	2	2	312	4	86	45	53	173	0	1	4	205	3	3	1	183	1	2	342	2	1	449	799	503	509	775	1756	1296	1	243	4	1	530	546	224	1	31	2	278	3	189	1	844	74	1	243	975	464	261	312	1053	2	493	8	231	376	0	274	0	54	70	13	3	2	190	241	5	2	481	1885	345	213	1	304	219	152	226	1	304	1849	17	6	1	1	40	1	43	754	4	366	116	1	1	379	0	424	5	10	0	523	9	2	8	304	103	342	252	1068	0	1	363	2	163	1	130	1	2	20	1770	6	317	14	0	938	495	322	381	1645	418	11	79	633	2	1	3	1884	451	1	853	57	0	1	5	2	2	0	1105	28	1	3	1	1	137	17	4	302	63	755	0	0	240	0	1855	4	0	231	3	1	396	2	2	4	2	0	0	2	0	1281	0	564	383	0	2350	183	415	0	2	0	5	2385	21	623	570	0	59	269	20	3	1	0	2	414	1095	3	571	308	2	0	822	327	1120	275	843	567	0	717	439	312	164	2	11	1365	1580	2	2	3	5	19	759	208	1100	3	654	545	59	196	23	283	87	352	637	166	149	8	993	1	1	1	2	41	336	242	385	1	1	182	250	306	1	197	390	1	256	187	158	134	1	330	122	48	1	181	1	531	467	82	269	776	161	205	326	1	394	160	629	64	1	272	366	0	10	239	1	1	309	1	896	1	0	1	0	1	536	262	0	1	1	1	1	0	110	221	1	0	1	1	0	0	452	4	0	1	0	0	1	1	1	4	330	1	1	1	0	593	1	1	0	1	0	0	1	550	103	1	1	0	0	0	0	1	182	311	802	0	10	0	1	0	0	1031	0	0	1	1	0	0	1	0	0	0	0	0	0	0	1	826	0	16	0	14	0	1	546	0	856	2	910	1	0	1	261	840	0	1	0	1	0	0	1338	0	0	0	1	1	1	0	0	819	1	189	0	0	0	0	0	0	0	0	0	1	0	0	1	1	0	0	1	0	0	0	0	0	0	0	1	0	1	1013	0	4	0	773	1	0	1	0	0	2	1	0	756	0	0	64	1	0	0	0	1277	1	0	0	0	0	0	0	0	0	0	0	0	0	0	0	1	0	0	71	0	0	0	899	0	873	1	0	0	1424	1	0	0	0	1509	0	0	0	2	0	0	1	1	0	0	0	0	0	1368	0	1	0	1319	0	0	0	0	0	0	0	0	2	0	0	0	0	0	1	0	0	0	0	0	0	0	0	0	0	0	0	0	0	2	0	3308	0	0	0	0	0	0	0	0	42	0	0	0	0	0	0	0	1717	2294	0	0	0	0	0	0	0	0	0	0	2242	0	0	0	0	1560	313	0	1	0	0	0	0	0	0	0	0	0	0	0	0	0	0	0	0	0	0	0	0	0	1310	0	0	0	0	0	1614	1	0	0	0	0	2185	0	0	0	0	0	1471	1	1	2018	0	0	1	0	0	0	0	0	0	1	0	0	0	0	0	0	934	0	0	0	0	2	0	1477	0	19	0	0	0	0	0	0	0	2073	0	0	0	0	0	8	30	0	4337	0	0	963	0	0	0	0	1	1679	0	0	0	1	0	0	1	0	0	0	0	0	0	0	1	0	0	0	32	1	2	0	0	0	0	0	0	0	0	0	0	1937	0	0	0	0	0	0	0	1386	0	0	0	3	24	5417	303	0	2880	0	0	3	368	0	0	0	0	0	450
RPL32	1435	749	1924	1528	1175	723	1437	674	622	686	368	478	1348	368	1239	717	447	1120	923	213	1052	1820	194	701	455	330	782	774	1145	965	496	1098	628	456	1395	1045	2079	773	426	1747	379	62	820	819	302	487	806	1245	876	833	1344	464	164	1313	986	687	1110	975	337	1627	1562	680	1480	1473	684	982	1447	1143	1127	508	615	494	1081	645	1165	504	1041	1961	665	1335	1465	608	515	275	434	807	1267	1069	1272	1002	1142	931	872	4	1054	713	724	1069	1560	2001	324	1328	1047	1081	918	1278	509	530	563	230	177	176	1271	1576	1607	1115	1184	470	647	476	1270	435	244	1588	481	176	620	866	384	202	854	421	219	1243	1010	1712	396	1172	25	988	435	593	1308	152	29	438	635	771	509	524	670	826	736	778	323	1329	787	585	4	1922	520	674	1217	713	728	1082	1532	527	544	767	924	519	1114	755	1069	524	1063	357	463	1332	1136	725	1531	13	453	441	798	1263	1267	2313	1620	413	813	170	445	823	1526	1579	1380	840	399	7	898	477	1279	1089	822	650	2553	2335	320	268	449	1443	480	1724	243	205	1136	620	768	1705	762	356	257	1384	1357	1010	1550	460	1043	142	436	1978	500	134	1346	333	860	354	1339	912	1674	1393	259	1827	279	1355	792	619	490	1126	113	648	565	1084	537	212	992	572	926	1902	841	355	13	1789	1282	1708	159	1096	1203	363	1303	756	1836	1099	881	675	166	1649	1050	544	695	736	14	1767	1792	2109	1039	835	434	2004	450	2111	1172	351	539	1390	569	92	2011	983	1092	1208	377	361	310	851	774	864	496	775	1166	252	279	220	175	1512	430	1640	731	1024	660	1252	342	428	384	1724	617	218	454	1135	296	2125	1459	768	467	1047	918	7	1513	347	1071	227	28	2426	656	11	1	14	2675	493	1467	1008	448	5	476	423	482	90	481	346	2074	1285	293	787	896	1542	650	732	681	1004	1917	3698	910	16	2684	576	498	881	369	403	1994	1064	554	11	1435	6	1153	704	9	616	553	1572	247	7	1375	2129	123	719	827	334	1191	941	232	938	885	644	287	1624	607	733	916	1646	996	292	2533	1444	2374	790	896	1535	1549	365	1082	489	938	1723	228	421	31	155	175	247	2235	868	913	724	993	1259	1013	1783	3	712	224	1139	1581	780	669	707	538	408	1006	808	891	437	858	670	140	800	1578	3134	1635	2	855	1362	1863	1594	1454	1245	607	432	1518	965	436	522	1195	598	750	500	2462	250	465	232	260	620	1654	756	357	1124	163	679	707	158	354	558	1207	2247	2425	353	922	1019	1591	749	959	761	1535	596	397	237	619	1077	259	77	1190	1305	629	2758	1284	667	43	1208	996	376	913	942	1169	48	873	710	1200	1539	223	1956	786	832	1	1783	9	128	628	1990	796	1132	415	1184	936	284	1284	1579	702	1061	2	529	775	1762	10	3268	45	1765	2	459	76	1195	530	749	1	1528	245	850	1318	2	310	809	857	560	459	613	3325	1713	604	1465	2	796	2810	2424	1062	753	2	1364	2315	196	19	3424	2939	632	720	1515	8	1167	5	9	1	1712	2302	781	174	3895	1574	456	485	979	2132	1008	169	640	1747	4	2162	2092	1324	2498	860	3	1	1731	582	176	2701	2100	2637	1048	893	958	2885	2211	2120	1772	824	2410	1018	604	479	2	3005	2167	653	1010	446	2	382	482	0	1810	972	417	1170	18	603	115	1978	1288	2193	1178	937	574	347	31	519	2355	975	56	855	688	1254	677	2	513	23	446	424	130	2	2	2	1	10	602	1	690	5301	100	987	3691	1	1	2	2238	0	6567	483	781	59	2134	718	1082	0	1583	688	535	1925	70	18	671	4431	391	0	3709	22	1269	566	35	2408	1066	2204	4592	1057	647	1872	341	4069	812	759	1459	0	14	3691	1	2102	2518	1221	2738	933	919	738	49	2010	2	1904	2	0	4181	1	2	5	962	302	43	3781	1106	28	1642	732	2363	2700	1245	72	672	255	2875	0	1886	0	2781	1462	1	527	1452	1025	3	959	6004	1513	1	1014	28	2	2	975	4023	1	517	1260	3954	5547	2	2917	2	2573	1092	2	1	1534	0	978	3218	2	2694	0	271	2	843	4539	1	1195	1340	1	1097	625	2	3500	2	2	1705	933	1	1399	0	1775	522	6621	3570	1320	3304	2756	1716	1795	1512	3	1581	0	1044	1	55	3	3055	0	1	718	3	2549	1	301	0	2821	0	2	6045	598	1358	0	3	2	0	1	0	2	203	1762	0	1706	8	573	6402	0	3	1	20	4065	0	1315	1	830	6311	2	18	0	1204	2826	1730	5124	31	1	676	31	938	0	1	4887	4660	250	5166	3	563	1	223	1385	1504	3270	1	1181	4722	6406	2	0	0	570	24	2	0	1595	4008	49	1437	1	1	53	0	13	1	0	0	2280	0	3122	2240	13	2564	2	2	5014	0	3082	0	0	2	803	798	1422	0	0	1	2061	4	1656	2399	169	3	2149	1486	15	2106	1713	1352	1	0	2	2	2	40	4343	147	1	739	4	0	1556	0	1675	0	2554	1950	0	5976	0	2	4213	1026	0	2	207	506	4274	2715	2928	0	2936	2	2	3
RPL15	1412	547	2398	1728	663	1359	1467	536	1622	936	230	958	1221	173	746	524	120	1287	860	149	999	2237	85	1020	1161	140	1356	1654	871	955	1037	775	1400	530	1774	999	1126	688	142	649	222	274	1393	692	336	760	751	1043	741	674	752	988	501	1531	651	237	658	1754	736	464	624	662	754	490	785	1127	1428	1491	1349	791	349	1053	808	236	734	686	1668	1430	663	551	1639	935	499	395	993	526	1465	1467	855	1065	512	373	995	256	1120	150	1889	803	592	1081	841	1323	466	875	1989	957	1079	885	169	4	1718	227	748	1440	970	1394	875	1333	395	1682	2064	1322	697	1937	518	37	614	303	1186	244	918	354	1429	1581	421	1567	9	991	841	2294	532	641	1948	579	268	330	583	1496	298	1367	440	1096	258	1304	385	689	272	1080	32	1393	621	1111	1707	596	2757	562	591	1673	1426	201	308	490	1694	2	857	277	1035	221	1886	934	522	439	1443	37	812	518	776	2630	340	1289	959	557	1891	336	629	1381	1314	1558	3274	783	819	311	1526	1949	3103	1416	495	1331	1338	642	7	198	4	2409	511	841	953	805	659	1677	899	729	24	42	1112	451	245	889	644	812	688	668	1362	1144	135	336	1332	2244	793	426	1377	2561	413	1116	885	1548	594	850	1025	732	1331	1682	169	1174	372	1067	998	467	351	200	1573	328	641	371	1723	2160	1702	724	3	960	569	474	956	1013	1096	1518	1180	1121	1425	1325	569	447	593	705	890	1745	2472	5	421	1669	358	1192	757	883	634	1072	207	851	1223	131	807	142	1026	165	137	2520	944	527	743	5	1187	1110	313	2464	1016	9	8	440	1470	1257	1822	326	1943	345	989	1045	839	901	865	1033	2626	990	745	545	1278	871	322	692	941	263	574	756	1269	603	205	712	150	1	284	4	219	2	1881	522	1166	1222	767	1602	1843	1111	1585	2018	4	3065	813	1105	2289	1489	346	1185	241	1401	1445	1744	664	23	1603	546	3605	964	568	2870	634	460	172	6	2629	342	752	1552	4	1	958	849	1	1288	1113	1284	1453	623	2535	3	2160	1749	408	9	29	156	2	1964	2257	3	19	147	1191	3	1454	1187	533	890	1089	1448	596	1656	2376	37	1109	23	373	572	1	991	646	1347	1073	607	172	332	728	351	1158	48	86	691	817	20	1533	9	486	1834	32	979	2149	270	138	269	668	1372	93	1252	1211	569	723	1858	2270	2	977	708	199	1218	585	255	483	1579	465	1563	1775	17	1696	1194	600	1495	1148	749	919	1025	807	13	552	1095	821	862	1751	1346	1095	3	1450	240	547	2144	1261	742	1483	1127	94	915	706	695	700	152	639	2001	315	470	990	1535	393	1014	888	1172	153	1800	1115	949	607	1582	1365	30	609	1018	460	1062	2	422	752	1055	17	1860	107	6	429	2984	1397	1389	860	315	977	28	1803	602	1144	624	2	164	1414	1225	16	217	1061	1711	1	1016	1518	903	481	80	1	1284	699	1643	2050	1	756	732	39	699	413	1	914	1392	1	530	2	3	2088	1849	626	809	1	724	1417	152	4	815	1740	141	167	873	4	54	968	49	60	983	852	1	13	685	40	1457	353	1498	180	397	124	254	1126	381	2460	3082	833	716	5	2894	673	742	64	689	1786	140	453	2673	630	471	2908	83	480	582	13	647	4287	577	2	1	658	4	851	1970	535	2041	920	285	1041	2580	1995	0	0	1	2	2847	1	828	2297	2	1835	2342	178	1	208	2218	2134	1297	1296	1308	1	2068	265	985	1	747	351	0	1	704	1	1	965	1196	1645	2	1068	0	426	803	399	547	774	878	3	3	2381	2829	1729	1066	6	98	1327	30	2	1010	819	443	6	7	312	874	1731	1219	10	24	2614	1540	1	11	1149	11	0	1990	1139	1399	1	2	230	2132	869	2	1105	3	1289	956	1411	1166	78	1238	2955	1875	2	1	21	2	2981	0	0	3016	1054	0	2	533	2136	56	3780	2502	1	16	2	3	341	837	1047	34	668	1135	165	2	2122	2	1624	1737	2	1155	2	3049	1599	0	2385	4	0	607	1336	23	0	2	304	2	430	1457	1922	2	5	2	2	331	0	1	1115	9825	958	1	1	3107	0	1105	1576	1315	1287	952	4	1	2	303	3905	262	0	0	2043	1371	2	0	1798	123	1498	0	1914	96	1	561	1	7	1009	1	4738	864	1509	0	2017	348	0	437	1461	1	668	1	1656	76	0	0	13	3180	11	1	1	25	2	1	0	7066	848	0	1934	1	1081	167	154	2675	28	1628	3	2507	0	0	1315	0	0	3984	0	86	1	0	0	0	1958	937	2	981	2	0	1	1	2223	4096	1812	0	3196	0	1103	878	0	0	3021	0	2	2079	2288	3	0	0	1894	23	1799	4	2127	2015	57	0	1	1905	3223	0	263	2	699	6835	30	0	0	3	1	0	2713	0	595	1	2601	0	1	41	1	31	0	2	1	252	0	4	1289	2	5124	3	8158	1459	2	1	0	1	1	45	0	0	2566	0	257	1572	390	1351	0	1	1360	0	0	0	3	2	0	48	2812	0	4	1955	0	738	1623	4	0	2737	3	1817	4223	29	0	4161
RPS23	1358	454	1818	1720	440	976	485	1036	977	390	381	1664	1737	752	961	740	225	448	813	284	1022	1370	72	781	319	93	869	814	985	936	620	1201	875	397	1298	958	2246	926	200	744	309	134	868	222	249	300	459	1097	508	387	588	1639	409	1440	1916	507	1303	1252	830	551	474	731	676	1024	1531	1011	1351	1264	677	638	209	752	1101	1332	558	810	470	1479	125	948	2058	1045	891	91	904	311	1781	1891	1339	801	855	597	1262	4	359	585	677	1427	992	1293	778	1203	335	733	1295	799	990	1029	819	297	1811	147	915	385	1024	1000	673	239	47	188	938	1273	1990	1445	1236	213	948	663	827	126	944	158	908	835	429	482	456	1455	960	2370	817	296	534	604	332	2790	1380	575	522	172	1805	557	556	503	55	339	1038	1488	254	745	278	585	1152	1520	394	1762	983	868	1097	537	1050	317	1015	509	609	1051	678	508	526	361	1223	1423	453	387	185	1253	1687	3117	942	904	2437	999	1364	586	514	86	863	344	2153	738	211	170	1043	1548	1244	1176	1489	625	295	1723	266	606	855	1017	251	1509	314	470	732	659	324	1162	131	559	374	1594	391	2101	1265	67	24	1545	1377	1195	4	34	1052	2674	350	1077	379	1001	403	903	607	1309	770	1558	632	259	59	632	5	943	298	950	1092	455	1025	663	52	658	887	488	429	1141	1236	248	458	293	533	458	128	1321	1909	276	1187	814	1083	916	700	298	9	1029	1105	2572	565	965	1546	1110	8	1711	658	654	737	421	473	1530	853	163	462	492	1650	203	1946	569	756	648	1382	334	1398	1138	594	569	1337	513	410	1102	1120	1370	1825	2358	1207	632	1063	1658	811	559	536	706	258	1078	45	1358	737	460	703	1010	664	575	2062	1068	1783	2	254	365	700	5	24	25	547	296	25	1738	407	533	1301	2006	1238	1221	985	2283	9	1176	370	413	127	586	566	515	177	416	194	274	356	349	504	2004	313	1401	586	1089	1128	1721	1582	357	1034	118	920	1349	2	749	64	1673	5	954	2537	2036	847	1058	901	736	571	2230	873	1091	132	403	6	1995	1369	968	817	1486	1628	10	2442	1533	766	2424	3437	1469	1101	1243	75	227	809	136	618	1530	2	1079	575	2885	4014	169	1705	779	1342	1428	902	869	189	1196	2	938	290	1515	873	641	30	1022	2259	1970	6	823	2317	1123	429	324	2344	1652	212	126	576	1294	308	2048	1495	865	2	206	281	833	615	62	2274	410	509	1989	1221	91	162	944	2979	1150	174	1848	609	1164	220	3660	839	1422	373	1504	90	113	1916	1019	984	781	790	470	1356	466	2541	453	539	166	1257	2354	55	240	1138	2691	907	794	637	373	221	777	1613	1647	821	633	1300	3	658	867	575	1488	241	1495	1010	992	140	892	109	618	1396	3492	298	417	928	497	310	68	800	2884	1160	367	96	163	372	1633	100	1956	1348	569	1	1059	2158	1593	647	485	603	1667	521	834	843	912	1498	420	996	1409	287	4	923	3074	1010	1880	318	590	118	1253	1095	2099	999	767	2729	35	18	2072	1982	203	22	387	13	181	1	1	277	2	193	1128	1	644	1565	1345	2	2026	2	263	698	566	148	1349	819	2833	1657	1425	82	6	322	1606	186	1139	578	1863	782	5678	194	1562	1115	1739	1664	1046	1000	239	1588	1838	313	1	1773	1632	2137	5	4109	0	1	1250	264	2141	38	444	2239	1	639	700	1819	1296	2721	3	2547	755	23	3383	2	850	2	943	12	383	1	1819	502	1	889	1	3689	1268	356	304	1713	0	297	61	3976	601	2487	2473	1	106	8	1457	0	1	746	2616	1	1132	1	711	1	142	380	1626	0	1006	2069	1559	1	19	1	7	569	429	10	1233	1	434	28	3	39	2	1120	816	342	380	327	4344	9	3963	18	563	1160	330	2	716	1072	796	334	1163	111	138	119	1147	169	1767	1219	2152	0	1787	6	0	2	2	1	24	1418	1555	1004	1180	672	1153	1	2	0	0	577	51	321	0	25	0	72	12	515	2532	0	41	1	433	1060	283	1764	862	457	1472	2	164	1837	1132	18	3484	2559	2	2	3624	1220	3502	5	1	760	2907	0	0	298	32	1	3614	1131	0	577	2398	1	615	2572	1	129	1102	1713	1687	2	2086	2	0	4127	2575	3	19	2784	2448	1080	1838	1521	1	0	1	805	0	1451	1	1772	3537	907	1	2751	1023	388	1300	0	178	470	1537	2	0	2798	1732	0	0	494	3685	3	799	1	801	3462	2	4368	2586	89	3979	2689	0	2295	51	1734	1005	77	0	1	2	2213	3629	6614	0	4	1	2187	2532	2297	196	0	0	3	1020	3738	1	45	2	1063	2	1412	0	844	118	820	1	360	452	3218	0	40	1632	3061	0	101	0	7	3754	80	1	0	0	1	35	23	1689	0	1	1	2	0	0	434	2	7326	8	2568	0	2299	4358	0	1	4622	0	0	0	0	2540	0	2	754	59	152	0	8336	783	1	1231	5717	2	0	0	0	212	0	2	0	3302	194	2	1	3615	0	0	0	0	26	2	2	43	0	0	377	717	0	22	3	1523	2518	533	2	7	0	2	2	4
RPLP1	1317	1834	2364	2422	832	2178	1323	2970	2243	1368	855	701	2557	676	2320	1897	285	1067	848	1313	1060	6970	124	743	1462	326	582	4633	1892	1544	1019	2493	1502	3156	2086	3251	2069	3119	124	2295	512	212	4109	1032	321	880	666	3053	2324	3169	1975	1642	749	1942	3270	395	2824	2951	1936	782	1076	737	1526	2487	572	2101	668	1439	1759	871	1104	4160	2377	416	1362	445	2377	2404	947	3956	3624	972	1430	566	1043	563	2695	3050	1116	4219	1347	1602	2521	360	2705	506	1756	1154	817	2678	1453	1846	1557	1149	2913	910	1419	4130	416	169	1704	1533	1421	2804	1635	1748	2110	751	51	788	2653	201	571	2047	177	703	508	2311	3071	870	2197	513	4147	712	588	2398	234	2498	1516	2360	2232	470	1280	455	2165	2786	2722	1372	1162	2142	470	1588	1350	988	453	1154	1648	1732	148	3335	1111	1260	1155	1030	2915	4207	539	1747	1780	1509	1356	593	1831	546	696	1799	2105	329	381	1911	3129	1037	884	17	370	1783	1513	2726	1840	2604	1316	2534	3905	548	1274	2041	705	760	2948	2131	2848	703	1403	2885	2114	2745	1641	1816	3829	2815	555	1874	387	3123	1686	1729	1744	1196	580	2615	1302	2735	2015	240	157	1325	1021	2548	2578	1555	2049	2283	926	989	814	734	457	3017	1398	192	1165	1122	1319	2626	1081	6134	1600	1091	1659	517	1201	1535	46	1349	917	3252	4217	169	2195	8635	1166	3241	2752	1766	1727	4398	1623	1639	5	1512	2240	1189	1760	1230	904	2409	1602	1848	17	1499	1243	3066	588	3210	1381	3427	4184	4	1031	4557	53	1909	1228	1952	2019	671	341	2550	1911	122	2697	548	1251	625	1505	2598	430	845	1726	1556	188	2832	1340	2640	4632	1494	2905	452	1103	1928	1841	1894	1135	2180	796	135	743	308	1027	4768	5676	1165	113	5670	1054	1122	1368	2547	1386	1140	1350	1086	2314	605	348	2108	977	17	7	1233	1154	2124	645	2048	697	219	288	4192	3387	1479	1992	1442	626	5000	1526	1899	1327	4283	2462	5904	765	2176	1158	1531	1262	83	1551	789	1032	2957	1000	3297	1212	3245	2317	2128	4242	284	441	1758	1484	1671	2050	2803	181	632	695	3563	5521	2572	3819	289	2596	1824	1229	3785	1011	671	665	2045	807	1103	320	460	3198	763	3795	1762	713	3280	1284	1193	1725	1195	2990	10	1515	800	1404	1624	6	1174	10	1934	1259	771	921	4139	1494	4172	1695	1056	2708	1936	52	3157	1450	609	24	1751	604	1259	1286	574	1381	1483	1487	1920	1315	1174	3217	1677	3163	1160	7886	602	1258	1954	1624	14	880	1910	74	555	614	1810	477	826	966	779	1492	1037	2391	2911	1334	1822	1241	3200	960	513	1086	130	1810	4566	3888	2301	1269	616	2052	1429	2383	2465	2862	1963	2708	605	1524	1337	1612	479	1701	3160	68	1011	3235	3332	1505	3475	3777	3354	646	2675	6545	2806	2784	2933	3039	889	4364	1639	1580	4527	736	1472	585	2540	215	2916	349	1050	1749	6288	2265	1518	2352	2146	4509	201	2572	3368	721	2375	673	1442	739	4528	523	1094	2476	2713	28	3122	850	3953	320	5128	745	3731	1622	5885	3327	472	1777	4506	212	2205	2039	1102	2807	3844	1718	3469	911	565	192	4759	2661	1503	2	1708	3355	887	470	3971	3	1117	1470	2200	3	2083	237	6	1747	2940	2259	444	3	5	585	3452	3275	1483	1605	977	1040	1984	1460	906	4165	7965	2284	1314	4	1431	2	1609	3888	1247	3136	3888	954	528	3027	578	5316	100	7661	4666	2348	2950	4257	1841	602	2	6897	5367	3189	8233	4598	670	2	3664	1683	1152	2038	708	4344	578	1793	8102	2	1114	4892	1313	6726	2473	1588	1432	4203	4813	268	7	137	10057	1195	2251	3299	3000	3	4	455	3	18	700	1672	16	101	1494	5073	2717	1830	2	1887	2179	1309	3802	1507	1395	1737	7693	4555	845	146	1978	2550	1994	2258	3906	958	2405	2126	33	988	20	11844	5040	1449	3309	1179	1478	2949	938	1210	3373	4428	714	1	1069	1523	1	2018	4787	994	1022	226	4	3014	2384	935	2165	3	5306	2141	2477	3	4296	3028	3855	1063	2	6913	3843	453	2	2193	564	1305	1861	10674	4110	4961	2342	2	1295	747	5675	16	2	2997	326	893	6	264	3	3566	2	5	1571	1043	3274	4630	4	2034	2	2	4237	2	2748	3	7775	1284	7730	12038	1997	4121	2971	1205	915	0	3374	1199	1061	696	4136	2733	1360	5838	17	13	1219	3922	27	861	41	9314	1086	2	8618	2	1	233	1460	3299	3661	939	1	7786	1659	1187	3469	1	13362	100	150	6894	1638	4697	2	2468	3	8066	61	3404	1571	82	2	4829	0	4092	1011	1	3709	1303	107	2	5230	1	8017	1586	293	3	5695	6	3	3520	2833	0	3	3015	21	1	5	4657	2866	269	3179	1301	4463	353	3754	3050	1502	1	5907	2920	1858	1362	2	1860	1459	4499	8849	2293	3474	4897	1	1717	45	2042	2386	1997	6008	0	304	979	3	2172	5100	3407	4130	1171	2704	2820	3981	3110	1419	6896	1258	5409	3270	12732	1620	546	3039	1741	1015	686	3419	1449	5059	999	8267	22	4	4755	3	3142	5359	945	1	0	1	6377	9749	1712	4342	7214	2	3	4	3	2	2	5	1851	6983	1	3	2	2726	71	1	2769	3	0	2	2041	4069	6784	0	18610	988	2	3252	5	33	1401	3	2	425	8477	3779	8503	3	5	126	0	1802	69	209	4012	4670	1830	8	18	12	2	1948	4192	5
RPL19	1264	1545	2373	1347	167	1237	967	842	877	794	473	739	813	533	553	958	500	798	433	718	881	1202	45	1023	422	4	898	1623	413	527	477	1440	1477	375	1063	1322	481	587	243	897	464	353	1479	1655	515	444	1274	1404	1524	774	1611	924	462	1643	1525	841	2103	724	740	527	753	845	1048	2461	1026	2245	1477	520	1648	819	214	1481	758	251	927	632	758	1163	573	484	960	1145	1399	664	814	707	428	2514	531	1564	1053	85	502	144	946	665	1212	979	1168	832	1662	383	1378	1493	457	658	577	1534	352	223	1433	140	224	1178	957	594	2449	210	334	398	1783	512	558	2594	410	262	518	864	477	615	1852	340	2134	661	189	521	245	861	778	1288	1766	1066	4	940	580	302	495	693	376	674	909	334	638	440	430	795	940	932	583	1446	1	278	1077	468	1288	665	1410	431	875	504	1442	453	890	199	4	1798	1107	440	429	1030	1368	444	728	1	285	1549	468	1470	303	2234	285	1217	436	229	699	776	1483	359	1836	3102	294	111	103	1981	1605	1237	643	997	1610	3230	429	644	316	943	174	1486	784	255	1352	1385	460	973	1204	5	237	1070	277	1040	1239	534	171	1951	180	1518	5	1806	621	1167	518	345	201	131	109	379	253	1392	412	878	2665	294	494	382	393	1109	407	272	728	791	272	759	1571	1244	1001	1013	905	2065	904	1092	568	1577	765	439	518	908	831	441	1	1772	296	921	1149	406	250	1490	1554	983	1102	317	596	1387	672	366	525	1361	2	86	56	983	265	405	1669	1084	918	2	3806	3	874	559	24	428	1769	1907	1925	502	16	1599	44	702	267	3795	102	1298	1236	413	248	484	947	778	51	1067	1370	1007	6	2029	67	1534	699	503	919	1768	714	2132	565	3	135	2	0	19	370	1063	113	584	4	755	1520	460	893	1195	2979	50	1098	1062	5	698	1874	4028	26	1428	726	522	1014	3146	2606	2635	7	2	115	566	677	946	787	608	1959	554	187	374	412	6	8	1616	2	6	515	2	2286	1077	1018	1589	895	3	1933	1240	971	386	576	429	339	2509	580	735	1207	1068	1416	1233	1497	3	8	1246	2656	3660	8	410	1033	1252	398	572	1588	741	230	1	323	636	1534	1387	3	4	504	719	1794	2930	1046	550	2428	892	1	862	648	406	896	414	2	1084	744	1521	764	6	515	4	0	918	8	2681	1090	498	381	838	1493	0	1388	44	554	508	274	463	1244	1	8	1542	1606	640	1285	2	595	1025	2315	1377	212	1373	1615	2605	396	1450	1866	2490	874	846	442	2078	616	3	964	219	1243	560	434	492	1051	558	952	308	487	1144	233	266	876	1136	1003	1019	874	1624	127	1258	846	1356	425	784	239	1	890	129	318	639	7	1039	18	1103	1058	455	48	586	1045	1726	801	863	342	1	255	368	1675	556	1364	900	159	1	873	411	291	1602	184	1677	236	1	1026	1907	1	844	1	268	769	740	1830	1	577	805	670	307	279	51	2192	652	1	1748	520	495	223	1188	1240	1	689	1	1651	340	1	357	6	2	15	271	8	1836	1	831	570	3544	987	623	35	1551	976	187	1	1134	940	1	0	1067	1733	1698	782	2966	53	676	1223	1	9	7	628	1367	1	375	1678	1090	1	1444	714	50	1147	1571	108	2030	1984	743	1	7	1367	1	1558	1421	559	1188	0	1	1	1	1098	1	2599	1	288	395	985	1290	1183	68	2067	1	1017	1	1661	1204	1	1	97	702	2	2	1	727	2239	1	720	1	6	1194	15	2	953	0	0	778	3841	984	1627	2	858	1	1	2	10	1710	1426	3643	375	2	669	1348	1	0	1	667	511	881	1	1285	1276	848	354	1322	628	1007	3	1432	937	298	3	2929	1	25	0	24	1	196	1168	1259	781	1	1648	1311	1	0	1548	0	1	959	2388	716	1605	1607	1	1295	1335	1934	1	0	2245	2	1	2	2	2616	2	3103	0	69	2382	1	1200	0	1738	1	0	13	1	108	2656	2	18	0	1	1436	0	358	1017	2	1574	1356	0	1	2	1	2055	2	0	0	1015	1	2941	1	2	0	1	1	1614	27	1	1967	5262	0	1993	2397	13	2	0	2	335	9	0	0	1	2340	2282	1	1	528	3818	3313	2193	222	2	2	0	3281	2074	2196	1882	2	0	2328	1	0	2318	4223	0	1	1	573	1	0	0	2616	1641	9	3120	2	1981	26	0	962	1373	1887	1	1	2159	0	0	693	0	0	0	2	838	1	1	4436	0	0	0	286	1851	0	3	3	1	0	3506	3254	0	1	2	0	2	263	0	2127	1	1	1	1	60	0	0	84	0	1	3108	3186	20	1017	2	0	3	1	1	0	0	87	2939	19	4225	20	0	0	30	0	0	1903	787	2	39	43	28	2	1	0	2626	1	0	1	1342	1	2250	1	3275	1	0	31	1830	0	1720	0	958	0	5699	2	3179	0	0	46	338	1197	0	2401	0	2593	0	0	0	4	4771	0	4916	1305	1	0	0	0	0	2	1594	1529	2	4	0	2170	0	1475	2	1143	0	0	2	2	3315	3862	0	0	2261	0	0	0
RPL6	1258	897	2000	1524	1138	946	1114	930	1441	2089	490	916	1077	336	1728	1359	754	729	679	243	571	895	270	1530	701	5	1153	742	639	1498	1013	810	1997	685	702	858	1481	1616	186	1732	365	57	1434	682	811	1427	1407	1190	792	1642	2201	754	403	1833	1507	847	1106	964	709	1855	1655	1333	1831	2145	594	1487	867	2263	807	973	1455	1810	1629	695	1244	684	1573	595	568	728	1401	937	1275	187	609	781	620	1025	1272	1647	456	641	1374	190	584	330	1276	1333	502	799	1228	1096	1302	1075	1406	1924	1060	1136	954	497	399	17	1198	1233	629	1349	793	457	762	471	1684	613	1166	1269	155	150	416	313	720	199	889	327	1676	723	854	196	4	993	922	630	1111	778	1348	823	410	924	1706	1240	198	404	597	1010	1168	1148	260	1343	1717	304	596	717	524	693	1686	656	1704	1300	1254	733	554	817	857	634	1045	315	979	2026	1156	515	175	1576	882	1269	319	14	127	1206	1032	2259	261	173	2728	133	1018	907	204	728	747	321	1474	1657	1334	6	2196	1967	2139	1109	2258	1934	1293	1340	94	1380	88	2485	150	594	2156	1740	2031	927	252	1929	1274	121	1052	936	312	1352	982	270	250	725	1560	1284	209	787	2324	1075	1958	436	934	1339	205	1234	975	2503	908	1509	1972	1660	612	769	38	1669	184	128	1567	313	1129	1590	658	632	1638	849	943	2094	948	582	77	844	1494	2361	1154	1569	1210	993	352	1083	2133	1691	706	853	692	1144	337	1396	1041	1278	85	1454	15	1468	710	1189	2183	2018	1460	1258	2062	338	549	1598	509	159	2176	977	1040	427	2888	954	3593	233	1320	2504	803	227	224	3004	1273	817	1145	755	704	1615	2717	861	1863	1666	1172	1882	993	2411	1500	832	1629	433	361	1369	1356	715	1093	904	899	1	231	35	374	25	486	33	2151	1771	1231	837	967	1326	1196	1625	469	1132	510	213	1151	1549	1598	654	1283	1506	67	2893	285	1050	2470	711	9	1164	2319	919	1826	1266	1097	761	865	1130	380	921	2082	14	1774	19	546	1592	44	843	455	18	358	2205	259	2324	590	21	537	979	713	15	389	1442	476	854	2193	1984	81	3988	732	373	2149	1803	240	865	3665	1682	1703	1625	794	761	1016	3302	99	691	376	10	865	1310	2261	659	1355	491	589	1596	1359	1340	80	779	71	1226	229	66	764	443	12	1193	21	924	1	190	791	1417	2146	468	20	2141	513	546	1894	468	1160	822	507	3166	329	2251	182	2179	1127	1603	2045	682	1097	713	480	1807	931	1087	2134	646	885	1391	352	1630	1484	85	1173	1040	743	824	1373	560	525	1552	875	803	559	907	1871	920	1059	608	1262	67	386	1550	4	550	940	1670	397	1044	1543	307	447	338	833	894	2111	1236	1432	9	343	1314	1001	1617	49	1543	712	1258	16	461	1	393	806	1380	677	1662	856	1283	737	7	1837	644	1248	1106	271	2	507	1872	1	1755	1293	468	226	30	1600	1360	1702	1019	16	902	336	1618	830	1	2752	504	686	105	1720	255	1133	2569	166	4079	4	52	684	1764	788	2383	1014	392	983	1039	1	1136	1493	318	836	2060	573	270	392	1	35	2967	1765	24	372	1490	379	1415	1	579	1015	381	1	1840	107	613	1394	615	2388	717	500	13	509	753	969	489	4112	1334	605	218	188	1175	484	2216	2297	879	18	4141	666	166	2637	31	664	456	297	1306	828	417	1342	1549	726	1699	2182	603	535	984	27	80	251	1340	45	1210	1	1849	323	878	626	313	972	81	553	585	600	47	2585	1418	2084	1	1972	90	870	2049	1897	1	146	1739	130	2	1351	113	17	1549	631	1986	1	14	297	195	932	76	1874	29	374	20	1664	985	1608	1558	2819	2331	1412	1	993	1076	790	41	0	221	2	241	14	1260	4736	0	3739	1523	1705	76	1	0	952	1735	1	1	15	4154	793	0	1658	359	1044	1026	1	20	125	1767	17	365	1226	18	2432	981	1642	46	2	1	961	1251	1	1636	612	1	0	905	1726	1	34	1	14	781	355	1367	857	2	113	184	0	1266	0	545	605	202	4	2443	2054	73	261	2564	1749	7	2658	1238	3577	3	1	0	933	1551	948	3147	135	0	1082	32	660	1	789	1318	13	13	1607	869	1265	48	58	0	1782	1	3420	1829	802	2	995	2788	1675	4	1634	1842	4237	96	90	1155	0	1442	255	1375	1	20	688	0	677	0	72	70	51	1	176	0	5090	1688	43	478	2737	3474	111	22	129	25	0	1026	88	1290	1	230	14	148	967	5	0	45	1656	63	2042	3259	2236	2	0	2262	64	5	21	0	1	2601	4827	4950	2697	0	2129	2	2	634	1	292	89	54	2372	0	2233	5509	5563	2073	0	1359	3476	1752	1932	1	1036	8517	1	0	607	0	0	3595	1	256	2871	4116	1336	1579	834	1717	0	1	726	977	39	2	712	2	0	0	1474	4005	2948	2088	10	0	110	65	631	41	2	99	2354	2	3734	1332	1	0	3269	0	18	8276	1861	512	26	968	186	140	7	0	310	15	1	4700	2542	2749	1879	456	1	67	2700	2	1392	1660	419	3364	0	0	2	58	13	423	0	0	0	126	1464	3	2364	151	1960	2679	3	103
PSMB5	1210	465	638	686	454	288	579	310	678	310	779	531	276	3	830	433	8	652	163	121	343	2	175	524	330	5	667	516	592	301	603	480	343	2	960	733	482	496	103	519	90	121	148	511	403	525	1137	552	466	289	380	446	118	423	747	605	1131	444	426	461	570	537	820	982	581	133	416	292	481	1276	152	382	789	1188	336	915	121	435	481	1431	288	697	527	615	125	217	373	414	445	149	309	248	377	3	363	262	393	238	633	806	425	4	287	392	621	468	548	155	185	591	0	1	411	530	573	218	141	66	1283	499	213	338	350	175	148	25	678	513	502	282	2	421	287	996	739	1057	354	193	195	122	2	546	765	2	2	474	793	1	1	679	370	716	496	187	135	794	500	167	223	200	451	177	2	2	625	706	399	869	799	232	192	218	295	215	287	511	398	1	770	479	0	577	399	4	681	570	2	451	1	973	254	259	1036	743	340	546	0	699	313	740	531	4	0	190	299	4	395	2	1	0	2	672	902	422	1190	485	820	4	491	1061	625	431	592	303	0	408	2	839	554	1	850	4	259	1299	318	406	902	216	20	0	460	709	168	865	614	1081	219	4	569	1089	1211	1	5	492	2	294	61	5	0	645	175	0	2	261	1439	1	12	2	3	879	512	469	233	356	688	942	367	1076	1311	1542	0	927	5	236	667	1095	2212	4	1159	625	0	292	60	283	546	421	48	368	192	1530	1	3	5	752	301	2	741	801	0	3	236	15	192	2	5	327	387	32	602	259	871	612	231	1593	723	751	974	5	40	0	7	638	1043	2	314	3	14	569	1	44	483	327	283	1	2	481	893	1	1	308	775	437	65	0	451	880	2	295	388	7	165	1417	1	1	1222	948	9	31	3	4	605	1	435	8	473	348	666	10	3489	456	488	152	373	1091	545	0	925	30	1	880	394	406	649	424	1	369	293	1	143	307	468	999	1	2	444	685	430	354	2	623	3	841	1508	176	717	850	899	352	6	1193	7	3	7	1264	55	3	611	918	860	62	0	36	1	0	5	627	153	903	288	394	1	431	896	493	2	0	3	368	77	431	6	744	1665	1	8	3	890	30	96	1242	66	2038	1	1192	2287	2141	297	1052	362	734	569	839	900	972	275	4	1	579	82	2077	291	1585	948	535	9	1608	0	2	474	0	0	247	0	216	1132	0	1289	355	1115	392	162	347	168	349	196	191	381	47	193	3	504	228	109	103	404	227	619	325	17	334	131	116	286	773	292	452	384	218	434	223	300	247	1	772	382	268	260	419	387	1	516	172	171	1281	158	744	534	1	260	810	1113	47	1	0	157	137	2	158	0	1	1	1	883	1	0	1	128	592	336	1	619	1	271	938	0	1	770	1	1	568	1	1	1	0	1	1	1	331	1	1	226	1	1	1	932	246	1	63	459	982	77	7	0	0	1	0	0	284	388	0	0	452	1	1	1	1	1036	0	0	0	1	884	1	653	0	0	0	1	1095	502	312	162	882	1	1	1	7	0	77	1	1	801	1	1	621	0	0	5	0	0	0	0	0	0	672	0	362	1	0	2543	0	0	1	717	554	653	678	0	0	0	1	1	1231	1	0	0	0	0	0	1	0	1	0	2694	0	1	0	0	0	1	2	784	1	1	1	9	1	1588	0	11	16	0	0	0	239	0	437	0	0	0	0	0	0	0	71	0	0	0	1	439	0	0	0	0	1	0	0	0	0	0	0	0	563	1	1	0	1	572	0	0	0	0	565	170	0	0	0	0	0	1	583	0	2188	2045	2	3377	0	0	0	1812	778	1394	0	0	1	0	1	1550	1	0	0	223	718	0	0	0	2	1	2	0	2	1090	0	0	0	1	708	0	24	0	0	0	0	0	0	0	0	0	0	0	2	0	266	1	1	0	0	0	0	0	1	1357	0	0	0	0	0	0	1098	0	0	0	1	0	0	1	0	709	0	1	0	0	0	0	0	0	0	1299	1	0	0	0	0	1	0	0	1	0	0	0	0	0	0	101	0	0	0	0	0	0	1781	0	0	0	0	0	0	1762	0	0	0	959	573	0	0	0	0	457	0	2584	1	0	0	1172	0	1541	0	0	0	0	0	0	0	2766	2325	0	0	0	1	1	0	0	0	0	1292	29	0	0	0	2	3	0	649	0	0	0	0	0	0	0	0	0	542	1	4016	1156	0	0	8	0	0	2122	0	0	0	1	1992	0	0	0	8	0	0	0	0	0	0	1	0	0	0	1	2355	15	0	0	1	0	0	189	1388	0	1	0	0	0	0	27	0	0	0	1	0	0	0	0	2754	0	0	0	0	100	0	0	0	0	0	158	0	0	0	0	2	0	0	0	0	0	0	1212
EIF1	1184	1750	1022	1084	156	287	826	594	901	721	896	226	2049	678	531	251	355	275	975	406	964	752	454	863	484	454	453	601	822	847	808	498	813	1162	800	1510	799	1344	627	604	1052	69	880	1103	314	848	445	791	945	593	1557	326	1363	827	507	1388	1008	870	536	739	344	256	179	936	998	919	683	923	1472	639	545	1146	313	1302	686	528	1274	329	853	941	673	678	532	1612	438	553	846	395	1450	1369	1282	1440	292	519	753	102	151	904	691	1106	474	1238	529	951	476	1127	854	1063	53	1523	1256	913	772	1005	618	4136	205	366	1230	156	993	131	628	802	895	307	395	1212	813	689	943	521	361	622	1336	382	137	707	16	206	241	774	1181	519	337	780	736	499	790	590	1235	19	287	296	780	297	494	13	476	16	1463	1504	296	109	1250	1394	499	722	1200	969	1107	2270	526	325	1247	660	201	601	780	874	1141	524	1332	20	6	193	710	774	269	9	921	62	2323	977	882	314	352	209	732	1039	1693	905	610	155	376	602	168	2215	1242	1013	3	546	438	493	433	1210	367	1086	1431	1283	442	1122	321	1237	1334	615	106	1876	383	52	1169	157	530	1764	3	1262	38	102	550	563	128	725	1071	319	353	664	941	1471	302	312	425	1394	607	832	149	491	1230	415	970	919	1907	868	2144	2138	149	535	574	674	467	1034	2528	1003	1103	20	959	531	384	1010	852	280	621	679	187	959	813	913	1013	640	571	826	216	953	1358	2727	1	418	775	1823	699	353	316	1191	920	5	316	9	1592	587	30	498	489	255	2	678	1245	1579	1650	864	3	888	841	234	1159	1346	752	1486	303	1218	681	2854	829	80	151	467	752	2677	1813	1778	474	437	277	1456	280	640	530	2288	989	2	1	1707	3	998	386	383	12	340	935	618	350	493	891	4	3020	1622	516	643	480	1678	669	648	1252	982	1075	289	14	956	1634	2	216	1385	430	517	410	607	1225	538	439	1072	558	639	794	2023	624	1495	1029	275	51	247	2085	3	1955	1443	1	1218	1077	905	860	4	250	1124	818	443	1584	1446	2345	837	125	2202	17	140	1141	552	1347	474	818	5	983	82	1192	744	430	296	1594	311	23	7	689	1021	1276	557	522	3	636	2383	896	777	0	2458	5	149	254	839	211	1	309	796	557	14	863	1230	1263	1410	501	69	1323	243	2215	3	42	356	93	1	3	1115	270	581	548	40	4	1458	9	843	18	240	700	8	777	539	54	608	1439	1381	690	1006	61	324	1084	2630	1430	321	1282	702	1047	944	738	381	643	1171	403	237	1203	868	647	283	673	455	737	1829	3188	699	307	105	888	224	886	1894	1182	618	455	781	1267	1463	19	290	870	955	275	496	533	375	234	1301	1110	977	573	554	1037	698	651	1142	910	249	653	731	1491	736	177	894	1130	340	1346	44	291	1743	120	452	1	1213	659	908	920	317	1049	2964	775	1258	453	741	1331	607	733	977	533	1030	546	1019	112	1833	99	902	1271	1661	219	1432	989	635	842	1	343	338	71	1	601	873	2158	1	356	743	1187	823	2	849	3528	2137	467	1551	2003	1	476	1	3	137	1054	65	182	0	1494	1447	1	1058	902	1	787	370	1085	114	557	1507	402	233	389	1002	428	278	1	1309	1	908	1225	274	757	1299	135	6	2	3757	521	17	834	467	1994	19	307	833	186	3670	3544	2824	2038	1702	2160	2758	508	675	379	775	747	1031	444	0	1835	987	841	1	2104	54	1	316	1	1343	23	1876	1024	741	504	2534	631	2716	1	1221	1	1456	292	573	1	26	401	1907	0	397	611	1141	2052	2312	2348	9	1466	919	1	1166	1150	52	1	1541	1013	973	1	1	1178	3106	40	1650	870	1	396	2	16	1	10	1101	13	1705	1519	1363	1	2327	578	2	1284	1142	1555	794	693	324	2626	2	575	2276	3	1691	1	2690	830	1476	936	2052	1	668	1487	0	0	2	441	16	2261	1	372	590	528	0	2	2510	3940	1884	3938	1	1782	16	61	1038	485	1	2554	2816	18	1158	1	1492	4	1451	1	1	2	2736	1	2873	3	0	2051	104	2	661	2	1	0	320	0	3	2206	32	2	695	4352	0	1	3879	856	451	2	0	0	0	1087	2041	798	864	1733	0	78	0	2871	1677	0	1	2	1584	1080	2401	877	2287	1100	761	1061	3	0	1596	0	2530	2722	1111	3264	1072	0	2	1	1125	1	0	2209	1	868	1	1793	0	0	1	0	4132	2380	2617	1	2	2949	0	1	0	1432	3669	2265	1253	1	4179	2	0	547	2	2816	0	1259	0	1	1	4937	2	5273	465	443	0	0	0	4	1	1	0	778	752	3	2416	0	1335	0	1620	519	0	1	1025	1286	2	26	2588	0	0	5	17	2	0	5415	842	192	0	0	0	3	1	1	0	2059	1620	2	2286	0	1003	2528	0	105	41	790	44	3	1138	17	2372	0	1709	2354	0	1113	0	780	0	0	0	0	3316	51	0	0	0	2	118	1484	2848	0	2	0	200	2	157	0	0	2928	143	0	3	0	0	12	2117	0	3469
H2AFZ	1178	522	169	1198	357	467	1070	181	1112	305	1083	642	1333	1	312	853	28	496	80	77	1190	30	158	956	1562	36	851	600	539	1121	254	308	419	646	242	830	580	659	54	66	26	114	129	271	402	346	651	625	1053	937	547	788	68	459	315	303	792	121	672	887	642	729	413	592	80	207	556	4	697	1120	13	116	483	1014	1027	1470	1	141	1777	163	1	677	219	315	1349	227	12	384	630	747	890	563	484	99	301	265	411	864	900	191	1052	109	183	986	1166	462	196	248	163	746	108	176	317	1145	1170	384	1383	792	394	434	244	514	251	250	141	58	1281	1051	68	445	427	644	694	1206	844	2530	70	75	510	618	738	722	277	168	1554	261	883	574	3	173	79	335	685	441	283	370	104	90	708	184	936	1203	981	128	1297	115	790	985	2004	1051	340	284	808	96	1081	832	101	259	503	1	182	1896	263	1	795	473	22	1	1	1512	1	144	379	320	983	582	1275	819	128	911	353	1	393	656	182	1218	503	12	316	1086	298	40	167	214	207	581	940	1147	927	980	326	1477	625	345	28	460	756	628	437	3	157	80	570	170	750	343	371	233	425	2	130	1108	649	1050	301	503	1	1238	1597	258	1	615	3	173	2	606	241	11	272	487	494	158	193	2045	918	2	527	425	1	580	305	1629	215	41	2	516	2	442	151	586	1	6	7	890	1350	44	1784	701	1494	525	7	354	979	212	333	457	14	276	138	828	129	222	538	792	1	100	567	456	775	620	303	23	249	621	845	1174	1717	675	8	83	856	563	325	576	765	1446	985	295	825	479	475	321	86	1	468	0	129	594	576	395	253	485	1224	2	157	397	7	375	4	2	988	365	322	0	511	439	217	0	351	396	585	829	212	278	557	304	0	332	3	118	578	771	924	712	210	202	871	857	0	208	2349	482	467	562	1002	184	210	0	838	187	0	1	442	1520	205	256	1171	204	2786	90	664	1047	886	955	452	6	200	275	1	0	326	794	789	915	182	27	967	0	874	62	254	295	197	970	0	1	1917	772	706	465	93	230	1001	657	2	558	557	183	184	68	335	587	248	564	50	808	1061	1504	204	982	4	226	354	797	832	280	1855	1460	230	1485	427	1456	0	386	308	781	392	846	590	335	100	518	619	786	1	2491	690	1444	507	858	125	496	235	558	2	3	11	208	552	567	319	285	1194	519	1056	806	984	105	500	1914	222	989	199	832	188	513	479	358	982	1	844	69	40	114	258	108	1392	1321	747	1	45	1346	845	978	615	486	327	1	1138	1590	585	127	1	1121	652	127	203	306	72	185	1056	205	1196	1996	123	312	2598	1308	696	1558	1813	373	1	1	230	649	1	424	864	763	1	2	1134	512	1090	1	1	330	462	588	11	1	1	697	1	359	1	1	1	179	1	1	2	400	1870	159	1168	538	8	742	1	357	0	1	1	272	1	11	426	1138	1	3	1	1	5	0	1	3349	1	1	1	1032	1	871	1	1	693	1761	1	1	1	1	1	1	1	426	1	490	1	1	1	1089	301	75	757	310	8	1	1	827	0	0	1	340	2	2	1732	1	1078	1922	1	1	553	733	1887	0	16	0	380	1401	0	3071	1	2	9	595	1	258	1	0	2	1	1	1	0	1792	1	0	0	1031	1	1	0	1069	0	0	1	14	1	0	73	24	0	1	729	0	1	850	0	0	598	1	1	0	94	898	32	306	1	2	639	1	0	635	1850	2	1318	1	0	0	483	1	0	1	0	84	1107	384	0	0	1203	0	639	0	0	0	1	1111	3	0	1	255	2313	240	2650	255	362	3	0	3549	129	0	0	2587	0	2	1	2	0	13	1	2	0	20	1664	0	2	0	2	177	0	2	2	1058	2	0	1	289	1	3252	2	2	5706	3559	2334	127	1	1	1	0	0	432	0	2950	2	0	1	1	3463	1273	606	16	249	1	736	1	0	0	3572	1078	1	1	1742	1	1	0	0	0	2520	1574	2	0	0	0	2217	2	1277	1602	2	0	0	0	0	2	36	1	0	1855	53	2	0	1	1	0	1431	0	1	0	2	2	2820	0	0	1	0	2504	0	842	2645	616	2666	0	1617	4276	52	2	0	0	0	3	2	0	1	15	2	0	0	2	1	0	0	0	493	0	4226	880	3037	0	1	0	3477	3	1129	0	0	258	47	4329	4	1	0	3	0	0	1059	1	2	1	1194	2	476	0	1837	1	0	1	1182	0	2	0	0	0	0	1814	0	1243	0	0	20	4239	0	0	3592	0	1486	2	2	37	0	1	1	0	1	0	1	0	0	0	0	0	1099	3978	0	1	1719	154	85	2	0	190	1679	162	1300	0	35	0	0	0	0	0	0	0	3	0	0	3	1522	0	0	0	2179	22	0	0	0	0	1240	1584	0	2	3	2866	4413	2703	1575	0	1904	1428	2	0
TUBA1B	1170	313	709	1357	384	697	1824	492	1690	695	1605	801	944	133	88	1314	977	1745	156	422	1473	59	162	1952	1052	580	1739	2823	1542	1062	1905	1041	1600	1224	909	1127	274	3076	6	14	358	202	206	225	71	84	1197	418	534	1166	275	1355	1509	59	403	262	1198	184	1493	540	1556	1590	227	1167	647	380	1699	86	558	1432	364	37	628	1197	819	1656	88	1083	1055	634	7	1574	436	525	946	310	555	402	932	1700	829	190	42	4	375	492	984	505	575	1459	1300	426	910	1042	1355	243	484	42	431	1465	912	153	557	1134	903	153	2779	932	1554	1313	100	1048	250	554	1135	553	914	2464	40	1110	4	165	1042	983	1202	572	618	1050	1183	1552	1357	650	889	1493	230	1253	1273	1539	286	372	342	1456	2386	170	103	655	516	712	54	540	380	1245	1109	75	3341	178	1232	1261	796	954	1507	131	2006	278	1335	2338	590	363	474	290	689	1220	327	390	550	185	4	750	464	924	77	791	1378	491	671	809	870	1195	946	906	305	238	375	1209	242	1168	608	315	355	2183	25	18	662	74	597	263	2989	1830	762	1274	671	482	490	480	143	1023	3236	1340	522	822	15	374	164	613	7	112	518	783	888	274	365	735	12	1158	2019	626	1141	764	1315	845	137	33	36	29	1124	179	710	123	1201	639	641	352	58	2069	3570	428	167	755	205	362	1430	974	166	277	187	949	6	233	5	419	800	408	19	390	2510	1082	1439	180	305	429	212	1087	963	2	199	543	442	43	546	871	1135	342	238	819	15	34	1496	1251	488	9	623	796	1936	441	1303	1237	284	581	2807	589	2447	440	324	8	571	546	1260	1078	1888	162	1446	539	1618	5	410	7	20	574	19	2357	872	1038	1515	4	974	1065	10	4	4	478	584	175	784	223	1648	3107	1020	5	1533	1148	14	2566	258	8	2017	343	18	21	24	670	660	1505	253	339	530	329	958	1035	725	70	753	1050	199	1590	1959	6	1554	2288	374	807	1184	323	331	45	3	892	914	1421	2574	493	630	3594	299	1075	262	786	1098	809	872	53	1120	752	353	349	1063	262	1978	44	1385	1736	344	240	171	1641	557	1	513	841	142	3218	15	808	262	10	1597	729	619	429	1372	526	1636	4	66	1987	2	737	947	4509	824	23	532	1173	6	640	342	1	456	547	424	758	14	165	14	2380	201	1144	1650	2033	1150	2	2274	183	134	483	63	1125	527	733	817	522	710	725	321	1258	67	1491	297	470	13	87	437	7	759	594	715	846	2282	828	805	2593	126	2487	311	564	253	444	545	94	119	351	1380	450	68	1	180	78	254	552	90	3	1	1900	1131	794	5	425	82	839	824	335	2	576	237	333	432	148	585	672	424	257	1252	775	122	703	617	69	472	282	763	1540	428	290	596	337	108	9	470	2	73	855	104	5	321	104	205	641	7	156	561	1092	291	699	0	2	1027	187	38	645	3	2	4	2	1	203	2127	133	382	2	1	33	3	7	1	663	8	957	217	6	2	524	2	516	955	233	1	1	356	1722	2254	1486	85	1240	469	1612	1	73	1081	866	3	235	385	229	39	6	0	28	5	2	303	0	3	1664	7	22	845	1	6	607	3	710	14	2542	0	540	1	465	745	874	549	5	534	0	1027	5	469	838	1283	0	51	49	326	623	6	7	1052	1	368	1	1	643	319	1	52	14	6	1	32	1	14	343	0	1	1	550	1	360	2	27	1	1398	303	677	506	3	719	1	96	8	734	382	197	0	3	12	2214	542	2	515	3	0	0	3	0	8	2	277	13	0	3143	2127	79	1	0	1	546	1089	310	1480	706	0	1	1	0	948	0	304	1	655	5	0	929	1	473	101	2050	1	1	9	1	726	685	2	20	11	7	12	2	1237	9	1125	181	1	47	1	7	7	1	0	14	1	4	7	3	0	0	44	0	2	1589	35	9	1748	3972	1261	974	1	4	167	2	0	0	691	0	1	1	196	1	2	2049	1	10	1343	2	31	12	4	642	808	1352	753	10	829	2435	1	1	1651	0	0	1	176	6	0	12	270	1373	2154	66	0	0	0	2566	1944	994	1234	2458	0	33	7	1	23	23	917	0	1	1285	15	26	0	2	2167	0	1	8	6	3	0	0	0	1112	0	0	0	1	5	2	321	2	3	1337	59	5975	688	2009	0	6113	0	1317	982	0	1	1286	1	0	3110	1271	303	595	606	1319	1	167	1684	0	1015	1	1478	0	0	8	1639	0	1	15	33	688	0	0	777	0	1	2753	0	805	215	133	48	4	0	0	0	0	125	2	0	1	544	3777	1	28	1	0	0	1847	96	0	0	1541	1	1922	0	0	13	1	70	0	0	0	1	6	0	2318	3499	1508	0	3	82	3202	888	1	390	11	1081	597	0	1	0	0	1918	5	0	1	1	1605	0	7	0	0	0	2	0	18	19	45	0	302	9	380	1712	4	9	0	3	0	12	1223	2	583	0	1983	19
PTMA	1148	1287	1549	2172	1470	960	1636	2407	1928	1373	1001	1323	997	2007	1471	1974	985	1072	288	67	612	2135	143	2793	1436	232	1487	2065	962	1515	1820	871	2626	2059	1975	960	545	2201	269	1160	521	833	953	1381	805	1949	1889	1660	1472	1969	2123	870	782	1641	1913	1451	1688	1500	1399	592	1867	1791	1269	1814	1018	1243	813	1204	1442	2142	1075	2202	1100	1418	589	1564	744	1462	2012	471	1544	3819	1359	3357	1964	456	1598	3367	684	2040	1252	715	262	673	533	613	1122	1859	1086	1172	469	945	1125	2026	1501	1698	1310	1294	149	835	1995	321	778	810	1823	549	1468	689	1441	2916	1099	2424	1078	1798	2045	198	1086	1735	828	610	1300	490	1005	687	1331	47	232	2589	1706	1106	2884	1318	421	1146	677	1894	1779	1587	630	1145	650	2208	1330	1750	253	3113	1957	1880	1320	1493	1507	752	2586	2110	2118	1028	1645	714	1443	2816	1492	508	1809	115	1012	1406	899	2265	684	1294	1896	938	1511	493	1965	911	1576	1848	156	2583	1470	1171	2519	352	996	1568	1199	2010	1421	762	1145	333	1831	3016	1651	1535	2082	1801	1745	1376	411	884	2089	933	712	307	1472	642	1643	148	812	870	1619	141	5554	4005	597	1466	596	171	746	967	900	505	1614	1080	3042	1312	1179	360	625	905	812	4915	1074	2412	1749	1686	1956	1899	1585	1310	1021	406	1265	422	1233	643	658	2305	1376	2100	2372	1150	1308	2580	1566	1025	385	421	1104	1248	813	1868	1494	1690	1011	1160	1960	2921	997	471	352	2372	1887	1976	2028	1587	971	2236	485	1890	1366	590	287	1152	1333	1661	1132	2118	579	2045	1887	132	2667	280	3117	929	2593	1153	2166	382	1986	781	798	957	602	3475	939	1712	965	1672	1627	701	1406	1283	685	1508	2444	778	668	1589	801	1020	2125	10	902	709	2431	1512	982	804	2292	532	658	1513	1002	85	2	564	827	1029	1550	1696	2826	770	1218	1890	2227	508	1182	1085	467	2398	2975	2343	896	2139	362	351	336	521	717	1318	4033	363	1083	3830	1435	1580	997	284	4013	934	270	1715	813	251	1592	1686	226	1192	64	1158	772	1831	1264	1027	2724	5864	829	698	1570	1299	1036	896	874	1577	698	458	628	2021	1172	2193	1071	546	962	1100	623	1550	465	1821	375	349	527	740	2288	684	2276	3876	48	1236	1451	571	3499	5146	3639	1283	667	300	1236	1262	36	894	976	1493	605	338	544	959	455	2637	1931	1139	60	2147	4935	1106	889	2861	1027	1341	3764	1381	2409	993	2312	4523	249	1034	226	502	1445	3002	2104	1920	1635	2341	1141	648	1777	518	1866	724	917	4610	1117	717	2460	2251	510	911	3402	1223	1468	1661	747	4345	1849	1887	839	2980	1327	1749	936	1829	2697	920	1058	255	675	2005	314	396	925	563	1350	736	1765	1448	7	2590	2081	1457	1374	1459	979	174	1167	1190	2359	2732	317	2480	1127	854	194	1777	341	172	1266	1041	3219	2289	1585	2023	1820	585	2799	728	1228	1842	188	82	2201	1799	415	4517	286	164	509	2	1679	645	1249	1533	5	1388	2646	2995	1477	1	2833	2168	221	945	1141	398	2058	581	773	1021	656	573	2094	1667	1390	830	1902	4051	1217	2145	554	1965	1821	912	125	1830	211	3104	837	531	1341	55	521	762	1108	557	2137	770	2	2284	1285	212	689	470	648	3738	2134	2483	1248	3112	85	604	6	256	195	2118	148	34	1544	1694	2175	956	2337	592	903	2073	1667	2499	3086	2651	2411	1	4497	1553	27	1919	3433	44	3724	2267	2738	3025	1886	52	3092	135	4	691	4535	4490	1648	2443	1876	122	2242	247	1784	1391	661	2	5590	628	1605	1103	1714	496	0	120	2625	1426	21	1922	920	2	3	343	3513	840	674	3383	2989	8	3010	1037	55	2434	1901	1864	0	952	3456	0	1046	1398	17	2	1	1148	1	3420	783	1048	1	809	1	1108	2003	1771	4	682	1700	1	1	407	0	2454	1838	1085	2594	1251	1766	1339	143	1	0	225	747	1144	235	67	2190	770	2424	973	1	1	0	1649	623	306	1693	2945	2637	772	1140	74	1404	1209	2091	99	1	1387	2425	1927	1724	22	149	2	2238	3486	897	4879	5	134	1065	1683	25	1002	854	3314	475	0	2	3592	2416	1	881	2050	1	3389	13	6706	15	0	699	166	754	0	82	2163	248	0	2486	1	3855	1	2962	2009	1	5804	3390	4460	2162	505	3	0	3267	1048	709	2	2130	343	406	83	1323	472	2526	957	5021	3	1217	3663	1611	3331	4791	3601	186	9	171	2245	4117	1	2458	2532	8623	856	1068	24	0	763	538	129	314	1	6401	3293	1	1	1264	1	369	350	1	1	2	547	7221	3	2312	1	102	405	2993	15	493	32	2	1	41	0	0	2904	2407	169	1520	1855	2537	1	2595	846	84	101	919	2	1560	1	264	1	1223	4919	0	265	652	6302	1334	0	1454	6467	76	7	1536	1030	2789	1	2	1	5	3001	261	7650	2556	1	0	356	2	2099	2716	2150	1	2566	0	3	3	3	1445	7779	274	0	6647	3053	0	2027	1967	2101	1763	1703	86	2	1	1	0	1	1367	4446	11	940	2	1245	3197	615	1	2	2	1	2256	2325	357	1	2959	0	2475	3330	15	2522	4191	2	0	3	1568	2181	7	5083	4	0	0	3309	0	3558	37	0	1988	2941	0	983	409	2	5	0
RPL3	1116	460	1803	1868	369	581	885	1404	711	560	331	377	1052	726	913	865	219	906	672	141	639	2073	75	643	283	125	876	792	811	1446	636	432	663	272	1382	756	783	853	3	1569	248	38	1954	406	265	529	680	1240	679	1321	970	750	222	841	1370	731	1033	1973	675	436	1027	495	856	941	758	968	464	1064	1064	922	1707	1442	1553	256	369	517	1279	458	509	652	1551	615	583	1073	505	168	721	1218	947	1907	924	290	1552	92	821	362	1068	241	372	903	900	1058	997	868	1037	767	948	1392	154	540	1201	314	659	832	419	741	817	362	413	450	645	61	2177	909	156	373	423	518	625	596	1792	14	187	197	275	200	87	1381	870	217	311	307	528	313	166	1488	1330	596	167	155	508	113	3	665	56	584	690	718	104	459	566	140	795	563	152	691	952	400	778	563	325	1215	668	541	6	277	656	495	273	942	340	153	734	236	413	768	722	1094	701	225	1688	206	1655	429	72	434	502	195	2556	1302	379	217	1203	615	917	1516	815	1573	1449	1302	3	288	286	2070	428	331	574	286	701	1210	306	1584	3	87	1962	584	459	598	621	1	1582	490	1366	657	320	308	123	1028	331	3	629	227	513	1035	275	2569	1740	131	538	1	1016	942	2	1190	5	1739	687	208	593	1157	111	277	310	300	1274	2263	253	134	2	322	541	387	206	597	1007	1118	1094	553	565	1037	1482	1387	2	103	455	25	1603	846	577	1562	259	2484	888	1037	1537	846	256	658	1548	448	1189	711	1491	7	1099	227	953	243	1079	1398	815	1173	72	1128	464	322	207	1159	145	1712	291	437	816	130	542	387	373	1441	417	48	1212	542	790	1201	7	1	257	869	1050	9	456	706	159	4	112	189	559	1	259	11	1524	454	337	415	948	258	393	2400	810	1349	976	1791	196	1492	1043	1476	587	1782	113	1329	1146	809	938	183	285	513	278	10	775	224	632	482	1390	348	274	667	1232	236	527	621	5	421	202	701	354	447	225	544	541	698	690	296	827	153	719	974	628	794	116	2117	2030	1177	959	1152	274	403	3	1151	340	416	1325	94	2077	2111	588	2	768	1515	600	371	254	173	1465	1562	2358	11	1654	445	1281	995	522	1626	6	964	406	302	392	290	223	858	787	830	287	402	1161	9	194	1248	294	346	824	243	281	431	1030	5	1150	1783	1204	790	3	557	767	787	505	521	783	453	434	613	1367	1186	1619	447	382	2748	317	1667	1599	1990	384	1042	405	265	529	1094	242	1511	1313	0	1128	938	1494	624	1262	392	667	872	715	238	354	1332	5	25	1510	860	220	820	2089	693	59	1217	830	582	910	1641	1307	128	1117	1229	1154	1538	163	331	576	1650	10	879	3	152	850	2264	800	339	586	781	721	8	844	299	658	537	1	322	1467	1348	284	568	1106	843	92	256	483	787	971	740	183	1376	281	2117	2288	63	2767	1028	4	123	1551	3	902	1139	597	1863	817	460	255	782	1552	277	1201	743	908	1247	1	2825	642	201	4	838	3	391	1	329	214	326	2103	2	478	416	336	842	2	936	373	484	8	927	273	2671	800	2538	2198	1214	3	284	17	927	261	154	2002	846	2069	50	79	103	2756	493	1274	1	1381	1919	802	1307	901	1	1146	374	1	1488	1156	472	1303	4	971	1396	171	9	7	6	379	1593	3	128	597	32	2	906	959	1127	151	1285	536	372	1	1	257	2	641	1357	1670	2	337	1	2	553	1	1311	177	46	482	808	1655	3223	347	114	941	1909	73	1056	2	2606	1372	2	1	874	274	1	1399	5	284	0	1546	691	435	406	1818	1	84	1332	7	485	746	4992	728	543	1242	47	1217	569	1313	592	8	1	582	537	26	1	642	740	48	30	502	1236	2016	1110	1463	0	1985	1	983	1473	2141	1	0	1	6	767	164	2	2397	69	21	593	193	372	1215	0	458	5	10	90	1	0	1425	654	574	1	1	993	769	1834	4059	1	2763	1722	672	1936	1700	453	2	962	2	0	2	572	1	2	1855	232	321	2	825	1011	3298	52	1750	1934	247	0	366	1197	1	863	1343	1190	3009	589	2	2	1632	0	1669	562	1070	12	3777	0	953	0	945	370	0	996	0	229	934	853	20	1401	35	0	1901	109	0	22	1280	750	470	1079	1384	8	1292	2636	845	702	416	953	0	2799	1044	0	1426	2	2758	0	1	3	791	1869	2384	36	1013	0	1858	3	13	2	3	782	1	252	0	0	1586	5027	1900	4	0	2026	1255	0	3	1	0	1	463	1121	1063	2	1888	1	1726	0	3823	25	0	35	1322	1346	488	2	1	9	3762	3	32	7	1	0	0	7	2542	2	122	0	19	3	0	0	13	4394	40	0	24	0	0	1099	3053	2670	221	0	1	1559	0	0	0	1	2185	1	1355	1	1711	3	0	0	1381	1	27	2884	0	1526	0	506	762	2645	1	0	0	0	38	0	2339	1109	2177	1	26	1	1	2	1598	0	3	1856	0	0	24	0	2	1063	2	1900	961	2342	0	0	3420	2	855	43	3	2
RPLP0	1027	1342	1800	1445	1101	828	1290	1588	1135	1421	518	1836	761	711	1352	1126	51	905	398	436	994	3372	85	880	1210	257	568	772	131	1216	874	1633	970	594	1519	1352	2100	1101	307	1228	84	26	1743	489	424	654	1014	1507	918	1654	2136	831	48	1104	2755	659	1228	1445	1219	1086	3356	293	967	874	1160	2103	2672	544	712	1380	187	2165	1133	728	409	1206	1900	1407	338	2487	1374	1630	1873	312	1209	339	1496	1838	445	2756	542	1189	1434	172	1471	807	1100	1045	2553	2453	1334	1064	1295	828	367	556	1832	2169	308	717	769	24	1927	1203	1857	825	2019	108	710	1355	2195	847	1271	1665	7	716	649	1975	647	904	1254	108	1816	1290	731	1231	147	1318	2104	2364	752	468	1152	933	844	119	1347	709	7	183	70	1018	413	957	414	1354	557	1899	583	1988	775	609	1423	991	869	658	646	292	508	992	40	713	1844	58	629	1040	1723	469	912	1062	769	1164	962	7	1170	2187	748	2094	23	373	1475	332	2720	414	776	1188	843	851	1075	2077	866	3	691	1649	572	2256	2104	446	1317	1015	347	822	997	2210	184	433	819	510	1075	2209	600	1148	242	314	939	603	560	1066	1081	611	2337	608	499	883	309	731	956	3297	720	25	810	443	738	1034	1136	2641	462	934	480	835	387	904	276	2256	25	634	2981	302	1348	1691	1997	535	287	1519	1113	2252	1003	1983	5	1679	10	779	13	925	1874	344	866	1217	32	897	4456	2356	959	1286	301	570	2482	485	1191	1722	1	1073	686	1648	426	1768	780	379	773	377	713	1194	1181	470	853	324	1176	1324	1307	1141	2510	1834	1032	1116	1858	730	109	1044	1141	1411	1902	918	652	837	1203	1347	2305	866	948	747	1942	1155	1561	2462	759	47	1270	65	2079	658	154	1606	909	2	144	513	837	0	332	675	2583	505	261	1646	890	336	1295	1831	417	379	1131	1801	846	1647	3475	1130	150	4	187	2721	13	120	359	4415	230	667	702	893	1104	12	151	370	810	344	103	96	1986	2	2023	2380	819	677	820	1977	5	355	167	2146	1041	959	1200	2	557	1171	596	1066	1581	548	823	1749	824	1638	416	1780	763	6	2205	2000	2421	1133	1950	2660	953	525	1634	0	2022	1347	690	236	3	1309	1003	1528	2825	46	2086	3190	1647	1874	1655	1169	629	2208	333	39	828	67	380	303	814	945	374	3	33	2565	258	1008	1614	477	1305	1841	485	541	664	1531	400	604	893	284	148	754	265	602	5	437	356	183	2	907	2521	1423	3291	1452	761	3246	2414	344	5	1735	338	6	10	3650	962	1624	1006	5	328	2	1245	1655	1430	1058	2441	815	2394	820	1188	194	1036	1804	1	34	2185	1599	387	247	2070	541	174	777	1261	1118	1368	530	1128	99	1167	1067	669	1474	181	1262	106	2648	16	1270	1	120	732	1711	1362	1800	478	1408	770	158	889	1203	1323	606	548	10	1564	1271	1	1363	509	234	269	956	1177	428	262	1171	162	1011	1696	1344	940	293	1402	1030	670	335	544	411	734	2447	1183	719	262	2	422	1369	2	1110	7	499	860	2	1	1078	309	131	96	329	1	138	469	1	657	1659	1848	2	518	583	1149	781	2177	758	1	387	3	102	295	1638	6148	2521	1955	434	3	374	1	0	2193	1	2156	1168	196	1328	1360	475	8	38	1773	2	69	1	1054	1	587	0	1797	2002	688	529	829	796	684	2	1844	2464	1481	2	918	0	6	950	919	3538	2276	1575	2029	2	1580	405	406	355	1484	2	2358	1473	5	393	1	1364	1132	1	542	2343	2	928	758	23	802	565	2625	1	2347	2447	1	1	1	1021	489	0	1	4	2103	285	1	2516	2006	159	1093	7	766	3117	1734	1	981	0	2284	557	1460	2149	1	989	2	1	1	1	1439	2	2695	2767	1574	15	2	960	3195	1031	0	1	330	1746	1212	3294	1	2	29	1265	1911	816	1	2	3178	0	1175	117	556	2	4	1433	3	1841	1060	1764	1277	4383	1007	0	2	0	1963	1	148	1	2451	1184	2524	1243	1604	1	1	125	1588	668	386	3104	1255	0	15102	2580	2713	1228	2978	2298	1	2248	1	0	2178	0	1567	0	1	895	1865	1583	25	2	644	2	110	2	1953	8	0	2064	2346	7	319	778	1080	0	1413	1273	0	1	1	2	0	215	0	4	82	3	1786	1051	1	0	12	2	2623	1	151	2649	1639	1774	2201	0	899	8209	1917	1	2070	0	3387	1523	2167	1352	1	275	4309	1	0	0	2	1	834	1323	0	0	1	856	2563	1107	0	0	913	1126	2	0	1076	4614	0	0	733	2	2	0	3161	138	1641	6	2	388	1	2693	0	1700	1755	1	1	0	60	2	1122	2739	0	36	2514	1500	5010	1646	1	1	0	2762	1	107	563	0	1	0	5	2	2	0	3519	1	578	0	4	2	4	0	0	2	0	37	3480	0	2	0	3002	1	4168	1	0	4750	1	3	1	2	2	1	1132	951	84	2	306	382	0	0	47	1409	0	445	1919	936	0	0	47	0	18	0	0	693	4717	444	0	1	552	0	5864	2	5455	3895	2	2	3	2756	1182	494	5268	902	0	5035	2	12	2	0	3701	0	2	0
RPL26	967	1044	1257	2098	276	730	746	1184	481	1404	414	530	649	208	754	851	511	493	1069	260	565	2127	110	741	376	104	598	517	420	1194	222	990	843	1116	633	605	1217	1433	51	863	54	78	1236	445	720	369	187	801	1410	1339	402	878	147	838	1315	864	883	1187	680	779	1098	863	1230	1219	721	1150	733	1198	342	773	698	788	1149	769	683	600	1012	858	200	2552	1995	193	149	197	784	621	1753	1281	978	939	604	2	1101	112	928	439	834	596	882	1216	776	560	279	529	1456	986	772	1471	100	4	1791	51	669	1015	598	640	707	502	1031	6	1057	516	1422	953	267	251	276	646	469	583	679	323	1927	663	337	696	9	709	920	1027	840	239	1294	178	11	546	1187	567	323	125	396	716	674	333	450	951	1230	290	200	2126	98	540	505	502	617	1169	297	678	471	1063	651	550	57	257	198	448	912	394	69	1222	657	509	806	3	1047	797	723	1505	328	1269	750	934	600	447	967	459	148	7	1563	648	783	173	373	1331	600	1458	889	1996	409	1071	882	514	552	1331	393	559	1149	507	520	487	778	1051	418	21	424	449	139	1500	1744	496	216	1245	256	1588	561	884	684	1790	1356	198	206	508	576	1080	1843	1577	670	523	845	884	565	1350	13	2029	11	466	507	1280	633	996	760	213	697	1529	1065	1392	2525	967	1	659	383	228	780	1405	1346	579	854	794	107	1390	2789	591	175	665	996	253	480	1956	942	631	18	1683	1143	762	189	823	668	444	1174	450	706	718	1315	188	1229	3	1922	220	679	538	1125	781	601	1455	1894	1098	207	460	869	1303	2	329	805	395	843	1259	333	357	5	1269	1391	749	125	1304	176	1248	1073	7	337	352	277	645	71	5	14	769	193	2	0	389	158	722	1332	874	567	256	456	2232	948	580	1632	900	0	1157	166	2218	254	1297	318	1499	0	1296	1949	814	252	880	669	914	52	1655	381	1421	205	1077	1852	134	1379	899	343	1051	9	1754	174	240	0	707	1040	1922	1860	2	674	9	703	608	820	859	940	10	678	28	10	881	1785	647	1542	58	1053	1204	1413	945	1569	856	1147	898	1763	1989	1279	877	487	1520	225	722	1109	434	1834	808	1461	118	293	3618	700	2468	531	1003	1	1261	522	198	610	1208	8	818	875	2468	627	841	756	161	640	1121	752	543	1487	866	820	1153	176	891	1093	1184	253	1051	0	1400	744	1152	2115	435	1	210	2405	0	1272	1233	1780	1059	640	907	1042	85	767	442	497	787	1835	1133	730	380	953	354	1226	463	787	788	1290	703	1484	302	1013	42	489	1219	293	2	1203	1302	779	499	900	268	159	1740	530	443	1054	842	929	1	795	939	620	1048	151	351	285	1523	92	805	1	372	738	1029	1106	450	377	1070	904	487	563	1309	382	785	209	220	892	789	82	1144	491	482	2	108	665	908	319	548	547	1761	802	297	1798	428	112	2187	1	623	1221	1	2792	1499	553	1577	951	1	2323	887	314	787	1	3605	2005	727	805	4378	274	285	288	1347	7	5	466	1	1	536	443	416	481	1272	1418	861	218	2159	6	319	2	1	1	597	2298	1711	1324	4018	2	1225	583	232	953	1	1803	1168	8	873	367	179	2389	511	625	466	161	1772	4696	821	1	1	1351	648	609	2749	1388	1447	0	329	16	1599	1	99	1042	0	3	1436	1911	447	1528	1287	3213	672	1286	1635	32	598	2042	550	838	6	2	1	245	1389	1	1	2817	1	0	2	1	1	1672	389	763	1098	2290	0	2344	1	1	920	880	686	1	500	1	2	569	15	1	12	1284	676	3680	0	1462	1	0	13	1723	2	834	1151	16	900	23	99	1	1878	5482	0	1	264	1	879	64	1	1388	557	0	2	24	4906	743	1	5	60	1381	1288	2314	1488	952	2	1004	6800	1	1	0	1164	2	1812	1	186	2441	1183	0	879	31	0	1208	51	7	1	2175	3993	2	0	864	2	1674	1	28	902	0	2435	1980	2	0	23	144	1472	1336	1476	1727	1060	0	1379	1123	861	3864	13	1621	1097	0	2261	286	2475	3	2	5094	0	0	0	0	1	1172	1	2441	2	7080	7290	3827	301	2066	1	0	2	70	1004	1192	1	278	2	1	0	2115	3	1637	0	1001	1324	31	0	1	0	686	3	1	3	346	1613	4742	1659	439	0	103	2007	1510	28	0	0	0	2537	1255	2	30	0	4399	0	9	2	1	1357	1869	0	3041	1142	0	19	1161	470	1	4581	1307	1061	1625	0	1	264	3751	0	2	1	1	4748	2	8507	3	3208	9	1188	921	2	2	1	2451	1	0	1401	960	1590	53	72	3	1067	27	125	1	3	0	37	1086	3122	1	3781	0	1	8	1964	22	1	1	0	7	2792	0	3573	1535	2291	2344	0	0	1242	69	0	0	1	2707	2	997	33	2955	0	0	1	4	1	1	1	1951	3556	2	239	1	799	1	1367	1588	2277	0	2	0	18	2421	0	1	22	3	0	29	0	1804	2543	82	0	0	3262	0	0	3	1895	0	3502	2299	3803	2	0	2	0	2383	0	0	0	2	2
RPL9	939	499	1479	1190	674	776	550	508	1090	765	585	595	1291	728	510	368	210	556	249	440	334	1507	103	580	430	200	448	488	411	631	608	1066	632	653	376	329	545	874	276	500	417	437	508	394	199	713	262	840	388	519	620	517	294	1031	889	668	1138	813	366	310	627	55	949	583	321	854	489	691	1123	581	507	483	1029	841	689	106	764	94	583	591	1145	197	182	9	594	3	453	694	284	298	786	523	392	1	1086	513	868	351	364	699	650	965	163	565	182	7	1156	452	4	213	391	17	704	558	946	899	410	184	173	744	1287	167	378	966	784	157	201	1048	669	234	829	117	572	525	505	431	232	782	806	1687	1072	146	992	6	889	1128	547	188	180	8	805	1026	182	894	14	1014	189	601	384	627	2	1199	890	679	879	1229	244	304	177	277	944	676	783	242	412	260	404	1	382	775	436	632	63	254	152	1447	575	1867	413	577	1406	21	636	72	423	548	904	394	1056	473	49	23	122	804	58	652	1033	399	885	1171	1	543	233	851	585	726	2262	268	884	1081	273	1831	547	341	185	828	227	1152	1184	571	695	898	969	86	190	134	569	201	494	0	3	280	1461	865	236	799	422	397	553	797	155	507	224	284	16	4	898	1517	333	1624	474	468	1019	22	302	1282	1060	876	623	490	1053	14	464	789	398	168	574	343	409	1103	1696	108	1271	1005	260	1341	495	438	295	247	8	807	523	576	660	280	573	899	239	274	1365	839	553	0	972	2	789	356	1	1	255	404	111	1118	229	279	169	584	425	180	811	241	63	260	4	1897	41	27	1007	1	512	461	416	1315	2	484	795	770	345	75	418	373	813	99	41	1	297	0	2	266	647	1499	415	606	540	409	1337	261	768	139	1399	2135	139	1271	512	1438	1992	702	3	529	38	1021	16	865	750	439	636	217	428	160	445	20	38	676	1131	543	11	154	534	168	3	691	1	28	472	232	511	30	1364	825	635	611	159	966	15	527	857	1244	361	858	735	998	888	431	610	3	1	1122	1017	633	289	479	373	726	513	1047	20	10	342	17	1	85	653	211	3324	419	15	1491	997	590	7	1557	689	559	1079	262	6	1312	1483	28	178	1256	856	43	4	3	18	447	534	39	0	4	9	0	2057	320	1789	3	2366	761	422	1	1916	27	811	1211	12	1052	284	64	1225	3	1313	427	684	1573	11	237	449	1291	2	246	3	6	2236	1473	588	13	631	1958	436	697	1208	291	524	501	485	373	72	213	374	1018	1	70	582	830	479	680	1158	813	252	526	488	1097	994	1245	990	200	438	105	553	1143	349	388	843	688	34	1637	1	1	834	621	698	287	654	629	880	52	1	237	69	170	186	1	1149	966	1	896	697	404	4	2	972	484	1	674	187	1218	865	515	615	54	1067	516	1	246	459	295	1515	1200	558	1	362	246	379	1596	1	419	1640	680	575	290	1	891	947	31	192	78	1	21	1	7	585	1	1045	2	2	345	655	381	1	687	222	532	1	818	1	717	701	595	21	1789	3	1	343	1018	511	0	106	1593	1	977	951	439	308	1	32	637	894	380	1424	500	205	0	678	1	1	2722	108	1153	2	1210	568	590	527	2	1990	2800	636	412	3033	1333	728	12	2224	1322	1556	511	2	1508	1	1	184	2069	519	1870	105	1370	852	1	11	1	8	401	2	1	684	1717	558	1	3	38	1147	150	869	739	1	2106	1	1588	481	1088	0	1188	403	1	1348	3	835	698	254	0	1	121	1531	743	0	1902	1329	528	2237	2	1	1	1875	0	1	0	0	1765	0	2686	1	2	0	0	1523	0	0	554	0	1	815	419	3408	853	1	273	800	1	401	1	2	765	15	1	0	0	0	997	89	42	683	323	39	2469	941	0	2	1	61	1120	131	1	1183	2566	504	0	1	0	1562	0	14	1577	1	0	0	2070	1206	0	1315	623	1	3271	50	3	3082	782	0	14	2	3040	0	1	567	0	561	0	1273	657	5	3	866	1621	0	0	1	850	1	88	1651	1	0	1	1829	0	0	1	2077	0	0	0	457	0	5	5	1	2	0	0	2	1	0	2	5	2	0	0	1051	0	543	0	827	1144	0	5597	0	2719	1	0	1	1	1340	1	0	9	0	0	2708	41	0	2	609	23	0	3458	0	0	0	1	2	0	1	0	1	1753	3750	2128	4	0	1	2	1	0	1	0	1857	3237	1	0	125	0	1	3055	0	0	2027	1	1	518	106	2517	792	1962	1378	1	0	24	0	0	347	2	131	1	1	0	0	3	14	1602	0	1842	1	34	721	0	0	2074	2189	31	0	0	0	2416	1	2	1	0	1994	414	191	0	1	2063	1032	5115	27	2	46	1173	1	3	0	0	28	3212	0	2	0	575	5090	0	1	2089	457	0	3	2	2	2028	0	324	4	3764	3	0	0	379	48	4	13	0	2	0	1034	2	2663	2	2	0
RPL21	924	735	934	933	301	588	435	503	818	758	530	632	532	304	929	862	316	782	826	389	1040	1129	181	414	418	428	766	1006	671	731	998	1097	583	378	434	1237	897	1606	48	1317	810	135	1639	346	319	595	713	904	603	567	595	926	423	744	1435	678	956	647	932	682	847	680	537	376	360	1146	1495	785	630	566	524	945	1016	435	366	178	1423	606	164	1448	1179	777	1555	423	629	385	1320	831	770	388	1043	383	1295	356	1644	560	844	729	502	940	642	1310	392	279	773	1284	673	1624	216	6	702	1022	1311	1045	152	702	1030	752	415	691	1285	313	801	1806	135	436	622	577	161	528	532	341	1635	28	513	759	357	751	315	1265	1356	266	632	826	204	1036	232	357	307	787	793	655	214	758	855	901	190	819	61	723	315	155	866	935	332	697	706	466	705	452	1336	644	696	376	157	736	1437	558	262	2241	1471	488	789	294	450	680	789	395	505	183	1388	1014	1354	148	425	671	403	107	1916	1062	510	94	1311	1011	1415	552	357	1213	1558	1124	412	391	689	1124	244	564	1028	870	448	410	296	726	721	747	621	574	7	1597	933	9	506	439	1073	1137	389	367	689	851	832	676	551	616	579	1447	970	988	854	471	602	1148	129	726	530	685	4	1707	294	255	1145	1762	307	150	437	951	2	2346	588	1626	10	623	511	441	1089	1648	525	365	656	935	100	642	1122	836	115	1932	603	1248	1063	268	920	998	187	817	195	634	780	1177	486	525	509	64	1847	800	1084	392	1125	429	587	252	1410	1235	393	1937	999	1241	663	604	53	1026	1080	1098	534	591	1581	1051	916	897	608	481	166	1833	1003	1261	877	908	773	306	851	957	1009	105	424	505	571	559	65	891	572	10	4	11	635	537	1073	452	1335	966	1568	2264	748	1012	549	667	676	1057	1586	874	326	1368	1721	829	54	25	1849	2302	1422	188	1362	1592	415	849	31	553	768	462	1240	923	935	382	291	924	192	565	619	1222	585	962	585	902	358	1322	2385	709	1529	1023	588	1059	1209	156	1034	252	789	433	3	1328	984	167	722	598	1434	894	1909	971	2192	79	972	63	471	724	203	835	907	27	914	1165	2273	680	214	976	485	1235	317	1561	1772	2176	790	463	1779	861	4	493	251	568	1229	1222	289	385	624	818	490	1334	1018	1288	1402	731	1534	1025	400	1192	998	822	9	551	234	204	611	1897	1335	686	960	181	1485	622	1284	1439	1420	634	80	1586	1497	614	1561	248	188	127	429	970	463	426	896	814	704	1106	1375	712	1297	507	619	1061	1160	139	344	1193	296	445	1699	1301	348	1061	835	1446	49	569	778	1522	1335	192	1293	219	542	663	1049	1417	814	68	336	1709	352	1181	415	676	456	2659	482	601	806	197	452	98	735	1069	476	639	91	360	776	662	1044	951	2265	230	143	2782	340	2185	541	1646	38	2862	3	1129	1573	5	742	625	90	1031	482	184	2088	975	3155	1272	1198	1266	326	605	1146	2028	2491	2911	1314	575	429	3682	635	448	327	872	26	1434	2	497	2181	848	1626	187	1	806	332	53	178	791	2132	1364	1103	15	279	1487	1023	469	260	735	101	2110	1	619	1023	744	2886	3475	3690	1078	11	1	2303	1811	1942	3431	2774	1060	1556	2	919	1	1171	596	1840	2991	991	2666	1061	2158	1156	1843	846	1338	944	117	410	1	877	493	332	1	1	1013	1567	729	2937	3096	31	655	808	2920	1423	2425	896	1230	760	520	2277	661	14	301	2032	1	1545	1	1437	3379	180	1429	859	139	1727	121	1	934	2788	379	177	1311	1687	2475	779	2	1311	500	1435	152	4482	958	339	308	610	3779	585	2166	9	165	1954	802	1287	509	1194	711	503	2	105	2099	2758	2	419	727	781	856	0	641	765	2651	1	4339	228	737	1	1	1435	1959	870	3	2876	4123	7	2	2311	1	2231	1153	297	1275	132	1121	746	1	2632	1235	615	314	1728	0	0	1	782	58	1306	341	1477	0	2955	1443	0	677	3	2	73	1155	1	2860	1576	2534	518	883	835	544	1045	1584	2108	890	143	817	1154	155	1725	1542	140	972	1142	805	13	170	2	436	2	2840	797	2013	2	704	4	3	2916	1	6	675	2	1467	2	3730	1356	1695	6	1784	306	0	1849	1	1167	1300	0	0	3	44	794	7	797	2318	1358	0	1251	8	1450	1196	25	5203	0	13071	1	11	1956	113	1016	3	17	0	1	1	1	2630	38	46	1	0	1071	3063	1808	390	1	1876	812	0	2382	1168	5350	1007	356	0	1052	2695	1	1032	0	1764	0	1	0	1215	1409	2	3	1430	17	3430	1569	258	3	80	9	850	2365	82	118	925	21	2001	1674	25	1504	1	1580	566	1277	675	1140	3037	0	3	4	0	840	1055	1	0	743	16	9	1	2412	819	2194	2	1779	1	577	261	7817	2011	669	3	2271	1	2097	1095	1007	1	1818	3887	3291	2495	1320	1371	1	517	651	7741	65	3	1	1707	2165	2	2104	1	458	954	3	2398	0	1680	1585	0	2	1600	0	229	2	2	3	405	20	2	58	4	3526	0	9	2	1807	1636	3	0
LDHB	910	527	928	546	600	829	507	369	1105	197	365	913	490	248	933	1030	107	535	680	4	534	132	4	808	427	116	1154	627	505	591	270	517	512	520	768	1072	587	557	1	326	301	27	161	284	242	270	820	833	1076	577	128	200	3	522	939	16	529	228	676	573	410	870	30	860	1075	40	659	488	806	747	343	226	703	974	243	774	260	661	416	536	212	885	974	1252	1012	193	553	441	379	646	410	983	366	1	409	75	212	537	223	723	247	258	294	881	517	1149	1020	671	55	157	336	1	675	826	1170	460	827	313	240	478	408	314	357	352	228	5	805	719	628	148	578	483	779	187	815	944	200	398	866	693	206	535	785	5	189	670	195	891	1	63	153	1129	1367	177	292	233	253	35	617	1	769	243	562	131	271	131	582	430	857	134	258	311	764	2	483	337	208	852	152	176	805	1142	658	2	558	428	79	1205	23	740	2	186	401	626	485	324	557	946	220	565	230	6	300	973	803	342	31	606	2	382	19	810	155	174	261	228	215	548	438	284	636	1370	1103	6	613	366	154	1045	259	18	256	233	540	492	752	507	1249	496	268	211	13	823	159	336	1042	618	1426	1625	1497	609	47	150	7	375	225	344	766	15	756	641	444	30	146	1040	878	319	194	130	2	114	469	1119	807	422	532	574	589	1262	266	456	404	522	0	1052	1002	565	231	1227	269	187	11	669	1020	1017	616	751	847	216	1287	454	117	341	90	496	34	281	357	635	935	3	467	790	469	414	671	702	115	741	306	268	235	571	255	414	534	901	620	1195	1207	332	618	13	637	293	830	0	4	569	315	552	600	1428	385	2	787	1559	287	8	1	1250	127	267	4	249	1052	777	6	7	850	1296	486	524	237	3	385	423	289	0	2	247	373	27	9	506	112	329	384	456	139	604	324	359	64	538	953	408	676	134	288	0	0	226	404	998	3	571	557	361	237	692	361	73	766	715	536	9	391	166	1	571	182	235	4	201	494	127	665	440	836	1	236	4	622	417	187	427	0	702	637	0	3	7	9	0	205	1	177	438	526	286	340	1	1	1084	69	1026	4	493	739	227	353	14	2	1548	0	12	256	1291	65	186	539	317	400	169	1	667	0	714	61	2	0	466	866	13	421	1127	1280	161	231	310	103	750	754	2	507	639	411	12	338	781	4	4	602	838	329	836	701	614	186	768	257	327	206	698	250	517	888	90	251	157	291	135	144	1	21	356	327	267	12	44	1	765	304	467	507	140	495	1	94	602	220	311	1	809	654	508	1	112	1	143	103	144	460	175	194	253	506	1	612	973	749	355	111	1	604	588	196	92	331	285	1	0	512	1	577	22	1	0	1	810	219	1	1175	0	0	1	0	0	1179	221	427	1098	224	408	161	424	1	1	355	426	355	1	1	231	488	0	0	156	1	358	408	0	1	1	1	1	1	981	1	1	5	705	1	1	1	287	337	254	1	1091	1	1319	164	144	58	661	4	33	1	285	0	1	363	0	1	36	339	288	279	689	713	402	281	1	0	1	1	313	559	272	1	333	846	1	264	1	259	0	577	1464	1	228	1	1	821	0	453	0	1	0	1	1	163	1	1	0	38	587	727	1	469	1	1	1	1	7	1	370	298	788	862	0	425	801	0	32	898	890	1	595	0	0	0	721	779	0	1	1	0	0	0	0	6	16	1	0	884	0	0	2	416	0	0	1	871	2	417	1391	881	0	0	116	0	211	1	1	1	0	0	0	0	0	1239	290	832	0	1	1491	1139	5	1	0	0	1232	2	1	2	0	1	1077	0	2591	0	1	0	1	1277	0	0	0	1	809	0	47	668	0	2	0	0	0	1	1309	0	0	566	438	1	1814	1351	0	0	2	1409	1	0	0	0	0	0	745	1	158	0	2	522	0	2	0	0	0	0	216	1120	0	59	0	0	0	539	1249	0	0	0	1258	2362	0	0	0	2	0	1	0	0	1	940	0	696	1529	21	0	0	0	0	0	2	1104	0	706	2	1	812	1692	0	0	1	0	2	0	1550	0	0	2	1027	68	1	0	1	703	0	1	0	0	248	0	1	0	0	0	0	1	1047	1	571	0	0	57	953	0	672	1	577	0	0	1	0	1	0	1	1686	0	0	144	0	0	252	0	0	0	0	0	0	0	1711	2	0	0	811	0	1	0	0	0	0	0	2062	0	0	0	15	0	0	0	0	4	1652	0	0	1386	1	567	533	0	2	1	0	380	1811	0	1	0	0	0	15	0	0	0	0	137	19	224	0	1132	0	0	1100	0	0	0	0	0	0	0	37	1	0	0	0	0	0	0	2143	1232	107	1937	0	0	0	741	0	2115	2	1940	0	1234	2	2	0	0	2	2
PRDX1	905	496	805	547	437	864	753	485	1318	558	398	795	483	2	547	517	142	1072	962	622	689	227	259	593	226	524	715	822	567	383	994	1046	1435	85	591	444	605	793	270	113	1071	567	195	632	686	1	618	1047	627	214	740	292	2	933	1025	68	1083	2	378	1395	554	334	77	844	193	74	602	270	445	364	560	172	519	416	235	348	191	969	694	246	173	1078	393	99	123	868	256	515	2	786	195	400	557	516	746	164	273	212	15	518	179	147	313	337	1095	192	282	369	225	263	95	731	1802	291	964	275	832	186	1522	512	63	1208	217	232	0	52	457	287	803	328	177	136	1728	229	361	535	796	712	781	342	1487	528	702	556	735	371	199	344	549	383	722	697	1667	32	54	381	379	927	191	273	2	434	1604	142	787	1	442	12	515	181	752	5	1153	3	193	1005	426	569	411	212	1859	712	3	284	687	115	500	226	1285	665	3	836	1451	1100	2	4	802	758	258	313	199	2	2	419	520	418	171	3	212	813	513	689	0	305	4	56	109	1829	463	18	281	1088	2636	42	316	613	555	80	4	1010	589	713	8	1593	660	172	852	946	215	0	330	531	227	767	787	174	221	48	430	71	145	432	870	1	867	82	691	349	280	435	219	3	791	1235	257	5	201	4	486	425	1753	1151	393	762	247	2	200	744	4	902	1418	179	137	7	2	602	735	4	242	764	1144	225	249	187	1041	533	152	35	624	435	180	151	118	2	4	487	1720	1	200	1	545	402	147	2	562	263	675	187	1149	2	255	307	4	1354	344	603	353	3	272	216	788	866	337	3	880	770	282	1145	6	372	29	855	3	405	1401	2	134	1	0	688	525	531	211	442	9	823	12	429	250	3	591	813	3	265	52	851	0	0	26	10	404	194	485	135	681	1156	1	1004	365	429	753	410	7	3	104	0	3	0	6	2	7	879	434	254	443	1191	602	1	1135	1029	1378	61	2	11	397	108	1813	296	775	880	485	6	580	33	80	3	581	1	874	627	526	1213	2	611	711	0	316	934	67	25	3	1	757	59	2	5	420	944	838	1278	382	483	2	1540	0	418	479	528	463	126	0	1159	394	239	917	152	3	396	36	6	5	1	108	408	2	1430	2	2	693	1	988	2	1	474	605	846	1865	48	0	4	74	506	687	5	0	1175	0	750	6	4	776	0	99	494	3	3	1301	2	3	1637	606	426	308	195	240	493	617	295	417	475	88	27	486	15	17	135	242	1026	287	15	405	931	252	365	1	133	468	200	1093	672	1	276	413	476	1052	1	468	2	1163	605	585	63	283	141	525	193	1287	250	49	693	292	488	729	17	119	373	597	208	1	851	474	147	523	140	4	5	186	432	302	618	1	1060	1	233	1	1	559	1	6	1	1	874	1	547	1	828	0	0	1	1	518	1	0	504	434	104	266	5	2	407	1	293	1	1	1	1	1	490	2	1	325	690	1	483	1	0	1	577	219	1	1	1524	485	235	622	1	0	0	0	754	1	166	3	0	1	1	1	0	0	0	0	519	359	1	784	2	56	376	1	398	1	1	2	417	460	0	268	1	977	416	1	0	1	1	1461	1	0	0	218	0	1	1	1	0	0	1	1	1	205	0	13	0	53	605	0	0	0	0	1	1	1	0	1	1409	0	0	1	0	558	0	1	0	919	609	1	0	0	0	1	0	1	0	666	1	1	1	20	918	1130	0	1	0	0	1	2	1	12	0	1849	2	0	0	2288	0	0	0	1	9	1	1	87	1	1	649	2679	277	1	649	0	0	2	1	1519	2317	4	625	0	1	0	1	1	2	0	60	0	1419	0	0	2	1465	1	0	1	0	0	0	27	0	0	1	0	0	0	0	1	4244	0	3	0	0	2	438	1	2	1	1329	0	0	0	0	2	1	0	0	925	0	918	0	0	0	0	776	2	1	0	0	1308	0	56	254	1	0	2	1	0	0	1	0	0	1	1249	1	0	1772	1	0	1572	0	2	1	0	0	0	0	1	1	3	338	0	13	0	2	1	1140	0	1	1	0	303	2	2	1475	0	0	0	0	1991	1592	0	2	1	1	0	0	1	0	0	8355	2	0	1616	0	0	0	2	0	1512	1	1	64	1	1078	2	547	0	0	0	7	1366	33	7	572	0	0	377	0	0	1	1	0	1	0	1	2261	0	0	508	0	0	1	0	0	0	0	2	0	2078	0	24	2	0	0	3	820	1	0	0	4	2145	4266	23	0	1	0	0	0	143	0	0	113	1	0	0	0	0	0	0	1558	0	291	0	0	0	0	0	0	0	0	0	21	1	1	0	0	0	1	778	0	0	0	4151	4420	0	0	3737	2019	0	610	0	0	546	0	2	0	0	0	0	2	1461	2
RPS19	896	1338	1863	2044	1062	1676	1481	1251	1384	1253	737	1913	1810	746	1118	1606	544	976	1468	216	1775	4121	256	1198	1202	503	928	1464	2032	1459	1157	2955	1080	486	1167	1494	2458	1598	312	3157	993	353	2775	1645	530	975	1639	1713	1299	1031	1434	1509	908	2413	2874	1162	2033	2473	2116	1144	1991	758	1614	2268	797	3706	2001	1495	1171	1074	2141	3398	770	1097	1305	267	2147	1264	483	1435	4193	787	987	1553	1434	334	1810	1541	1049	2350	1457	864	3634	865	1848	793	2601	1572	642	2323	2242	3459	1550	1703	1331	997	2146	3512	878	551	1896	432	1210	1466	1289	2039	1263	1630	323	1112	3144	1084	762	2214	437	413	450	1096	1026	1543	2692	1327	2540	893	418	552	760	1446	1033	1337	2174	552	2624	473	1275	3017	1244	137	347	1515	284	1653	965	937	645	903	2457	895	356	2359	350	1567	2759	1419	631	2464	868	515	1844	2570	707	1219	1833	364	426	556	2787	1128	2504	2202	3268	1739	1013	917	664	2477	3028	1814	704	2243	1868	1902	2084	140	1673	1473	1610	638	2381	2240	2369	1284	3087	1762	2457	1333	3210	2798	4046	1238	624	1302	716	2908	1934	3594	2325	662	749	1553	785	1053	1795	319	1073	2223	141	1707	1553	428	1357	1127	2671	2175	1204	1243	2386	1539	1068	1019	1473	598	955	1761	975	4759	3686	1820	900	804	1275	2169	691	2697	243	1539	1941	1380	739	4327	1242	1019	1758	2192	1181	4616	1605	1213	709	1401	1278	673	2241	2457	1233	585	1377	1015	582	1994	2882	1143	485	3404	721	3039	5065	1273	703	2220	209	2029	1795	1749	459	1679	272	1355	1171	832	3434	1211	971	913	2090	2098	698	214	1659	1218	2369	2889	153	1943	1749	2499	670	742	870	3964	2193	1991	1107	2070	1473	1334	419	975	2201	4602	1383	2509	1552	4739	1030	1175	893	3623	2002	441	2114	3218	4170	780	909	1112	1884	13	491	1894	127	515	401	1583	164	483	1877	3085	3006	170	1836	1775	1115	5447	2109	728	1581	944	2747	3069	598	1346	2773	874	2602	2400	4072	1700	1506	3352	155	2523	2486	1670	1901	1333	1793	2230	2168	2339	1131	2007	566	3332	1370	577	1224	3481	2571	913	464	885	2431	1663	999	4332	2118	758	9	2262	4211	2225	1370	2564	1344	18	367	4256	1435	3885	3616	2798	721	2702	600	380	2650	1003	835	3862	32	955	1302	3528	4196	966	1068	2789	2805	2432	1478	4020	968	1911	92	466	817	420	1073	890	763	694	2220	2236	86	1241	104	2123	1135	1996	1404	1161	1705	2022	2155	907	1009	2	206	2057	727	2394	20	1168	4167	910	747	1530	1338	1998	1686	2117	1431	1652	3698	14	1056	513	1242	934	621	3206	484	2698	1386	1692	961	1636	2911	883	3152	2049	2564	1432	1758	1594	1428	1391	2091	304	1724	4208	355	595	3322	1598	1485	1054	1607	4188	368	2666	3859	1299	2081	3174	2771	681	3109	722	728	2288	856	1185	2034	2913	685	3871	593	964	1549	5398	1616	2772	1451	1783	2037	785	1394	1525	965	2748	851	654	1977	5521	691	794	708	1022	173	2958	1399	2223	1415	214	3	2559	1702	666	6371	547	2637	3857	272	2552	1855	1734	3182	999	2548	1981	1701	3	1667	1758	3290	3359	887	899	2782	1243	23	4584	2144	1703	2743	2202	929	259	329	328	794	348	3560	1011	1368	854	1922	748	225	435	3	3319	598	1832	1465	518	1983	2621	1468	2030	4	894	19	1526	4661	2721	4976	2018	2573	2418	591	1477	2616	2114	4309	551	1704	1909	2889	1997	2694	9	2517	871	2007	2591	4468	708	4016	3150	1110	1707	555	569	2193	12	137	765	5	1394	539	648	179	5533	1342	3688	2619	1263	618	449	2636	7303	760	189	2898	5112	1651	1083	582	1614	638	704	3	2	656	524	3167	3	679	4673	432	665	2609	1389	28	2378	2	688	6074	909	636	1375	3145	1331	800	859	1825	625	1632	774	1	742	3959	6211	4847	0	657	1461	1933	1249	3376	3893	1989	2163	1664	278	1228	26	360	3130	1621	1290	2384	4	1477	3087	7	1	848	3132	2	3215	1870	2831	7499	9	2515	1249	2041	1808	2	1179	991	3	5567	4130	83	2823	4	4265	1536	2	982	4273	3917	2000	1812	2	1	2914	1092	202	2912	3	1520	1791	2	661	212	4	1393	2	4	5979	1389	7060	7938	877	1028	2363	3	2201	7013	447	3	309	1319	9495	938	4089	3283	0	5036	2783	5	2733	2214	610	353	724	1114	2	4180	2090	1743	3961	1653	1	4869	1168	4	1	5195	1623	1590	4161	3218	1178	3147	7239	3559	4708	6156	3878	1257	1930	4394	4	13	7	1357	5	2468	1621	4217	3	12	1	1575	2558	1722	3	1540	6278	1411	3995	55	517	1619	0	10597	0	3	1733	2993	606	1	43	1774	3256	4071	87	27	1	2	685	2359	82	111	3976	1569	1655	10259	4072	31	2398	4	1780	1613	5069	5	3526	4	2	2501	1789	121	4229	4892	1148	39	2949	2010	2147	3186	0	43	0	5	4337	3	342	3	1584	1235	1246	5849	7716	3720	1673	3558	2105	8136	1825	125	753	74	3047	1371	7	2	144	10245	5	3	1828	1927	2052	2425	0	4	2176	2869	4	1789	2	3913	3	188	3828	0	0	2342	323	45	329	2	2583	0	2106	3	2181	2452	1	0	6	33	228	3989	5437	0	65	35	0	1791	5	3101	4	4	9213	3	5401	4	1961	2257	2307	2	48	2956	3861	3084	2	3	6	2310	18	661	2341
RPL5	883	389	1197	1018	299	567	413	920	864	607	649	268	699	58	622	286	136	338	270	162	446	580	6	239	375	4	635	755	543	263	218	476	562	239	305	838	873	752	94	173	340	3	2267	315	120	112	403	1152	164	596	362	547	198	918	942	216	988	619	857	309	496	98	4	514	207	388	455	2	691	667	392	309	537	459	499	168	549	854	376	1231	370	901	563	98	971	304	136	654	468	215	398	218	437	178	520	5	321	432	465	182	13	1029	317	553	336	678	1418	248	525	131	535	193	567	188	949	393	710	448	476	784	890	628	162	3	265	164	865	421	394	47	705	487	468	419	582	453	295	500	980	692	243	378	519	237	636	18	772	972	219	419	1184	683	910	366	140	120	257	391	259	491	109	758	862	31	289	1	584	225	899	1	62	889	3	303	110	569	636	1422	87	592	1	459	121	3	100	229	2171	659	8	666	266	684	317	1	524	140	569	327	767	348	1233	191	408	646	133	947	715	809	608	634	3	338	208	715	3	481	628	219	1190	255	322	467	193	60	168	699	271	1211	390	50	761	153	1277	18	222	254	611	515	1063	301	558	293	173	496	252	618	741	371	684	818	229	576	3	1654	2	709	742	285	420	305	89	1	262	57	16	772	200	760	277	4	547	243	0	379	280	351	720	479	597	88	419	989	2	338	30	426	465	45	37	565	4	559	117	61	1	299	841	971	778	1839	141	64	224	2	936	32	849	8	1880	278	142	382	632	136	1141	107	6	1705	405	128	543	8	1057	42	392	1	933	739	581	621	712	189	319	845	222	785	323	274	708	333	1144	662	1199	1	2	781	332	69	1	361	0	1	1	366	322	0	473	2538	3	52	52	459	693	1234	1	351	367	101	1184	1	845	1284	100	317	425	410	437	45	910	0	522	520	166	989	890	1	75	160	0	410	766	478	0	637	89	1	24	964	286	1210	289	2	1808	144	835	1318	1	2	2	0	514	481	44	510	628	423	2	415	671	1064	3	575	514	412	1	295	259	532	161	535	232	1008	890	701	205	31	422	538	2	338	1	915	2	568	1	0	685	78	306	256	2	1344	2011	5	8	2	12	1169	9	321	3	921	2081	569	686	431	854	44	748	150	0	389	987	999	557	377	2	1837	65	947	1252	11	422	212	1400	674	553	576	842	3	184	950	128	573	478	793	545	30	19	318	297	621	622	274	427	343	494	253	410	6	377	365	58	201	451	509	476	296	716	159	181	783	553	450	1260	538	1159	136	638	185	1	920	2	122	684	463	11	566	1	544	763	439	420	836	86	263	870	1	590	584	199	179	1	0	394	469	292	141	252	367	406	508	178	883	1	23	5	431	327	190	1257	1	154	599	190	0	926	1	1135	394	797	1	40	312	0	275	959	348	1	1033	788	584	1	449	712	1	183	217	1	750	0	0	0	0	2295	1	1	730	1	436	0	6	1	3	1	0	415	2455	737	176	1264	1	1	734	1	17	513	0	1575	1	613	193	1	0	452	0	630	699	1	1	631	0	980	1	90	1	903	1	0	0	0	32	1	1118	0	0	1	0	1	96	0	671	1	0	0	1401	774	1	1	1	1	0	71	290	67	7	1	31	1	1	0	0	1	0	769	0	0	0	1531	134	1091	728	639	693	1	0	809	0	484	719	742	0	1	1551	238	1	0	0	1	1	594	2507	0	0	1316	0	0	0	2	0	628	0	763	1017	0	0	389	0	0	1067	879	1	1	3331	102	3	611	1	0	687	17	0	1278	267	512	1885	0	1130	0	0	0	1050	0	623	10	2	5	1	1367	0	2547	1089	2	0	32	1	1	1	0	1	0	0	2	2	449	0	1006	0	3	0	0	558	0	1	624	2255	0	2600	1378	0	0	1082	1	1	437	1	40	0	0	1347	0	0	0	961	1	0	19	0	1022	0	1	0	2531	0	717	10	0	0	0	1250	469	1	0	5	2991	1745	0	1	10	1	0	0	0	1673	1857	0	1310	58	0	1	1869	0	0	0	1	0	2	0	1709	0	0	1400	0	0	1	296	0	2	0	761	2	0	1685	2	0	0	1	0	11	16	0	897	481	171	1	0	0	1058	0	1	0	0	0	1756	0	6	0	2023	0	0	4	0	3	0	1547	0	0	1	0	67	7275	0	1	0	1199	466	2280	0	4550	0	0	0	905	1	1	0	0	667	0	0	1493	0	1	1	0	0	0	0	15	1	0	2046	391	2107	7734	1	7	516	0	90	1	0	1	0	1631	0	30	0	0	8	0	1	0	0	4712	1972	0	1	3	729	3230	1695	0	0	0	0	0	33	2199	1	0	0	1354	2629	0	4	0	0	0	3445	0	2193	0	2	0	1538	1337	478	0	0	38	0	2	0	2	2	2542	0	0	2840
RPL7	878	991	1006	2216	1156	781	985	852	709	912	527	1122	412	323	1680	1150	317	652	1465	245	385	1508	263	1096	550	284	936	775	538	1217	897	1893	559	1139	647	386	2796	2195	6	2751	592	37	2463	1355	340	1717	552	1689	1278	2146	1122	1229	779	1807	1267	556	381	923	619	1179	1799	1301	1806	1861	1367	1544	1645	2610	527	1447	655	1721	1054	2093	1317	354	1641	1743	1280	2058	1054	1158	952	663	572	310	2369	923	983	1786	666	417	613	5	470	1059	1494	1655	2535	1252	1402	1019	311	444	652	1313	1192	1465	326	12	706	770	1657	1044	2263	621	519	625	299	661	2227	1331	1520	1153	883	25	265	410	553	838	2543	661	449	1489	600	2554	477	2184	1207	700	993	2217	1130	732	219	1395	1950	888	273	541	102	1574	1133	865	338	1561	1404	661	412	923	634	3	838	258	1232	1537	542	123	1899	511	485	610	1051	598	796	206	1202	2807	392	1089	296	1289	1467	8	637	1230	60	2655	1300	1504	1762	293	2659	405	371	1043	434	1971	1857	1757	2421	304	1210	850	2515	1555	1004	993	1197	212	165	786	680	3502	20	527	1486	568	1223	1916	211	659	322	533	1410	1658	308	688	966	59	1761	706	1027	1284	827	709	1921	818	1523	17	1270	744	1712	1222	383	878	476	726	235	987	3	449	10	965	833	1136	1578	218	805	701	1501	634	991	2027	951	466	1886	211	2	362	366	1166	1237	751	2974	1571	1112	1170	1189	1953	1281	945	40	233	2040	730	1405	195	1595	628	250	498	285	3378	1144	1429	146	89	1110	1728	396	985	2361	230	1740	137	1156	1601	1906	1143	2589	339	860	1427	1066	1030	190	1714	1349	2709	1376	1436	2365	1154	3103	74	1121	428	1212	688	518	1609	882	2333	710	2024	499	1866	1334	756	1267	1127	3118	4	394	700	970	5	626	1115	1612	929	1444	1087	1797	646	636	3085	1568	1514	285	1434	600	2658	2217	414	492	3285	1757	2805	268	502	1051	1599	1223	17	881	358	1514	1549	1163	805	2166	660	1503	618	1565	17	462	1363	9	1538	736	605	157	451	1816	851	1887	893	883	536	1345	93	1258	936	1328	2417	772	2271	1377	1149	1158	1704	329	522	2099	837	776	971	1211	1846	1270	1726	857	2245	2162	2167	699	569	296	2006	2155	1102	1005	2017	2213	1751	2739	2241	60	2286	109	485	482	8	57	738	2046	1039	202	2329	547	768	1187	657	818	720	1026	1051	3031	1197	1900	15	1140	1907	650	1424	1531	1041	4	887	585	1404	856	510	509	2550	262	1392	2271	742	1178	1206	829	1245	381	1183	876	3855	449	2146	1191	1251	2116	164	1404	691	1367	2850	706	654	1217	1390	1390	905	1785	687	861	3	95	1354	343	6	1390	1655	1434	446	946	452	171	790	473	1266	2612	876	2043	37	1286	1026	1581	1271	228	1315	511	1168	61	1767	138	188	688	1560	1531	1117	1472	2102	466	381	1184	560	800	1278	102	1	992	1713	214	1568	1111	550	212	1410	1659	672	821	1563	409	1725	1771	1625	430	109	1755	1514	137	1	1240	727	3101	3785	219	1561	470	1308	2434	1854	945	1084	383	1085	917	1776	1018	868	2583	132	2	869	2	3720	557	268	1	533	2	555	5	905	596	387	309	588	1513	699	203	1728	1712	879	1219	1751	1022	669	2	14	1842	2624	1	366	2019	1392	1314	824	1327	1	1971	1101	573	291	358	1784	1685	840	459	1	2200	21	1347	77	1232	1553	829	1328	336	2178	916	580	797	132	1	3275	0	3	4495	1766	279	1643	890	243	766	712	111	555	1	27	604	1	1	335	1	4	963	2	2	1738	1	55	126	840	1623	1	3203	2372	1	1195	427	1090	2720	23	989	273	899	3495	970	600	848	1	1798	3394	2	1	1152	1	1202	0	520	1	2779	792	1	1443	2153	1	554	1829	2914	311	1091	1821	1987	2048	1825	983	2356	2769	2	1	694	1	3517	60	24	1	946	710	2	1855	1	1	1877	1383	698	1	1	3061	1646	290	4	42	2808	4436	2	2043	2	0	2	1	0	3	0	2	359	1321	2290	18	52	1	2	859	1149	1	2	2427	853	1	1322	0	766	2129	18	1454	497	1	0	2	2345	170	0	0	0	3626	2498	1	1	3	690	4753	816	2	4859	907	1	0	2744	21	1037	1770	62	22	573	654	6006	1	0	95	1308	1389	328	1	1	670	1383	1436	4836	1	2749	3	1081	4	2	2	1852	21	0	1	1371	1349	1045	1	1427	1	0	1495	1767	3	1799	1	3121	1418	16	1	0	3	2	25	2	0	47	4423	241	3	1	1	2354	2847	1	2	2323	0	0	3	1431	0	1308	0	1496	3986	875	5322	3489	1114	0	42	1223	1743	2	1720	1682	2	0	4	331	3452	0	4089	2	21	1	233	1483	1	1	1340	0	0	24	534	1527	356	2	3417	1526	1262	6	1	2325	0	1817	1	22	1481	0	1	6403	0	3810	1	0	0	1986	0	1	0	5	0	1	2613	835	0	2346	0	3706	1	1	4	3191	1076	1050	1927	1	1151	0	2660	3858	314	1	87	0	2193	446	2735	1	2	1591	467	15	5	1	0	2357	0	0	2582	2	213	2	1567	0	433	0	2422	1932	2215	0	1360	0	2	19	0	0	2
RPS15	876	721	708	983	407	370	847	516	537	772	135	593	502	341	904	558	345	201	259	184	536	656	64	673	418	86	308	728	538	556	874	1136	742	492	361	603	228	875	186	374	312	87	904	437	151	222	344	1029	491	963	96	460	266	393	491	148	568	456	364	612	393	553	418	418	193	851	614	508	557	571	305	534	679	382	332	631	528	613	284	713	1221	252	720	212	203	374	370	1281	358	384	118	489	333	56	493	472	406	204	361	705	542	415	352	672	485	570	545	570	121	390	695	257	511	423	567	107	1139	333	646	253	406	420	309	344	178	402	967	185	500	583	212	40	768	909	389	374	3	182	772	612	177	167	315	191	74	98	514	402	122	81	568	550	730	935	88	151	828	594	113	328	33	320	917	344	588	292	627	386	973	321	670	32	922	341	353	874	402	416	670	845	1171	1041	195	6	429	245	225	100	130	824	202	59	869	147	341	1336	1052	309	596	787	828	4	504	425	599	691	321	345	371	848	912	794	45	1232	581	331	488	424	255	197	483	626	846	280	301	203	114	867	424	225	169	915	460	467	243	297	1	249	183	359	8	341	226	279	422	99	303	484	1103	873	85	271	621	489	369	1109	1276	78	413	725	761	477	514	301	254	466	569	1444	195	935	368	400	655	982	248	360	792	552	191	116	2008	424	586	193	153	757	668	159	260	911	328	1672	877	200	495	373	110	975	303	377	31	241	1351	3	430	88	418	220	35	749	1072	236	268	243	300	643	361	1145	105	1380	686	3	127	978	461	60	1	989	788	946	42	587	353	706	625	381	24	448	581	964	335	938	405	4	103	611	8	18	347	497	695	563	326	300	271	302	415	739	736	353	444	789	488	352	918	477	507	933	330	1318	424	563	1055	1235	1016	81	793	961	790	501	180	1065	118	517	1410	118	261	145	165	624	5	51	552	836	2	78	70	195	37	129	380	214	5	99	342	89	86	3	87	640	893	282	348	31	303	1208	902	240	1939	1233	263	1078	588	1079	90	111	435	53	33	198	77	136	751	729	233	626	640	446	765	479	56	974	157	112	2	486	892	4	505	1032	429	2	998	100	523	466	146	5	3	405	598	809	1226	385	524	405	979	304	162	483	457	246	89	771	320	674	176	360	1355	311	313	236	1001	588	150	303	150	1231	147	224	1180	802	691	246	1704	45	227	478	3	491	892	682	1063	738	357	884	1196	614	1547	256	883	390	48	68	830	1035	272	1254	704	275	195	578	644	1061	734	767	869	89	687	201	486	462	120	825	206	999	6	494	67	284	339	1224	619	940	84	652	415	205	185	1106	866	678	136	298	960	412	7	843	219	204	1	773	949	467	1	340	275	652	515	557	1698	1	130	100	155	378	675	549	846	1881	489	1294	2	1006	422	887	201	588	937	101	345	698	1	194	813	715	573	1878	2	945	1	514	594	0	818	618	2	398	232	1243	2	1049	1431	1	2	425	1053	2	1230	2063	413	624	1	752	361	684	896	485	0	1216	806	1574	1514	6	2211	316	311	2275	182	280	623	92	917	2	3446	393	178	2958	1497	1	347	1	222	533	1	1090	509	832	2	2	943	2198	543	598	1	1792	1285	1	563	1535	2860	1	39	3670	364	1756	162	564	488	390	631	1	0	1627	800	975	2	379	12	2	319	623	2	367	1076	791	1	2429	7	1	2941	35	3976	2	1323	1	1126	839	1	1	1	1314	1683	70	0	897	1117	1535	1	442	2	2	471	372	1801	30	0	35	1453	1	702	400	2099	1740	0	10	0	380	939	259	579	779	1452	746	1228	1	1559	516	681	0	1047	1260	1	1	2	0	0	0	1	5155	1158	673	1156	49	2	1747	430	2158	3	1	795	546	2619	13	930	0	7	0	2393	2307	1	875	1380	1958	96	2	1043	2	326	687	0	2	0	1	1291	514	36	610	1769	1318	0	1	14	1104	623	100	0	772	0	87	0	718	2	680	327	3165	1	1	1	1230	0	1754	629	2764	1411	1	1165	1	0	2	1975	1	2	946	0	1656	2724	1379	0	1	1307	0	0	1	1	2	0	0	3	113	1784	264	0	1044	2	3434	2068	0	2	0	2632	1474	1745	417	0	150	1	2	0	1	1	1	224	1	822	2	0	0	389	0	3	0	0	3646	1	2431	1	0	2	1070	1	0	1	2	1	0	1	0	1	3	1198	2	1	1	5143	0	0	866	3420	1119	1	1760	78	869	0	0	2845	0	1944	1	0	1898	4	1	2	0	0	0	17	1614	1	1168	663	1488	0	1	998	2	134	1	148	1635	2	8	8	2536	1802	0	1709	0	0	0	1	840	0	2430	0	1213	1055	964	2	0	762	49	0	0	0	0	3004	2	0	484	0	0	3	0	0	2	0	9	0	2	0	2	0	0	2	456	0	942	4670	2	0	54	2	0	1605	0	0	1638
RPL23A	868	1199	1213	1407	277	1145	921	738	1159	649	867	315	1035	339	799	777	362	405	509	82	652	2064	56	678	523	340	741	1405	698	491	765	1023	401	521	1202	898	287	1594	67	1430	104	106	907	505	670	403	696	511	654	670	814	1194	104	734	1510	345	958	1445	1118	471	928	879	1019	1196	457	860	978	1270	856	724	162	1086	447	1188	748	271	2025	465	149	754	1622	566	587	652	993	273	858	1113	637	619	851	625	220	36	973	695	803	1616	877	1292	407	681	975	1210	648	2222	358	1979	157	79	775	139	276	963	1180	1120	1157	1111	651	5	1021	251	46	1137	68	67	604	573	839	944	1499	177	1658	11	367	1025	3	824	318	1062	831	4	1844	109	86	2173	1189	523	117	383	652	419	470	463	477	483	294	736	13	1063	433	855	1686	1258	284	957	289	667	642	173	240	1093	1301	391	307	996	405	534	553	1190	1261	849	854	49	988	957	463	1108	610	477	1098	1522	1680	767	735	741	130	350	1263	1112	537	660	255	1199	516	953	999	1265	1662	1840	704	810	508	1540	333	1652	1797	531	332	787	494	1034	964	407	489	463	289	385	1760	26	270	653	948	1353	4	137	719	1118	545	598	374	863	960	2097	3	1528	771	344	1318	216	524	1039	7	1365	124	384	1036	448	363	1680	150	866	381	823	1253	2579	1395	1029	4	896	1170	715	909	1272	922	199	707	1385	920	1	1471	385	18	1029	147	1499	1290	264	176	745	295	1448	655	1415	398	524	51	476	900	863	2549	2191	2008	407	463	569	920	416	527	335	1340	618	256	769	844	60	254	524	14	1070	808	1079	668	1333	216	705	1159	390	550	1896	1537	1304	639	1317	483	247	957	431	1460	1787	1064	529	760	208	383	1559	19	7	2	212	823	1175	239	381	1592	289	1088	1228	1228	3	524	2645	624	1636	864	1162	1643	1850	360	1632	559	2088	1339	707	601	666	350	218	24	652	1066	781	2452	624	533	858	438	166	745	931	2	410	7	1174	217	894	1413	233	1986	733	893	12	1551	237	517	1605	1494	613	234	733	1837	700	529	494	456	359	1527	948	257	968	1376	216	2117	1579	386	532	943	499	858	1142	272	749	765	949	1029	603	504	790	1771	705	1708	2143	8	669	244	1	805	25	384	1966	406	827	664	304	640	214	812	256	12	286	1107	881	975	850	1787	89	637	16	3787	1563	7	1	420	397	1044	1345	831	153	343	217	2335	1102	1538	512	1153	731	2936	493	1694	565	93	1075	547	161	1059	957	783	182	311	264	969	522	1541	829	752	1025	609	474	834	66	729	972	231	601	1457	607	717	933	846	1806	350	868	407	703	1148	1333	1579	232	1067	421	565	1788	333	609	396	2157	176	1925	252	707	1127	2321	2068	905	1014	1122	472	2	1260	980	754	700	2	32	838	568	57	998	876	419	1	895	824	2892	86	712	408	1021	1324	1606	911	1	208	573	291	182	87	337	2154	1400	160	991	1893	446	1271	2118	1404	879	978	3002	5	520	402	2677	1262	195	1011	521	3	264	320	232	1386	1514	1948	1	171	849	2	617	428	1409	809	19	1	1785	645	857	1125	1418	1086	535	3	358	557	559	166	1	847	3147	637	2228	530	4	1258	1507	1570	1880	1284	547	3756	488	1823	1	2681	1117	247	3764	1543	2	617	1010	1	367	1524	127	557	607	1	1439	1	1508	1135	1814	58	1	1164	595	3717	199	10	1204	18	367	3	287	1416	1526	2260	0	1488	634	1	0	1651	1	603	893	2	2106	2055	143	2	1206	3003	463	803	633	1	2842	1856	382	1436	1965	997	0	1232	2340	55	0	7010	1452	0	10	6701	3910	1868	3012	1	0	1481	1756	707	2	3616	3517	1810	849	995	1836	1	1	2869	506	1	1004	1	1	16	1808	1698	660	4699	885	2123	222	1971	3	28	2	1	1887	234	2071	880	1767	2	2	1560	645	3	1494	816	3285	1587	1139	1704	1101	881	2	2230	991	2336	3	1088	12	751	1	1991	2239	2783	3	1	1537	856	2	2246	5310	258	0	855	4116	1226	629	1674	1877	1176	5	6	1869	74	1355	3	2	91	17	2357	2	0	576	1482	1276	3	3737	1920	2587	3	1301	541	1178	2355	0	0	2	6265	614	1483	1423	1235	2965	1	3503	166	1203	0	842	5385	191	1	3	3744	1572	617	40	1659	1	0	1	1	0	1192	7102	1	3238	362	5489	98	2799	1506	1342	219	1	127	1	0	2	1	1019	1661	17	1328	0	3410	2050	818	0	0	1382	3097	1	0	1	102	0	5	1000	1	0	3	7585	3509	3181	0	1	1	1313	899	1	3	0	1	2	1	707	4	25	1451	1003	4832	29	4	3580	601	0	1513	1	1237	1966	1	5998	3924	0	2242	2	1	1414	0	1	11	666	0	2	3067	4	2	1	0	970	1	3	0	1	14	3936	2	0	309	15	125	3446	4219	1	3	1	3295	0	0	83	5476	1610	23	4226	0	1198	0	4	4946	1590	1806	0	1211	1	1	2081	0	4	0	2	2588	0	1003	1138	0	1058	0	2	2	624	0	2	2	2	2233	2	4496	3	12	2876	2142	3
PRDX2	850	712	805	359	121	717	1035	709	982	1004	1029	1416	1055	870	965	1242	4	770	735	182	951	5	47	980	2243	9	818	866	421	925	706	566	1309	460	272	725	712	428	5	978	219	7	345	1050	382	862	1664	879	714	731	199	993	6	712	761	857	443	145	948	572	997	664	793	841	1126	594	936	692	1038	1164	703	437	801	745	321	691	158	284	475	1062	757	674	1041	625	269	392	23	750	3	581	1227	338	1395	4	524	243	569	337	810	605	734	349	520	1170	353	368	263	6	5	748	414	2	799	651	508	766	61	821	124	438	7	294	645	818	3	7	867	537	970	1290	627	580	549	2064	2106	2	4	525	401	1161	929	1793	1403	2	829	709	417	465	4	1337	357	1747	359	207	208	461	592	2258	203	336	525	416	625	6	889	509	1929	1658	1139	515	10	287	397	464	591	458	1555	2122	229	386	551	425	124	4	1140	1076	6	624	7	1087	506	903	710	677	1381	653	480	545	3	683	510	2	244	1887	1360	1256	1077	188	237	1452	1347	2193	2157	275	576	247	1997	497	1081	171	1029	337	1841	728	259	1085	24	357	97	136	1267	1524	440	344	852	504	1500	590	1294	3	3	1702	313	52	1751	556	928	274	870	827	1717	100	7	3065	5	2088	395	8	150	713	790	775	494	1031	1164	141	1076	806	3	412	1374	2048	88	1116	352	414	350	1059	1176	1797	567	983	2	510	1781	608	1901	484	796	341	5	445	1487	541	3847	568	363	2813	352	3126	304	736	242	814	467	639	1295	247	26	505	2969	5	1178	989	145	329	1433	3	4	1089	294	1469	314	42	2039	598	439	1485	984	70	413	352	141	927	2108	4	3	1317	509	165	924	982	191	4	9	672	747	4	2	262	487	62	217	643	2559	2292	651	512	243	824	879	143	607	8	964	787	2	281	6	281	885	638	270	440	805	12	51	399	45	499	886	590	403	1158	753	6	167	375	1510	438	5	562	2166	127	3	384	949	672	23	69	387	858	233	8	113	656	360	11	1	5	857	554	909	148	4	8	1066	9	1283	70	328	127	2	585	1	0	649	2105	1798	309	8	1096	242	356	7	1076	341	926	2	120	253	1887	1206	1893	9	6	414	7	998	458	4	439	714	411	8	1822	2139	891	2	790	1080	1262	553	4	4	787	496	985	1460	1293	1	1085	462	964	1532	1687	963	343	1055	788	12	246	244	240	735	380	37	20	4	3	1873	8	7	560	1011	54	1272	1075	785	955	185	324	284	706	631	586	1257	251	557	1	315	1	1	1	340	198	1009	577	20	412	1	213	289	850	156	526	1011	1	231	759	987	193	1	125	72	277	1	309	1	29	756	1	857	1019	409	264	482	1	1471	294	461	207	1	1	324	185	114	753	1	742	1	1	261	1	1722	516	1	747	1	472	261	1	571	1	1	1	1	1	1	903	228	927	116	1	1251	394	1257	1	508	0	357	501	238	542	377	1	1	752	2	333	1	1	0	550	1	1	311	1355	1676	1	397	1904	103	204	1	708	764	0	1	480	845	3408	1	1	1	0	1	443	701	401	0	1	198	1312	383	0	0	656	670	1	1	42	1	1	465	0	4189	1	1	1	498	8	1297	2379	426	1	0	1	0	2008	1	696	7	1385	2296	290	1383	1	1	1	393	1	1246	1	1	1	0	0	41	0	19	1	1	1	2	1	1	348	1212	56	33	1027	0	0	275	3	1	1	0	0	1	1	1	89	1650	8	2	597	2	0	0	1	0	7	0	1	2	0	0	1731	1	2	0	0	0	2	1	1	0	418	1	1	523	1	1	0	2	0	1	0	1	0	1183	217	1373	1847	1	1	0	1	1	0	0	2604	3	0	3	2	532	0	0	0	0	0	0	0	0	2	0	0	1	1	1388	1150	51	0	2	3	12	0	1	1	527	158	2	2026	1	276	2477	1383	0	23	1	0	360	2	0	2926	1185	1031	0	515	1	0	2909	1	0	0	0	1	0	1	2	0	1	836	0	2	1	1	4	1	0	33	0	2	1	2	0	1	1	0	1011	100	1572	3	0	0	2	0	1672	1198	17	2	1649	1732	0	1	3	0	834	0	45	1	2487	0	1	0	0	1	1	2	0	0	3	0	0	0	2	1	2	0	2644	1025	0	0	0	0	0	1318	0	0	0	73	1939	0	2071	1	4	2459	720	0	0	503	0	2	0	0	0	3	4	81	1314	1	0	1	0	264	0	0	0	1	2	1	4	1	365	1	404	308	0	0	12	0	716	950	2	0	2	0	0	0	1	0	0	0	1	0	1	0	1	0	2	1	0	0	8	1	0	0	1242	0	0	0	0	0	2	53	0	334	746	0	1	0	0	0	0	3	0	888	1	0	0	0	0	0	1	0	1339	0	1275	829	0	0	2	0	0	299	0	1355	0	0	572	0	0	0	1974	0	0	0
NDUFA4	834	983	1475	1306	251	563	671	382	702	1333	1145	645	413	83	556	352	95	732	372	220	700	225	441	212	1810	352	603	529	493	456	621	314	455	343	837	422	442	332	127	232	358	189	455	2420	878	689	945	351	823	522	234	150	577	451	346	441	1119	390	708	236	766	235	90	272	1452	283	1490	99	474	1224	224	109	1313	421	467	241	419	150	723	97	28	790	779	506	1960	224	180	235	142	705	1376	344	819	3	881	235	1018	928	1356	1404	1044	112	397	1147	850	440	507	327	313	592	851	38	180	389	1192	170	732	588	302	1703	374	386	758	157	529	313	521	443	375	201	2191	534	1693	1326	181	1778	340	200	546	123	409	490	227	3	1393	828	661	639	309	220	469	1073	1158	325	643	499	474	861	213	743	132	1268	1020	285	2	67	2337	428	898	1230	827	4	1056	137	704	921	1491	850	1448	520	538	802	1442	3	896	755	166	548	142	603	16	105	2	1206	803	950	439	776	5	444	555	5	533	749	587	143	603	654	313	1472	407	420	92	842	912	315	670	496	1057	382	471	1161	467	522	5	472	415	892	214	200	318	937	217	713	446	413	3403	477	827	32	500	509	6	853	1745	4	158	559	287	152	5	208	10	1079	338	1678	284	731	695	439	392	453	400	797	1196	1376	2	900	908	176	971	610	106	1449	498	1812	340	363	1558	1303	568	2691	448	1049	264	505	610	5	1315	340	5	6	801	1116	210	318	2048	772	1048	1238	156	23	637	254	479	160	300	1	233	832	1398	13	415	1094	1037	180	33	1302	1563	490	990	675	194	992	1262	720	2076	899	907	266	922	1332	131	835	506	3859	111	179	410	1121	493	988	1	2	247	406	96	7	74	714	1749	1	1095	377	157	1068	40	274	103	481	384	817	182	46	444	419	559	801	1	1	1113	425	396	614	1809	25	147	334	584	718	378	1303	884	296	178	446	799	3	678	415	0	668	244	13	6	434	887	266	33	951	13	6	2459	1150	755	403	164	890	64	8	1176	793	817	425	790	550	345	923	185	416	808	211	271	456	14	509	213	647	838	22	2	442	374	1017	3	743	207	7	497	1094	379	1581	968	728	1	136	325	489	355	3	300	526	2416	325	45	182	533	137	1	13	378	8	276	0	706	937	115	417	1	4	28	858	621	314	1118	1600	50	429	811	4	177	846	1520	1205	1133	660	20	315	2403	2463	898	124	4	275	375	5	51	417	312	235	297	269	769	628	483	413	565	997	118	515	413	719	239	1	130	502	160	592	39	267	351	1081	314	456	670	194	762	55	120	1005	289	962	134	1261	1	471	453	455	1	611	1159	253	1	595	61	304	152	766	1239	509	794	1759	641	57	283	424	1	445	1	205	1	1	597	131	323	1	1	319	323	1	1	1	293	882	16	1	645	1	58	896	1	135	1	439	660	1037	16	1	1	1	1	213	5	552	307	675	598	1	2	472	4	1	181	1	6	686	1468	972	1	4	2	80	1	1	4	1	1	1	1	985	1134	1231	2	1	356	1001	107	345	1	1	0	1	266	1080	1	1	2	1	1	878	1	1	1015	1106	764	0	700	1656	442	1	499	656	1	1115	5	3	0	564	1	1365	809	1413	1	1700	0	18	0	850	0	1	0	517	599	206	504	249	0	1	1421	0	0	0	657	1484	2	513	0	1143	1	1	851	0	2797	1	1	0	2	1	512	0	389	785	1	0	1	1003	1004	991	2836	0	0	0	2	15	44	0	747	1	353	5	1	1	861	1	189	111	1	1	1	1158	0	1	1	125	0	2	1	1	12	1	0	2	1235	303	29	1	1	1	1578	3	0	1	0	1	215	1849	0	2247	1	2	0	0	1	2	1301	3597	1	2	1	27	1	2	1392	4	44	0	2	0	2483	7	10	0	1249	1	1	1261	1	0	405	714	0	0	36	990	2265	0	1	1	2784	0	2	4	137	0	0	3136	919	0	0	0	1274	0	96	0	0	0	0	1226	2498	2420	2607	1870	1	1	1017	1391	1264	1934	1	2	2	0	1	0	1	0	0	1833	1	1	1	0	1	2	1	0	1	2	0	0	1378	1476	2	1	2	0	0	364	2	0	2002	20	2504	3379	1571	0	0	1	99	659	1921	0	0	3	4323	0	0	0	0	0	2	1	0	0	0	0	2750	0	0	1993	2099	2654	0	1	0	1	2255	1	203	0	0	1	0	44	0	0	2043	0	20	2472	0	0	0	2	896	885	2571	4159	2	444	1	2	8	1	0	1	2258	2659	0	1884	0	0	0	5	0	1	0	48	1406	0	0	0	0	0	0	5854	135	0	1106	1	0	5312	5053	0	0	106	0	0	8	784	0	0	1396	2	1	0	0	1128	1	0	0	0	0	0	30	1073	1	0	0	3226	157	0	0	1137	3	2	0	957	42	5936	0	2	2	0	706	0	0	0	3825	2
EEF1A1	802	810	2028	2636	582	716	1164	1228	1175	676	533	397	1831	1219	1003	1246	352	544	531	368	646	3800	189	522	856	161	544	887	897	616	1194	1906	1797	712	1241	1257	2244	1422	215	1301	325	331	2259	655	509	579	457	1261	925	2107	1209	927	355	1493	1820	1064	1000	2561	748	497	1460	745	1024	742	502	1790	622	1581	583	822	1114	1547	834	251	670	439	1832	527	669	2282	2596	564	1280	963	544	99	992	1747	684	1810	1301	752	926	643	635	605	1499	299	380	1426	442	2057	1265	473	604	681	2438	1319	495	164	1832	923	914	1177	1189	607	1061	674	406	641	1511	239	526	819	303	489	565	1279	1511	533	1263	394	1039	540	738	745	359	855	363	762	873	1025	1030	667	241	1153	1021	461	886	841	430	550	992	560	160	1957	986	981	107	916	673	545	462	889	1185	1378	224	870	697	436	720	791	1180	689	760	504	1005	1373	916	1174	1274	208	742	316	921	642	1542	1382	609	1126	968	1130	2187	189	316	509	301	1092	1516	828	1186	478	1108	2494	822	1223	1013	1852	1566	1253	1759	614	921	2114	554	971	639	446	468	1383	506	723	596	311	878	1507	468	1143	1226	357	1133	891	330	1472	645	1611	478	1643	905	491	884	543	338	1671	281	2899	755	883	915	101	303	791	164	1528	902	457	2058	256	1075	2351	1497	741	559	456	1063	3456	392	496	717	1148	574	454	616	747	517	254	940	245	1151	1952	996	543	684	1121	477	2083	987	1045	486	1184	6	939	446	1125	990	329	453	1091	1044	331	504	1133	671	690	1413	164	2356	1328	354	193	390	1862	805	1849	723	343	482	1119	507	1744	659	607	1231	398	1123	1108	1023	189	880	361	1328	1777	927	1482	961	551	57	2518	1275	256	2275	2046	639	580	201	744	550	332	451	718	1589	1432	127	1278	870	462	1458	1584	992	784	1694	1587	873	2927	279	890	1148	772	1758	2546	422	795	1948	1717	1862	430	1006	936	1486	1171	566	932	726	844	1258	77	455	530	1166	1921	121	1205	1361	1196	679	14	775	3668	1177	1082	1790	630	1596	1270	10	358	415	314	629	1296	3136	589	481	1471	1369	181	8	1988	2091	1185	2387	826	1590	324	974	738	929	490	1101	1196	6	1784	472	2169	2313	1209	1361	2071	2033	1546	1315	1781	548	1916	1198	758	1015	390	466	1061	2168	638	2	253	212	29	386	289	1475	928	1757	361	951	1698	1884	512	1173	668	1062	1789	224	957	416	699	1733	1594	830	1247	661	600	2395	958	662	1155	1703	948	1095	1082	2384	48	128	729	1202	1864	120	3501	1341	442	1530	1015	1611	1191	2204	776	1509	690	835	1655	1157	394	924	3134	308	471	1641	1694	281	1395	2125	1616	627	1369	2117	279	1047	2108	1325	169	499	1120	1423	1862	989	678	421	2131	207	1593	151	444	535	2591	1068	876	1398	1584	969	173	916	1119	472	956	201	1004	1577	2109	10	1123	671	281	184	1749	823	1960	828	1891	160	931	1097	1353	1582	15	750	1271	638	535	1113	707	2544	1533	962	2135	1851	411	1274	988	1121	1255	1462	1841	994	1031	940	1652	643	495	1301	810	449	3144	1612	35	797	731	2042	2096	19	664	1589	2142	702	711	557	553	399	870	295	1939	1293	2718	1419	21	84	1367	214	1923	760	2351	1927	4217	1485	1604	770	123	2262	3646	2385	351	847	1462	4238	2002	1019	1	297	285	1680	1902	673	1550	767	12	1658	286	667	1199	615	1	1	1419	1255	1034	1081	1976	2107	934	234	1236	666	1574	487	1211	297	1856	1062	1597	826	1476	364	11	1054	1336	10	375	1068	693	233	750	1158	362	1883	1111	1501	859	230	785	2006	600	202	1238	1424	3	2103	3574	373	161	729	1259	456	4870	1876	723	3	164	2910	1321	419	668	3	2106	564	1776	434	569	295	470	894	853	1122	274	395	1485	1604	142	1	4	2	706	917	784	705	1089	1310	1617	1742	1131	397	51	335	436	2164	5	1	1658	1612	766	1015	587	2884	2786	487	1561	1027	1215	1341	1297	443	240	521	256	639	1	3	577	6299	0	3	2	662	1076	2241	3538	687	0	1247	1034	724	2017	1709	2117	0	1069	4021	1	2304	864	2500	668	0	1883	2749	804	3	205	3486	1490	1609	254	1214	1	348	1052	1722	275	889	1865	2	3	2746	629	2415	1416	1218	2	4017	1	0	326	2630	1268	831	1148	2379	29	7	3452	572	664	2	1249	2226	636	1149	428	2368	1692	1192	1	1308	943	1866	1574	8	1222	788	1	3504	288	0	3	857	0	3296	453	0	231	0	3	2704	697	2802	1859	5622	647	460	1612	2	3737	1	50	1	0	994	2337	1937	1	174	902	4	1631	2	2632	0	3968	1210	3	978	1	0	0	3818	3149	1	1531	689	1921	957	2	1377	14	46	1330	1109	2067	1803	228	573	413	1109	1014	1300	4207	2	23	394	1	3	1072	21	1254	2	1364	3913	1	4	6	611	1	18	3	1	987	3	2517	2417	1117	436	3	110	1074	1083	1717	1025	3	2855	634	3	41	514	2448	23	1638	2	1	1	0	0	629	1443	3323	2554	1694	0	3609	1	3001	0	0	2	7	1474	381	0	0	2	3	2873	926	185	1042	2852	1053	1141	2032	2	2	103	1558	0	2192
DBI	787	167	89	153	159	208	356	309	258	35	170	502	82	177	55	140	926	63	278	137	149	1	123	127	361	798	598	371	62	725	76	3	433	33	362	273	74	148	329	268	184	73	61	182	264	341	426	320	861	1	79	2	169	110	1	309	326	3	348	645	181	81	1	362	99	180	712	206	101	391	143	211	347	105	1	404	354	152	319	1	2	255	1	108	1162	916	287	85	1	230	505	62	88	385	150	109	98	370	441	1	113	76	98	655	253	52	1039	1	2	155	196	246	1	302	200	364	405	4	280	430	1	860	0	585	0	532	325	305	352	271	195	2	1	293	1311	1	3	725	2	869	140	175	26	185	2	844	189	452	464	97	246	639	195	1	137	290	232	123	295	2	485	22	889	0	36	1	4	319	460	612	806	1	507	2	10	224	1	154	433	34	1	185	676	0	367	177	327	0	183	5	1	1	123	998	427	200	1081	222	2	171	3	117	291	1	101	237	7	0	285	261	2	1	394	2	3	1	278	189	569	642	392	211	793	290	2	780	200	4	828	531	0	181	434	180	206	0	0	2	193	2	537	2	7	253	796	2	46	3	1002	397	1	70	309	282	1	1	2	254	155	3	1	3	40	243	0	1	593	2	715	223	1147	568	410	11	549	128	513	257	2	2	6	421	350	77	1	255	0	2	725	2	281	357	320	0	265	635	2	1	0	7	3	1594	1	315	578	416	112	1	347	406	1011	781	209	439	753	535	530	1	272	672	885	668	626	211	2	483	559	760	2	681	5	166	8	954	580	289	2424	853	563	3	1	147	341	0	409	389	194	18	367	2	1	0	1330	792	675	4	2	3	11	1	4	5	208	1	701	18	34	1	1101	1	207	822	399	2	0	331	204	0	0	446	724	311	235	597	1069	514	6	258	1	1	262	1	1	2	89	575	22	5	1	2	21	739	3	201	3	603	850	52	7	231	2	2	294	1	2	144	475	353	262	696	0	556	263	21	194	0	782	211	1315	40	2	0	2	1	1	1	470	503	0	95	73	1	1	517	77	5	7	892	4	31	183	558	2	1213	422	948	414	400	8	11	84	240	1	0	9	521	2	569	1	1	0	2	697	870	1	1	0	813	1276	1	9	3	0	46	4	440	3	2	184	840	3	0	2	348	2	482	506	2	20	571	3	1	34	101	354	73	115	397	185	607	406	96	550	160	1	1	484	668	47	200	170	100	2334	506	103	193	285	8	222	142	153	417	364	1	1	1	524	1	358	228	423	172	5	210	16	2	113	142	61	203	455	1	1	8	142	107	211	1	12	0	283	256	134	1	0	1	1	424	2062	65	1	421	1	6	44	612	0	4	1	1	135	391	880	1	1061	0	14	1	911	0	1006	1537	311	1	1	695	357	0	0	993	0	344	0	1	1163	1	1	679	158	1	1	266	0	0	1	1	0	1	1	0	4	1	129	0	0	1	0	1	1	1	8	1	1	1	0	1	398	1	0	519	1	26	0	0	1	835	1	1	1	2824	0	1	1	1	974	1	545	0	1	0	0	684	1	0	0	0	0	1	1	0	703	0	2	1	86	1061	7	1	1	383	4	8	1	0	0	0	1	1	0	7	1	0	1	1	0	748	1	0	157	0	0	1109	1	0	0	9	0	14	1331	0	922	0	962	0	0	0	1596	0	53	171	1	8	10	0	1	0	1	525	32	1	0	0	1	0	1	922	0	0	1465	116	0	2	0	3	2242	0	0	0	0	1	0	17	0	1	0	0	883	2	0	1538	1	0	1	1023	0	0	952	0	0	0	0	2	1	1	0	1385	0	1	0	1	1092	0	1	1	0	0	0	516	1	74	0	0	2	1	0	0	0	0	0	0	0	0	2404	1	0	1	1	17	0	0	0	15	1891	20	0	0	1	0	0	0	0	162	0	0	0	0	0	1	0	0	0	492	33	0	1	0	1	0	2	0	0	0	0	1	0	1	1	0	1	0	0	1927	0	1	0	0	0	0	0	0	0	0	1	0	0	0	1487	2	0	0	0	2820	670	0	1	3705	0	0	0	1	1	0	0	0	2	0	0	0	30	0	0	0	0	1	215	0	0	1	0	0	0	0	0	53	0	0	0	1607	0	0	0	1	21	2	0	3	0	0	0	0	0	2	1	0	0	2013	1	1928	2	0	0	0	0	0	1	1	2	0	1	1	0	0	0	0	0	0	1	0	0	0	0	0	0	1	1393	0	2	1681	1883	36	3069	1	0	0	0	0	0	1	3	0	0	1	0	0	0	0	0	0	0	0	0	0	2	0	2	0	0	57	0	0	0	0	0	0	2882	1525	0	0	2755	0
RPS3	787	1295	2230	2036	189	650	1694	1103	1180	688	138	726	1049	497	900	489	464	1088	628	262	780	1990	3	355	459	27	360	569	971	1025	552	1380	719	560	609	945	1192	1035	89	977	231	198	422	695	79	117	888	698	730	296	946	1213	415	669	1612	454	878	707	1284	1174	1236	745	289	557	229	987	1080	455	611	669	744	736	1294	1116	621	672	678	360	521	671	770	746	1034	739	436	715	810	1121	1341	1177	225	507	642	14	1510	600	400	311	584	2405	1424	1237	843	1278	660	199	1266	1853	534	161	399	9	383	1034	1100	365	1412	384	229	1271	1071	318	519	865	2	593	388	1624	763	543	930	215	1949	847	1155	2185	5	512	1120	781	1118	878	644	210	465	232	35	250	151	1476	277	1	1053	418	223	616	314	860	11	702	522	77	1681	533	184	1064	524	82	447	635	1554	427	1898	25	565	1824	1306	363	248	1172	334	1546	885	91	675	467	286	1225	811	657	462	676	1309	183	734	840	931	759	1061	1092	664	463	1548	1506	871	947	800	1556	1104	358	673	801	138	1857	5	1369	1213	397	15	1314	553	623	825	148	33	1319	428	849	1527	222	843	2212	427	681	286	388	670	702	1265	259	1313	691	288	1381	38	1299	1276	587	999	1497	469	174	13	413	291	2144	1676	489	103	503	1061	369	37	405	888	2352	2678	1642	1	579	901	9	264	705	1139	23	710	671	813	208	1180	387	17	977	296	27	1135	660	1136	2533	237	809	80	962	381	1626	744	1382	1472	379	653	1184	1132	249	166	344	514	356	2008	95	1095	718	346	1383	1057	1330	291	636	915	1569	364	796	986	1111	948	4	2039	6	698	1984	2312	2178	160	2888	544	2	466	2505	361	746	660	32	1000	574	43	1997	17	14	23	464	1749	529	2792	355	590	504	614	1176	1225	1986	1338	1460	804	1743	202	2878	143	250	388	1443	9	674	1102	2272	789	607	1089	1585	1	1731	733	1940	1049	12	1394	612	105	501	1029	940	28	246	292	875	1	376	347	1855	481	576	1740	1312	1322	222	442	2644	703	4	35	214	1015	522	267	1286	1119	496	1635	1045	1388	1384	471	895	532	556	356	1	404	467	1449	307	169	33	3202	2235	1429	2	794	1061	2050	2010	450	1208	2	8	45	9	1427	1803	205	2019	388	451	1855	91	385	383	1722	940	61	338	1616	1899	1864	589	1393	3132	444	862	0	2026	442	2112	35	1	3577	2647	1244	20	3	985	9	1157	937	1476	1671	2431	2100	245	1700	2825	0	1275	11	66	350	951	699	407	27	318	198	738	721	431	629	777	1089	411	524	225	155	825	86	158	853	726	1134	274	593	1000	449	1072	1839	1462	1437	432	574	149	905	80	95	570	327	154	517	823	93	900	156	59	697	909	684	447	956	372	507	143	432	1409	1330	721	223	2	430	1028	379	1298	624	1584	1	243	1699	3016	371	498	242	1393	1376	1	955	1	838	121	216	261	229	264	1100	1240	836	933	1	1006	386	2711	831	86	455	565	2118	1414	384	1165	762	220	678	184	1	1213	1	240	0	1719	2020	462	1	883	3	1031	1136	736	1364	1041	2	341	302	356	664	2567	985	366	1	339	452	834	1093	838	205	925	1416	903	1489	165	344	1702	2046	1747	1510	517	249	1011	1	1	943	197	129	672	536	1127	967	833	1	711	209	2	1	663	1	3115	1009	1567	4	760	138	816	1008	852	476	2379	658	1	37	1138	15	1942	917	1183	1	1	752	1	0	2902	1100	451	2	999	942	2	1802	791	2206	39	940	1	793	964	1220	2115	2017	0	782	1132	1377	947	1	1	2104	2187	4253	2591	2	2	3205	1973	1314	3523	700	2	2176	3878	2168	1021	1225	1192	1	109	625	892	924	2149	1337	58	3	388	3609	1	976	1479	544	1745	0	183	2185	1262	1447	0	0	70	0	2774	1370	1	3377	1955	2	0	4	329	1735	1266	303	1401	28	2	856	1	1	1	1	0	1431	4	2551	1	2	870	3031	2238	1194	773	59	698	1761	457	1312	346	2569	0	681	700	2	1817	14	0	1	1	1187	2544	522	1022	145	995	862	3	540	2	2	1069	0	514	2	2265	953	181	0	1658	1	1358	262	1	1871	4130	739	51	1234	0	2446	2	3607	0	455	3	727	0	30	448	1	1357	0	682	2701	0	0	1	0	1	4224	1	213	1	0	385	13	2	2207	1	2	1818	0	0	0	0	0	0	0	595	573	1	940	0	3	0	0	0	0	1545	299	1903	2	2	1558	1	79	1540	276	1	41	1684	2	0	1	2976	2150	0	2391	0	2	2	1873	1236	930	2	0	1113	2	0	895	1	1439	1	0	2	0	26	1307	3240	2	1	3056	1768	0	0	0	1	1	1	12	1089	1	2248	1980	0	0	0	0	1599	0	1187	2782	0	2493	2	5262	0	4987	0	545	3	1	5679	0	0	5362	220	0	0	2959	729	634	0	2	1900	2	2	1	6	280	2	19	6045	0	0	3	0	3	2	2	36	0	3758	3	1057	0	0	2211	1090	20	5193	2202	0	0	2141	0	0	1480	2287	3066	0
TXN	777	782	461	865	225	468	539	497	728	285	806	673	853	306	525	655	166	825	339	282	338	62	738	679	313	118	513	946	385	233	193	457	446	710	452	285	1170	492	430	441	140	115	470	278	516	359	854	104	320	949	761	334	164	589	925	367	556	481	635	944	333	607	584	425	411	165	624	409	1401	954	1935	87	1012	1308	2	546	207	64	554	788	197	922	448	373	219	134	1188	193	244	457	433	39	373	115	485	229	495	531	986	796	1221	190	553	807	595	1259	220	1473	4	152	5	9	609	508	1151	2	713	861	231	1212	314	1131	393	267	1	694	1294	394	552	313	453	110	146	1330	65	836	371	826	990	1945	127	90	485	275	403	720	560	498	873	226	323	1149	1471	1144	164	276	695	179	113	300	875	560	1535	2	408	365	719	99	404	136	396	306	466	174	322	1004	693	376	116	1052	1274	631	393	464	961	428	378	487	104	3492	122	1028	210	549	462	274	522	1518	1069	750	857	10	0	364	608	282	392	11	489	6	440	649	518	101	2	521	437	1088	243	541	174	600	200	539	60	559	2	738	1120	416	621	466	202	256	72	265	518	1385	702	817	3	859	16	1715	626	1627	810	282	2253	579	601	661	88	482	3	1278	440	171	393	394	1020	490	183	2415	1325	7	1305	985	359	214	501	433	641	0	188	13	1	220	487	1719	796	583	4	381	359	187	1504	92	547	659	386	151	679	717	62	1205	7	500	533	226	209	1070	627	466	0	29	586	1268	937	166	527	5	424	687	962	824	271	647	755	162	1004	1361	679	2452	595	1339	9	4	0	264	1211	133	693	169	2	4	3587	681	711	639	904	204	954	2	232	4	509	0	3	343	776	865	168	2450	38	77	36	716	8	45	1738	28	366	34	1162	950	274	446	847	256	7	9	297	251	264	9	258	944	84	490	1505	238	623	2	1	454	185	7	703	578	345	47	31	311	407	10	451	627	986	1	0	3	339	845	2	388	899	689	173	2	901	4	1322	450	1	26	1065	776	23	298	198	41	203	496	1	1	1133	627	12	86	2	4	10	10	1	173	169	329	1399	503	1176	298	3	265	176	821	1010	28	220	189	267	1	1375	374	64	508	219	9	124	280	365	428	1833	1259	603	444	755	196	195	17	1	1458	316	397	1931	1336	349	399	1759	304	57	2	405	528	691	2	293	1016	34	21	3	0	708	158	273	2	718	813	4	383	426	778	395	679	494	286	902	313	320	707	394	199	384	193	378	315	767	947	295	316	29	836	144	1091	129	292	279	147	648	241	164	787	1	543	619	307	104	70	189	1	1496	258	978	492	464	438	717	827	664	808	346	1165	14	165	358	299	110	379	383	5	1	1	893	1	3	256	1	35	377	815	180	1	181	338	280	1	299	1	456	2296	581	593	1	1	1	175	1	447	1	1	0	330	245	0	524	1	1321	613	10	1154	489	244	1	502	1	1	204	484	545	1222	358	1	1	23	471	382	1	2032	1012	8	1	406	1009	394	593	0	1	489	1	168	172	350	1	1	7	138	1	1	2	0	1782	4	1	1195	609	11	119	1632	0	1	879	4	1	627	0	1	1366	1	624	546	0	1914	1	1013	672	1	181	0	0	89	1	0	0	453	568	0	68	195	2944	2	1	0	390	2259	16	1	171	1180	1004	1	0	6	2	1456	265	1	0	1	2	0	1	1	583	1	2382	0	0	1900	1	2	0	0	0	15	670	1	1	1622	2113	675	615	0	1	880	3	1	1	1	26	15	0	1	1450	0	1778	632	0	0	0	0	0	770	888	451	213	788	0	0	1610	0	1	1	0	0	2	417	0	0	0	0	1527	1	75	1202	1	0	1	1	0	1	2	0	0	859	2852	0	2	0	0	0	1	539	1	1	0	0	2881	894	0	0	7	23	1	1	0	0	18	0	4928	12	0	49	33	14	0	0	0	0	1	1173	42	832	0	1	1	0	1	0	0	1	0	1087	775	1043	959	925	6072	205	0	1	3	1	973	0	1458	219	767	0	0	0	1220	0	0	45	1	3	3531	1	2	0	1514	1	0	1	0	2	1	65	2	3553	1918	1026	0	1	1757	73	1801	2552	586	0	1	2	0	867	1	0	0	0	0	83	0	1212	0	2856	0	1	0	0	1	0	1208	0	1	0	17	1	0	198	0	0	1	3889	1677	3004	1	1	1414	0	0	191	1	1588	226	0	55	1	0	1	0	0	0	0	84	1	0	0	0	4281	3452	1424	2	1285	2	2412	0	0	3007	15	5501	0	49	1	0	47	0	0	36	2	0	0	1	1705	1	2	1	49	0	2313	18	406	1932	0	0	75	0	0	0	0	0	0	0	2	0	0	1574	0	2483	0	4020	0	2	0	0	2	0	0	2	578	0	0	0	0	0	0	2	1985	0	2	0	0
RPS27A	770	1289	1395	1061	590	1179	1102	774	1266	1080	448	1085	1361	698	839	695	551	341	633	141	1017	1414	245	665	334	201	616	1317	421	497	889	1330	427	573	1141	1056	1134	827	255	781	174	360	1049	1148	30	492	650	644	528	511	1077	553	13	709	2104	763	1165	1517	827	916	782	679	1022	1469	227	930	578	1068	876	637	387	1310	720	805	710	256	998	756	1111	1941	392	878	642	1098	1175	163	1211	1475	290	558	671	363	312	4	602	181	429	1106	580	2200	2901	299	533	1212	1287	1313	1393	1553	494	55	1482	151	1575	1589	537	4	929	388	428	341	1241	1045	1021	1735	505	151	376	670	591	871	381	343	973	524	108	150	162	880	302	1441	1304	22	604	3	12	169	170	21	230	724	666	605	966	1854	361	1115	866	1137	462	1905	713	1500	2231	255	218	816	692	793	924	150	1094	713	462	715	652	1110	1483	782	1487	1027	857	926	1558	8	221	555	698	1400	747	801	1505	704	1222	6	718	182	764	429	269	2287	662	948	1260	1434	1755	1991	1026	115	577	2114	2	425	8	1545	10	660	971	1125	1651	700	971	642	786	219	435	1521	284	299	677	369	1239	1150	1747	1194	260	134	1451	2284	1535	333	3	35	892	1151	145	1892	463	564	249	301	113	1542	2	997	718	1664	370	496	667	272	418	6	1249	1137	1739	774	645	1070	2	837	1851	126	714	1045	661	7	681	1713	833	1772	2058	650	4	829	1025	1554	1361	725	612	946	57	486	666	331	648	978	64	706	356	143	796	1323	786	1009	388	1381	672	277	588	1304	598	1713	1149	312	2137	1452	511	1560	716	997	998	450	1182	848	406	571	1818	1253	757	4462	650	1500	375	1207	853	3	1630	1184	496	644	584	231	868	3	257	1152	428	19	559	842	493	1251	1079	832	16	371	747	1166	929	1842	912	2195	1647	1913	2	348	201	1722	1491	25	490	331	889	970	838	226	698	471	330	527	159	1217	1683	1064	690	60	51	6	560	649	6	524	908	1900	95	785	2416	1830	991	1210	462	1017	601	745	15	1487	885	438	576	342	1440	2373	839	1355	755	9	1158	485	639	351	1611	347	1698	778	1082	30	2	1932	4	1651	161	912	13	1744	1359	4	956	680	916	646	1599	1302	830	1015	322	1	1	162	103	430	444	748	1088	1140	1111	636	16	12	527	787	1272	784	1101	1323	1560	935	1829	461	2350	44	1	1310	5	931	576	1077	192	1299	538	60	1371	1459	928	2232	2842	1066	667	541	929	794	6824	1689	1328	1704	2036	4	968	482	1318	517	883	918	1059	907	885	893	2113	578	1253	60	462	880	67	144	1879	1558	1155	1241	1076	1101	354	834	1280	1020	1559	815	728	82	1321	936	818	1342	689	794	408	782	222	1007	9	606	1065	1621	769	365	137	988	1187	194	1175	1393	798	1045	393	1	1275	545	2	1344	1322	1375	4	710	1010	1750	331	773	297	1340	18	197	2713	2	394	1042	163	1123	975	810	1328	1182	1832	567	1212	226	1360	1136	1780	859	1049	3125	781	2	428	1716	1838	944	582	574	2	643	2	1	10	4	2020	4	12	3	27	3905	1	793	470	83	1	1244	604	2751	1737	700	2227	906	8	753	5	3566	3	589	1137	973	2660	1029	777	842	2008	2451	1593	1232	3770	243	4638	479	1328	1	1787	1398	727	3555	273	1	8	2	2	2421	1543	2	2760	3	1094	2004	552	27	2	2	1684	1021	2328	1968	2	1712	1070	1	0	1617	592	1	810	407	202	9	3545	1	23	1322	1346	2204	1360	141	5654	3733	2610	332	712	273	1	1280	1811	1	1	3599	1998	32	1291	2684	2	1	2	4300	1727	21	3878	2095	524	3	208	99	1223	2	219	672	983	2	3588	2380	1806	890	1	2178	582	0	1	828	147	976	1	2	0	4280	1554	1139	11	2881	1065	847	2	1001	5435	656	2	1	1054	0	2	1518	1773	1327	1937	2	1337	432	2	0	69	1233	1	4	858	0	926	1193	2	1192	564	3	2149	0	35	2463	2514	2715	1	2142	3805	2848	798	671	1	23	1851	0	12	2	1	1353	1283	3	4058	3828	1	2105	3	2007	1624	455	848	3470	2901	631	2936	408	1	1	26	3451	1601	72	2	4	2642	0	257	1	39	76	1256	3	2	1444	0	2089	2	1929	3711	0	2093	1	5052	3134	5008	2213	76	3726	1373	1	0	0	7647	5	5388	2	1718	2	485	1	2	0	2	3387	2386	64	0	2	3688	3	37	586	327	2004	3	716	1486	0	1322	0	1	3548	2	1967	0	0	7	1	3113	1	2052	1567	4	2	39	1244	5179	0	0	308	2832	2711	107	1	229	1	4401	2	2	1	1289	1750	2	71	5119	4265	0	5020	1732	784	3467	1	1717	0	2770	3935	1374	2	0	1	149	0	3	61	9	0	0	2274	2	0	1	1	3	0	3127	2	954	0	24	2178	0	105	1	2107	2941	3305	2	144	1	3	2787	0	3	4	1	1013	1	1411	1713	3960	0	976	1	1	3	0	3	1	121	1	0	0	335	0	0	0	2514	4250	0	2	3	2666	2	640	2	1347	3838	3	2	2	2	3	308	68	2629	78
GABARAP	756	159	108	332	3	280	251	107	447	279	295	242	432	356	276	600	759	573	121	311	516	791	245	219	301	196	142	153	238	83	382	409	361	55	618	177	738	406	104	437	294	154	419	257	584	447	201	433	332	463	711	245	64	799	44	581	314	232	52	12	1	226	122	3	371	1100	116	400	528	306	268	537	198	662	2	173	418	3	116	1	145	802	321	386	99	154	457	459	62	643	84	562	54	118	567	388	417	725	632	556	508	598	59	462	446	528	289	918	304	2	446	487	604	202	605	508	612	165	288	104	242	8	2	197	506	256	321	267	1118	195	5	623	290	233	1415	999	33	189	4	2	343	688	220	213	7	372	265	633	1077	212	332	544	549	50	415	386	697	157	119	511	427	151	30	273	342	332	641	851	720	990	871	347	12	270	63	150	683	1	384	395	528	373	1	71	4	1027	250	1	936	131	645	3	367	4	2	4	504	517	138	392	21	2	0	16	958	37	510	1358	396	3	1	48	314	116	59	180	911	1	3	522	820	174	402	0	335	816	179	250	2	63	250	380	714	91	460	552	1	0	2	188	650	449	753	528	2	342	89	179	92	247	6	147	497	664	570	265	5	685	4	420	414	1041	354	2	1126	214	0	165	514	426	425	1044	1446	22	158	324	1443	2	40	4	3	284	1313	130	413	872	9	1	2	523	2	1	15	646	267	1129	700	147	206	845	1	229	344	748	37	734	1304	199	35	547	466	2	3	8	306	476	339	255	496	209	10	683	387	3	317	3	689	333	388	312	779	22	62	650	364	3	288	3	1496	152	314	1	31	3	571	4	6	1	984	92	7	0	2	3	842	259	10	61	4	857	46	1147	1	434	216	687	1	1	440	619	2	5	1	478	210	3	712	1168	4	935	82	298	0	900	1272	571	336	506	371	1	614	2333	2	337	22	128	842	444	121	0	886	2	430	0	3	686	293	1000	1	1	8	38	395	398	11	5	3	430	432	1	589	865	461	686	45	0	675	2	793	370	2	355	794	220	0	464	880	4	481	1	0	868	490	1	0	763	437	824	1	8	530	493	2	521	742	407	2	6	1017	28	996	3	686	3	218	497	2	1	597	263	460	175	1456	651	0	0	2	310	258	1	486	0	154	1907	5	699	0	219	350	289	1413	337	0	2	290	572	3	3	579	468	240	407	799	293	517	177	55	439	128	408	288	163	393	783	542	223	393	9	1	167	117	396	624	624	334	320	271	1	187	178	136	605	2	1	432	92	436	230	157	819	81	3	576	1	745	1	1	212	45	261	236	1	625	729	716	75	1	153	549	433	1	303	312	676	421	1229	938	580	1	381	1	412	458	687	261	1	244	1	1	1353	1	0	449	357	1	1	1	1	600	550	371	669	1	1	1	671	1	194	0	6	686	300	1	0	1	1369	0	493	144	0	1408	19	622	129	0	1175	1	718	1	800	1	423	1	1	1	1	0	1	247	37	1	456	1595	1558	1	0	0	1	146	0	285	0	431	630	1	1	842	1123	1	1	1	1	0	866	894	1	679	1	779	767	1	1	1	0	338	0	366	1	1	597	1	1	0	493	1	1	225	1	312	1383	472	0	0	970	1	0	4	267	0	1	0	2673	2	267	1	1	0	1712	337	1	0	0	15	859	614	925	1	0	0	755	1	57	1120	21	1371	0	2	0	0	115	0	1807	209	1	1	1177	55	1	800	0	0	0	1358	1149	0	1041	0	1	1528	0	1	0	0	252	0	1	0	2	1898	0	0	0	0	1424	1236	1481	2399	7	0	0	0	0	155	0	1	0	0	61	1	0	0	2	2	0	0	1	0	0	0	1	0	1	0	0	1	1	4052	1	0	590	0	0	0	0	2	0	1	1	2	1394	2	0	0	0	0	3	0	783	0	1	469	0	0	0	346	1	0	1	0	999	2471	1907	3	0	196	0	1723	1	1705	0	0	0	0	0	0	1509	1896	0	0	1	2309	0	1040	0	0	1	506	0	565	0	2210	1	0	1	0	0	1	1053	809	2787	0	1	0	1	2	0	1020	0	2122	1	0	665	1037	0	0	1975	1	1	0	0	0	1750	1	0	1	0	0	0	0	1	0	1	0	0	0	0	1737	0	796	2350	2	0	0	0	1	0	2371	0	0	1	1	1878	0	0	0	1713	0	0	2078	1	0	0	0	0	2	1222	0	0	15	27	0	2386	2426	0	3	2	3228	0	2771	0	0	2	0	0	0	324	0	1328	0	0	1	0	2572	0	1	1	0	0	20	743	0	0	0	0	0	0	0	0	0	2322	0	0	0	0	1	0	0	0	2	0	0	0	0	0	0	38	40	118	0	0	0	0	0	0	2	0	0	3	0	0
S100B	755	1	1	1	0	1	1	1	442	0	1	1	1	1	53	415	1	1221	0	1	112	1	1	701	1	1	347	0	10	0	1	1	0	1	0	1	1	1	0	2	70	1	0	7	1	1	1	0	128	567	1	1	0	0	1	1	104	0	1	83	0	1822	1	0	1	1	0	1	64	324	1	1	0	125	1	0	0	1	1	42	1	1	0	0	0	0	0	3	1	0	0	2	2	1	0	1	380	0	1	1	1	20	1	145	0	2	232	1	0	1	0	1	123	1	0	0	1872	1	0	0	0	0	0	1	1	1	0	2	523	1	0	1	1	0	1	1	0	0	1	1	0	210	0	0	0	989	0	3	67	0	0	0	1	22	1	1	11	1	1290	0	0	1	0	0	663	1	0	47	150	1	0	0	2	0	1	1485	0	2030	0	0	2	1335	1	0	1	263	0	1	0	285	1	360	0	239	574	0	0	0	3	0	0	0	1	0	0	1	0	0	1	0	0	0	0	0	0	105	1	1	2	1	1	420	0	2	2	0	0	0	743	0	0	1	2	1	346	2	0	0	0	1	0	0	0	0	0	0	1	0	1	0	0	3	0	0	3	0	0	1	2	0	1073	405	0	37	0	0	0	1	0	796	8	335	0	5	0	1	464	1	0	2	0	0	0	7	0	2	1	1	4	0	0	0	0	0	0	0	717	0	0	0	0	0	7	0	0	0	0	0	1	0	0	0	0	0	334	0	0	0	0	0	1	0	0	2	617	0	0	2	0	0	0	0	0	1	0	0	0	0	0	0	9	0	0	0	1	1040	0	0	0	1	0	0	483	0	8	0	3	0	0	0	13	3	0	1	0	0	0	1	0	0	0	2	2	1	0	5	0	0	1	1	0	0	0	0	1	0	2	0	0	1	0	1	510	6	0	102	0	0	0	4	2	0	0	0	280	1	0	0	0	0	0	0	0	0	7	349	0	0	0	0	0	0	0	0	0	0	0	0	0	0	1	0	1	1	2	0	0	0	0	1	1	0	0	1	1	914	2	0	143	0	0	1	1	1216	2	0	0	0	0	0	0	0	1	0	0	0	0	0	0	0	0	0	1	196	0	0	0	0	0	0	0	0	0	0	0	0	0	19	0	0	0	0	0	0	0	0	0	0	0	0	0	0	0	1	0	0	0	0	0	0	0	0	0	0	0	0	0	0	0	0	0	0	0	0	0	0	1	1	0	1	0	0	1	0	0	0	0	0	0	0	0	0	0	0	0	0	0	0	194	0	0	0	0	0	0	0	0	0	0	0	0	0	0	0	0	0	0	0	0	0	0	0	0	0	0	0	0	0	0	0	0	0	0	0	0	0	0	0	1	0	0	0	1	0	0	0	0	0	0	0	0	0	0	0	0	0	0	0	0	0	0	0	0	0	0	0	0	0	0	0	0	0	0	0	0	0	0	0	0	0	0	0	0	0	0	0	0	0	0	0	0	0	0	0	0	0	0	0	0	0	1	0	0	0	0	0	0	0	0	0	0	0	0	0	0	0	0	0	0	0	0	0	0	0	1	0	0	0	0	0	0	0	0	0	0	0	0	0	0	0	0	0	0	0	0	0	0	0	0	0	0	0	0	0	0	0	0	5	0	0	0	0	0	0	0	0	0	0	0	0	0	0	0	0	0	0	0	0	0	0	0	0	0	0	0	0	0	0	1	0	0	0	0	0	0	0	0	0	0	0	0	0	0	0	0	0	0	0	0	0	0	0	0	0	0	0	0	0	0	0	0	0	0	0	0	0	0	0	0	0	0	0	0	0	0	0	0	0	0	0	0	0	0	0	0	0	0	0	0	0	0	0	0	0	0	0	0	0	0	0	0	0	0	0	0	0	0	0	0	0	0	0	0	0	1	0	0	1	0	0	0	0	0	0	0	0	0	0	0	0	0	0	0	0	0	0	0	0	0	0	0	0	0	0	16	0	0	0	0	39	0	0	0	0	0	0	1	0	0	0	0	0	0	0	0	0	0	0	0	0	0	0	0	0	0	0	0	0	0	0	0	0	0	0	0	0	0	0	0	0	0	0	0	0	0	0	0	0	0	0	0	0	0	0	0	0	0	0	0	0	0	0	0	0	0	0	0	0	0	0	0	0	0	0	0	0	0	0	0	0	0	0	0	0	0	0	0	0	0	0	0	0	0	0	0	0	39	0	0	0	0	0	0	0	0	0	0	0	0	0	0	0	0	0	0	0	0	0	0	0	0	0	0	0	0	0	0	0	0	0	0	0	0	0	0	0	0	0	0	0
FAU	753	1462	1135	608	529	803	820	890	1038	949	875	851	880	624	725	559	459	800	878	58	484	716	206	1264	443	199	709	1277	475	787	757	812	953	198	839	172	557	556	3	418	130	117	153	325	186	399	530	614	724	364	427	713	473	997	804	556	1560	564	1070	1008	928	333	669	550	250	592	1105	268	321	1010	1073	207	801	659	335	166	574	1219	481	233	172	1242	363	260	1005	198	432	244	786	356	1520	189	640	148	323	622	977	427	694	915	723	503	983	1469	626	1205	270	501	377	227	512	444	520	613	1407	938	1373	510	387	1673	1171	2133	97	136	1009	190	1561	1034	426	80	97	155	892	712	793	2982	225	385	1227	228	218	2	317	416	3	536	50	847	370	267	283	618	873	160	830	404	153	368	3	188	355	162	534	777	2652	279	722	107	1637	514	961	310	1366	44	567	722	366	270	875	403	1513	943	443	330	135	677	2	993	633	1535	1	133	398	1226	455	2123	119	1269	432	225	440	527	600	763	452	402	107	900	612	0	988	222	338	161	485	303	584	1074	459	441	310	2105	1047	1400	367	1098	226	101	1082	189	512	651	942	578	398	2	778	7	603	597	502	367	141	1185	817	22	205	1604	906	446	245	241	286	1214	173	4	594	271	754	700	692	225	274	407	558	260	386	675	225	428	530	15	445	1126	439	518	360	3	874	1196	2321	211	143	143	625	77	1570	1	233	436	122	258	1225	691	280	1188	6	807	1128	285	1012	357	513	4	56	731	9	12	8	286	1786	368	0	94	134	468	160	3	4478	1227	1298	61	4	2995	281	493	656	484	1118	786	498	1867	14	706	1276	3	371	479	314	11	174	1459	2202	21	120	397	1059	183	6	344	467	268	44	3	1252	1034	54	856	1236	1818	451	7	497	1173	381	411	185	243	585	51	746	1593	513	745	650	229	2005	742	786	870	56	1596	211	2473	2334	1237	1513	718	1911	3	225	1267	241	33	0	191	573	376	116	797	180	699	1313	1217	978	823	954	72	281	2	697	689	843	474	591	6	428	725	5	207	256	1087	524	179	622	1	420	799	1748	893	236	107	2108	1194	558	276	8	1021	717	3244	310	421	2	1077	3	1513	2529	860	3925	973	1	243	2547	1479	376	719	490	720	2	1349	27	748	3327	1218	683	784	280	1184	1600	33	1	668	395	336	827	656	560	500	201	850	2	517	730	550	4	2385	1092	371	109	7	1549	427	361	218	852	1032	1549	1149	2109	366	703	441	340	480	399	573	930	365	867	452	157	350	90	320	553	338	1310	1382	96	559	655	338	333	1071	660	795	833	144	514	356	251	1	158	950	40	570	783	48	1	166	1225	232	575	784	115	231	1783	328	420	3200	356	833	135	977	537	675	523	558	279	446	7	1369	1086	624	60	660	1	734	403	504	1034	1	1	649	1	425	608	707	660	2045	1482	345	1	1	1050	855	1001	260	2	1	1	1	1	760	1134	1	433	444	1140	3	57	1	3	1	516	1	1	911	849	793	525	1233	1494	417	1	601	836	536	1	1374	1	739	1	1	1	400	2	1	1	1	3	592	538	0	0	553	13	1952	893	700	237	13	1	18	168	503	1568	1574	361	361	1	1975	141	1197	2930	0	1	1898	0	928	1166	599	1	1099	2	630	1065	17	416	1661	1	0	1	707	305	1	7	2589	1	839	567	0	15	1	2	1	217	7	1	325	2	688	0	1	703	1	1549	1	1	525	1	4064	1119	1	100	2	1	0	0	4691	530	707	0	301	1016	1	950	1515	1106	1791	1549	1	4	0	2679	0	1	1074	92	0	2	1156	1	1996	1	0	0	2943	1	1	970	1203	0	698	1	590	1284	1	1	1	967	813	1	3080	10	1	1557	1709	955	1060	1	4505	529	826	2162	0	4	1	1	0	1192	1405	1	6	1	0	1237	1	1065	946	1	0	0	1712	148	537	1400	2095	1	4	0	1411	1	1175	858	1	1963	1	1004	859	0	125	1357	852	0	1383	0	1	1	1846	6	2328	0	2	0	128	1	1	0	0	0	0	0	0	0	1961	2	0	1	740	3	113	1	1774	7745	1	2419	25	1	0	1810	1	0	1	651	1	3	0	0	0	0	5898	31	2340	1	113	1	0	0	1833	0	0	0	3	0	1774	0	1	0	3	140	14	439	1	1	0	0	0	0	1590	0	1	2919	23	1	657	2794	0	6191	2	2314	768	2	3040	33	0	1	2	2	2	72	0	0	2	0	15	1139	35	748	0	1	0	0	1	0	1685	0	4875	2	0	0	2	114	1	0	1	0	0	2	4233	0	1462	2	2	0	0	1	114	2	0	636	1	0	1	1	0	4	0	1268	0	2	1	3	2379	0	0	0	1467	1492	321	1	695	0	1419	37	0	1	1	43	0	2	1	0	0	3	1	0	0	0	1618	0	12	2	0	5215	1531	0	303	2702	0	0	0	3	0	0	0	0	3	3042	0
HINT1	739	1017	846	1135	218	822	807	423	983	252	995	297	760	344	483	740	658	685	561	136	389	293	419	562	1018	88	1220	1009	770	599	1132	642	1146	875	307	1719	387	1039	444	246	325	15	1011	449	1085	157	602	402	756	241	273	511	720	937	453	430	617	1397	919	272	454	443	723	1218	485	468	359	799	510	643	241	518	854	896	316	571	345	735	194	666	30	932	330	385	91	310	602	3	4	537	1057	1286	482	301	690	163	397	330	1084	238	521	381	5	348	303	1177	368	231	437	292	74	4	853	549	318	279	466	3	512	664	374	1177	470	1079	2	171	1725	904	649	428	1179	356	1414	631	1290	220	111	471	505	222	605	1052	464	4	447	496	1083	1286	10	598	410	1672	1001	1260	519	547	395	401	706	726	2002	165	3	860	1006	234	1019	1272	832	366	6	940	1679	159	581	448	21	281	76	55	482	514	806	213	230	6	6	221	52	891	3	298	6	1059	488	1313	161	909	1	523	1372	2	969	946	1	522	215	416	1415	289	3	6	316	394	139	898	375	366	113	294	340	946	1215	421	1485	929	233	1443	1020	9	268	638	627	204	1002	3	621	2	560	5	4	471	156	2122	203	1255	2	930	3	655	20	2	1	12	491	120	270	157	309	56	339	610	237	0	201	805	1653	1234	2	77	704	1413	1	17	3	51	1	391	3840	714	1	331	384	1732	214	363	553	1	449	1594	12	604	1559	4	4	1173	1321	1053	559	728	724	516	328	978	18	1103	1090	10	1194	1404	4	220	690	368	367	761	110	394	414	867	372	349	750	2341	501	579	2090	6	618	864	1487	1617	437	1317	1087	6	2	367	178	299	274	425	7	2	28	1208	1570	3	3	9	1	999	712	0	0	6	2865	533	806	90	2	13	509	67	1314	473	3	660	5	97	92	895	169	227	27	2	1741	489	528	280	2181	673	969	3	463	1	1	0	8	214	1091	737	693	654	469	718	498	687	833	3	1929	5	846	1695	352	14	4	269	10	134	1632	1447	300	1675	124	661	1	3	26	972	383	10	7	656	606	0	882	751	974	595	4	627	909	990	360	396	935	2487	3	1	499	32	3	410	0	31	2212	3	1263	947	15	451	2	1737	6	1192	946	778	5	434	1466	1469	2445	1131	456	1797	1	670	2592	89	141	484	1	496	19	2186	2158	957	1	2	450	910	1880	248	2	1317	7	422	1868	337	410	34	1194	717	5	26	1062	2	694	40	611	554	715	418	676	321	802	455	219	107	553	1828	129	1	151	349	279	624	159	540	1	1367	944	402	534	198	87	2	201	1647	504	747	245	701	512	261	427	505	40	2	862	509	974	938	1448	669	41	1	338	902	12	797	2	1	450	1243	1	155	259	576	286	367	893	89	270	948	761	376	706	153	1	13	1	1	1	1	568	5	870	405	1	344	1	532	3	336	1	245	2	0	1018	730	140	1106	1	1	1	1	1	1075	773	0	0	0	21	4	39	99	400	0	1	1	1969	64	1110	1	13	146	809	27	261	1	1	1	0	405	1	392	1	2	1	1893	1	1405	49	6	446	1	664	1	0	2598	1720	1	2	1102	883	280	1	1	0	0	719	810	0	1	1363	0	1	620	2	1215	1	1	632	1	2787	0	0	1	16	1	0	1398	0	0	0	114	1	1	9	1	34	1	22	10	995	11	0	6	2	2	0	1	1	0	1	851	0	74	872	14	0	1	0	0	1	1	2	0	1	2	17	1732	305	0	4629	0	2	262	0	0	4	2	0	0	1121	28	729	0	1	0	2714	0	0	1	2	1	0	0	1	1082	1185	616	0	0	0	1	1	1	1345	0	659	15	2922	1	0	640	0	6	1305	578	0	1	1680	1	2	296	2	1	2	1	781	0	1455	0	2338	0	1569	1164	1	2	856	1625	653	165	1663	2	2	1	6780	1707	841	3763	0	1371	0	0	1055	1150	2	0	0	0	104	1	2	0	0	0	1	1	2	1	137	0	0	1257	2	1	2	1	0	0	0	0	0	0	0	2	4519	2	2060	1	1505	2	0	3	0	1	2835	0	0	0	1785	0	0	1	1	20	1	0	1	1	0	0	1	0	0	1222	4945	1	4015	180	33	1	1	0	3826	0	3096	0	1	1	0	0	1	687	0	705	0	0	1	1	1	2	2614	0	1	1	0	1	1748	2265	1	0	22	0	0	1	78	0	0	0	0	5405	0	0	0	2781	0	1	0	0	0	0	0	1	1	20	741	0	46	0	0	0	24	10	16	0	0	0	2154	3	0	1	0	1	1	0	55	0	0	0	0	0	363	0	1	0	0	0	0	0	1	1	0	17	1239	722	9	0	0	0	0	0	1	0	1106	0	0	1	138	0	4	53	1	3	224	0	0	0	0	2	0	0	0	1427	51	0	2	622	0	2	0	0	0	0	0	6
RPL10	738	751	558	1356	615	1107	892	1004	1684	1483	470	955	1115	862	556	522	337	263	480	441	871	4069	611	352	287	244	594	909	1034	1266	1426	1544	746	504	655	845	649	704	136	2094	838	652	1275	286	419	734	1127	1606	873	963	1282	892	1374	897	1134	432	783	1349	800	855	1112	1323	1273	2222	635	1410	303	731	348	477	1695	1047	642	570	245	629	1195	251	402	1802	1441	288	851	450	767	67	1881	1188	266	540	835	501	1053	4	1158	184	977	284	510	684	488	1218	1102	1700	97	402	804	2071	1009	419	264	54	889	1669	1261	226	885	196	268	410	1024	331	1223	1677	876	158	946	833	988	1021	1550	761	847	899	381	1149	310	990	517	1375	570	695	931	163	851	301	986	482	125	115	1025	673	156	522	268	205	279	120	387	1024	904	577	1928	689	376	524	200	1896	1291	799	320	502	527	3	295	884	3147	410	1329	839	1223	1035	435	244	268	1880	1311	21	1065	542	825	1000	1886	1397	3	563	1449	1753	1190	1583	3312	1467	696	748	991	622	432	869	1256	1469	19	384	8	833	657	494	14	1169	1604	773	174	948	286	6	680	1795	1357	630	1306	5	1136	1813	1359	1717	5	560	469	1024	605	9	753	1174	13	538	2280	1282	234	442	469	1121	338	453	217	275	562	550	2386	1438	1616	2427	685	615	352	1161	195	4057	1645	795	779	1299	319	914	466	376	1758	6	3	1035	650	951	992	1109	800	2472	169	1617	883	3	1179	1621	12	840	1550	614	252	492	426	95	632	743	1332	309	1358	3	1030	124	1222	19	901	682	93	1105	1163	364	842	724	236	392	427	1029	774	526	930	803	41	420	356	793	1066	676	375	364	726	2142	701	8	1194	2542	603	1211	742	605	772	464	299	3	279	23	0	715	1132	2	1287	1209	725	458	1306	969	830	1308	218	1149	1303	492	58	2	500	1799	417	5	5	1358	508	440	459	20	1811	343	48	1010	189	1415	2023	1482	3	1126	615	277	144	546	16	516	1699	454	236	1	207	2153	373	25	940	1634	262	512	912	630	1524	9	252	1876	1651	1495	706	836	137	4	1206	2216	394	3524	2080	1102	1135	1653	385	354	1103	2027	2804	273	386	244	832	1602	930	3620	897	664	540	306	3	495	1080	911	413	4	681	189	868	18	460	697	137	1033	1317	452	18	2657	10	26	50	323	956	609	1328	897	404	383	1519	2	6	12	15	35	1065	414	615	26	615	34	774	1681	31	743	152	1273	767	966	2114	808	1366	47	344	442	48	1141	376	7	143	1072	1956	817	820	705	1096	554	805	477	229	87	1040	2018	105	77	1671	1666	744	357	1528	2387	589	2091	592	561	2030	2029	2650	114	492	846	904	1953	799	736	857	789	694	735	51	1013	1293	2027	993	1076	378	862	673	488	703	1219	286	1485	78	122	1310	347	1	1262	539	1189	2	972	420	836	183	1810	2	1088	688	1105	2424	3	2685	1926	1	2536	312	2	673	2209	2204	758	682	494	502	94	1	849	2343	2020	1255	593	668	4	1912	327	721	1085	2	584	102	1	517	477	1022	1	1	4	802	1461	1	365	1	900	965	538	978	530	2437	3147	570	5	1069	919	1336	1794	524	1522	2	1344	913	1748	1005	1399	1672	3597	1235	1239	2583	1580	688	2	603	8	3512	8	1968	787	1521	2	2671	1002	3	547	9	578	240	526	1	1723	1	3498	4781	1753	1	524	2	294	922	860	2009	50	494	3124	948	1252	1	1160	946	1103	2629	4	2026	424	1158	1515	901	0	1	1712	3540	599	1844	509	1	1046	1	291	130	10	1626	2718	0	2	1635	1969	2224	0	3254	216	845	1	1	1	851	1178	1491	516	3270	712	0	1	1648	2661	1378	1495	1456	697	2842	1372	253	49	1	1019	58	5	4858	63	2233	1	896	4341	11	1846	1101	5930	1197	616	2	2457	2907	1	1	2	805	1	759	2	1794	2	2707	3500	701	23	2	4934	11	4	2	705	0	992	7	3	2770	3	0	1554	930	1768	4699	6	2	1	3572	738	3	1	1	783	331	1103	384	1	878	2	937	3577	1127	2418	1670	69	2	3375	3	40	2	1918	966	766	0	2	1	2869	295	2687	4	2635	0	80	1	1	1420	2	2	1	2	0	0	0	0	1	2	0	2570	3963	393	0	3	1	1	753	0	1	233	1	0	1	0	1463	1690	0	714	350	1	2759	0	3	1	50	0	1827	20	1	2	2162	870	0	1	3	1	309	1	0	0	0	0	2	1	0	385	0	22	0	3478	0	422	0	371	2	0	4311	2	481	0	1912	4	2	1	1	297	1	3308	1227	4971	457	1900	1	1582	0	5	2010	1970	4003	46	4737	30	3	0	1	1	3485	1	1	1	1	4688	0	26	3018	1	140	3	0	1	2	0	1980	137	1610	0	0	0	6441	2758	1529	280	1322	2183	0	4045	162	2243	2	51	4744	0	3574	5	781	65	0	0	2738	0	1	0	1409	13	1	3	4856	708	1292	0	3	24	0	0	0	2	2934	2	2699	2	0	0	1410	2045	2	2	3008	4	5001	2	2	0	0	0	4097
RPL7A	734	450	1069	946	261	681	402	804	398	457	246	53	906	530	539	576	93	106	258	6	634	1269	1	284	260	265	171	654	447	409	578	1156	1382	2	351	284	448	1116	2	688	1	186	628	598	165	192	225	297	458	164	218	256	290	306	1056	306	1418	1180	185	320	318	8	370	342	180	723	467	522	442	481	662	547	51	150	192	258	147	553	1	782	794	145	207	328	235	17	535	866	379	431	455	169	104	1	302	142	299	379	395	214	227	349	8	231	448	324	248	1243	3	1	1108	9	225	376	446	1	1600	32	15	447	882	1222	291	498	137	129	722	368	240	271	491	4	972	20	1	574	1	549	289	614	158	377	174	2	1	25	153	210	1	579	366	257	354	3	8	877	259	462	218	720	2	347	906	15	503	552	516	2	120	1	265	496	311	284	398	257	573	210	1	779	710	32	159	210	18	519	6	781	622	18	889	19	782	3	343	668	359	596	530	1262	353	615	6	1	49	783	366	313	262	371	367	147	186	874	2	1456	174	187	178	2	299	197	315	5	496	699	308	2	944	75	315	306	494	2	8	420	1339	677	0	12	7	152	505	489	91	759	297	380	411	265	2	26	6	10	2	403	1512	2	15	173	48	245	214	1223	595	1292	2	522	0	209	253	386	307	916	651	1234	426	6	379	274	1223	576	75	698	0	1670	900	322	476	1177	5	94	1138	334	4	2	332	54	1749	46	1417	952	937	154	444	418	2271	24	5	703	27	1678	237	1511	246	699	693	1689	371	550	388	234	0	717	734	1	466	826	205	1172	218	19	31	546	1	0	83	193	266	3	184	9	7	1	11	482	487	0	1	15	17	330	34	0	365	74	465	644	106	0	606	2200	0	1041	340	596	543	2	5	1464	47	423	1763	1504	472	0	0	1	773	154	59	786	3	506	416	725	535	0	297	2	265	64	0	463	22	6	874	156	257	1515	877	2	400	406	0	2	478	1116	5	445	291	454	578	2	1	14	481	972	1208	7	1103	449	5	438	357	8	0	938	406	858	1	429	887	165	976	652	909	561	1743	298	80	248	0	1	0	1	0	34	405	44	7	1	631	2053	31	724	0	297	3	3	2214	0	826	1	0	1293	413	0	658	993	2	17	463	59	322	9	2	14	2	1	324	506	512	794	1641	432	390	1127	273	2	64	140	1268	3	804	6	5	2	10	0	378	102	537	396	773	225	353	128	324	31	224	1204	1	216	499	465	403	426	600	160	150	870	824	359	371	320	236	1	293	14	1	689	1	119	63	1316	1	640	1	1	529	942	548	91	1	0	359	1	207	89	726	315	1	1	13	449	11	224	287	348	1	494	582	352	208	1	1	965	1	0	3	7	134	194	1	1	404	1	1269	609	0	387	453	12	299	611	196	5	412	460	1	377	1	625	526	185	68	90	1	1	1	1	31	5	322	1	1	3	1	971	1	35	0	6	1	1	6	672	1609	1325	1248	969	0	1	0	826	1	1	1249	1535	1	8	0	1	1300	1	271	0	1	383	424	1	79	0	666	779	627	907	1	0	837	711	51	0	20	25	375	0	0	0	0	0	13	0	646	216	232	0	1	517	671	0	1	232	0	57	10	1175	658	0	191	622	0	0	0	1	883	1	1	0	370	976	788	0	1	1	1	0	0	1	1	1	954	667	1	1	14	916	0	0	2019	0	1	1219	0	0	0	0	167	28	1	1	984	1	878	1105	1056	0	669	500	0	1	117	2072	1	0	885	0	0	0	0	0	0	407	0	1	501	1114	0	0	300	0	1	0	0	0	1681	3	0	0	1	700	0	22	0	0	0	4	1	2	0	1	0	1420	429	0	0	0	2	30	0	0	1305	0	404	1468	0	683	1	2	0	0	3187	0	846	0	1670	0	2	1	0	0	0	0	0	0	2	2	0	0	1	0	2	65	0	224	0	1223	1099	852	33	18	0	0	0	692	1	1	0	0	0	0	0	1269	0	60	5	820	2	5	1	0	0	0	0	3	0	23	1668	10	0	1359	1	0	1	562	0	0	3521	0	0	0	2379	0	0	0	0	491	0	2	2989	21	0	0	0	0	0	2849	0	0	0	0	0	19	2568	1	884	0	0	0	1	0	0	1	0	0	0	0	1	1	1786	0	0	0	0	0	2	4288	0	305	1	1	208	0	0	1236	228	1429	0	1	1	0	0	0	1	1721	0	0	7	1476	0	0	1	0	7	0	0	1704	0	0	0	0	3593	0	5248	0	0	0	61	78	724	1150	0	1	2	0	0	5	0	455	1	0	4073	0	40	0	0	0	0	0	44	0	0	0	1	0	0	0	0	0	0	43	0	0	4	0	2	604	44	0	1520	3	0	1351	0	0	0	41	0	2
NGFRAP1	717	285	232	694	839	724	832	104	516	340	554	212	1283	691	778	635	58	1210	567	4	572	387	105	872	1178	1	813	476	272	399	662	145	1176	409	686	962	303	1640	2	284	1	2	1593	402	705	525	436	338	474	765	358	245	1	1149	205	387	635	975	254	587	113	1392	728	175	577	393	639	365	1081	422	457	172	785	3	745	840	296	612	1084	158	599	493	537	469	815	201	460	429	258	1143	1371	568	285	2	268	468	530	594	442	510	239	385	665	1551	439	879	223	477	1	878	386	2	1094	558	500	450	771	892	1344	734	53	390	400	353	1	28	289	155	1026	0	594	185	172	3096	536	2530	1	709	285	617	437	615	136	2	1060	254	372	3	179	1334	448	531	381	264	2	394	304	754	844	178	769	907	150	487	693	236	854	1962	290	478	1585	305	451	216	638	239	627	534	382	199	290	259	982	6	637	577	2	216	1	942	606	547	123	730	1121	265	4	249	1004	401	1090	3	198	339	306	779	1139	418	495	980	2	474	572	4	318	371	53	556	595	1046	689	1369	131	219	757	945	1	1140	376	59	292	332	977	485	2649	1689	0	23	261	2	1	381	6	588	547	725	384	1595	787	1101	497	835	10	698	8	464	674	8	552	629	416	994	554	1023	656	51	2	81	2	143	2221	376	7	20	4	574	0	1	436	1455	2	376	4	750	397	126	411	8	37	522	2	2	805	379	818	363	1986	77	1697	0	557	303	330	3361	1476	1	1032	3	447	0	171	407	468	1350	1	709	719	501	11	121	402	3	577	10	3	344	951	514	999	546	64	827	770	513	1	288	8	659	742	8	397	2	403	0	14	710	0	3	2	88	596	736	1	415	448	1731	197	1040	229	1636	518	647	483	1174	338	741	6	944	820	159	0	17	1647	71	593	25	10	2	1674	919	843	646	1	334	678	133	1	6	1345	470	0	2	930	181	1	805	1287	0	1269	642	1156	1055	1008	1563	2	3	300	2368	8	1316	209	11	660	931	737	1	5	4	495	1	2136	349	427	470	0	0	241	1613	633	945	711	341	2	400	0	568	1451	215	0	4	20	0	0	487	0	2	774	2	49	477	1131	12	862	0	5	95	523	540	343	522	774	1098	4	6	527	1664	18	2	6	77	0	287	2877	1017	0	538	85	1378	1	480	140	341	430	839	7	0	7	0	556	1166	646	1583	4	5	22	1483	1027	3	10	560	75	509	233	734	131	215	187	265	543	1	602	446	117	68	109	709	493	130	1	347	1	938	288	575	247	261	712	1	362	869	510	57	2	705	499	75	1	138	1	1	643	590	814	243	472	880	371	1	199	98	333	878	2	1	395	489	1	333	309	128	1	1	316	1	729	925	0	296	557	1	1	34	1115	687	1	0	467	1	0	402	1	709	0	0	537	198	433	1	1	1	0	1	0	1	559	1	1	498	1	610	1	1	373	1	1	0	0	529	0	1	1	568	1	0	1	1	9	649	712	523	19	664	1	739	0	28	1	0	436	0	0	566	1	73	0	0	0	305	64	0	0	637	1	0	0	19	1	0	1	1	705	1	1	1	1	1	689	0	384	1326	1	730	1006	816	0	1	521	0	1	0	0	0	253	1	0	0	0	0	984	1	0	0	1	0	0	1	1	0	0	1	6	0	1	2	0	0	559	1	0	33	0	0	9	0	1	1	24	1	1	0	0	0	0	45	2609	132	0	0	0	1	621	1210	0	1	0	1	0	854	0	1	1	0	1197	0	0	0	0	0	1	0	0	0	2618	72	1477	1	0	0	651	0	44	1	0	0	1	55	0	0	0	2	1444	1136	1	0	0	0	0	0	1	0	0	1587	2734	2	0	1150	2	0	7	0	0	0	0	0	0	2	0	0	0	1020	0	0	3055	2	823	0	0	1	0	0	2	1	0	0	0	39	0	1	0	0	15	0	968	0	0	1	0	0	1101	0	2907	0	0	1280	1	1490	1781	0	0	0	3101	2	0	0	0	0	0	0	18	1	1675	0	0	0	0	0	0	1	2	0	1	3	0	1	0	0	0	1720	737	0	2	0	0	4658	0	875	0	0	5217	1	6	0	2892	0	318	2408	654	1	0	33	5	0	0	2416	8	1	0	0	1752	0	1	0	0	403	0	1	0	1	0	0	0	0	0	0	1569	0	0	0	1	0	0	0	1725	0	0	0	2530	0	0	0	0	0	0	1290	0	841	2210	0	8	0	1	1	1	0	1	0	0	28	0	0	1	0	0	0	0	0	0	0	0	0	0	2712	0	0	0	0	0	0	0	186	0	0	2690	0	1	0	1	1	0	1	9	0	0	0	0	0	1	0	2	0	0	2959	0	0	0	2085	356	1063	2974	0	3	0	0	3145	0	0	0	2	0	2
RPL17	717	639	1702	1231	578	488	1446	909	537	433	302	570	656	448	864	964	118	305	809	354	547	1387	113	498	498	177	497	764	649	643	494	769	1309	300	833	665	1068	1012	56	1048	410	3	1244	133	259	484	433	1204	607	778	844	471	377	287	827	161	1105	1412	857	418	782	387	454	936	408	909	898	1111	482	648	478	968	716	1005	403	307	821	634	659	917	1328	768	833	337	217	418	754	690	426	941	490	322	196	438	1142	941	128	899	1253	1215	1442	877	261	397	249	774	756	510	9	74	177	68	210	709	175	229	605	586	348	581	1420	248	529	596	71	397	599	348	615	320	630	212	833	464	209	8	319	416	1391	1045	476	470	326	2	83	915	571	110	31	21	460	743	418	393	207	505	782	977	76	535	383	496	973	639	726	651	90	164	818	43	199	1398	761	191	341	280	1288	585	865	364	380	492	260	98	552	524	1089	1690	1105	466	1094	737	782	443	330	1132	68	781	395	728	933	70	1188	1899	786	934	761	1467	1412	242	193	129	696	1143	1235	716	635	93	316	1228	469	941	277	291	559	272	19	1969	767	558	942	734	334	144	90	20	444	2103	290	2204	638	1596	670	462	261	1552	511	103	621	629	456	1048	103	282	116	1205	401	183	369	1329	683	1152	207	1294	384	1253	1283	147	30	1340	1339	479	306	1150	880	512	698	601	674	2572	2323	552	508	1115	744	827	1278	362	766	563	148	533	360	1171	286	650	75	602	370	1	999	303	572	1843	1917	243	1250	5	356	220	953	1622	709	952	528	122	262	170	381	2420	287	1390	278	196	726	860	698	400	409	369	1314	858	94	1378	498	2	6	465	1769	12	801	1872	726	184	614	314	450	13	2	218	1412	1243	285	1114	1053	58	262	764	156	524	1087	841	2	1190	3	1563	1048	543	802	908	165	1262	366	1661	2	1004	772	415	2124	1117	50	1595	762	1360	2094	208	1747	50	3123	1079	189	56	99	36	130	258	2591	1907	873	1039	632	478	117	1052	232	6	443	251	904	1006	650	469	836	1104	1010	11	1629	743	579	580	491	265	788	1636	142	1228	242	359	572	1036	315	3	1361	1551	1479	1	1039	41	334	1116	709	1945	13	98	95	470	1271	1736	156	898	228	1554	339	30	1110	618	363	318	445	945	541	142	41	3	969	1038	252	190	299	494	180	211	115	323	2130	23	520	659	484	65	3137	205	15	382	1477	1396	1057	580	745	938	1016	977	348	1444	438	124	471	794	267	1913	827	811	939	734	966	492	912	495	400	124	395	1553	179	381	1241	869	416	500	1090	554	105	1119	351	881	891	652	1015	47	1006	408	431	2155	716	1100	622	650	170	1143	195	379	199	2091	974	706	595	1052	347	209	664	185	287	808	1	80	1138	1170	1	1666	756	886	253	906	873	1081	695	362	17	1320	742	2432	2615	316	1489	192	2	129	565	104	1851	2009	104	256	712	848	1322	1368	108	598	658	1	815	166	78	379	859	35	1107	1168	155	77	2	68	836	941	73	1	1	947	1	477	1	791	491	891	703	151	529	1285	3732	12	1765	1940	2	216	348	796	677	0	2384	1392	707	2	1	127	1995	901	835	0	188	1423	543	1269	2448	2	2201	363	2029	3608	1807	82	839	1092	1804	1701	1586	109	1400	393	0	1229	637	1714	1115	1702	1660	1151	164	876	2	1207	1964	1	1507	382	1	494	922	269	1	800	15	297	1	1901	1406	360	244	532	1563	201	439	809	1299	4826	922	16	2	2224	7	1119	1014	910	897	1445	2	7	736	1182	2521	0	376	248	75	1	1676	319	1	1	0	1	2067	1029	1178	1689	888	630	138	1	574	455	1	71	61	1036	1	523	1	7	1	354	1671	177	2393	820	222	2	0	1	378	1	2703	1371	0	0	1546	2	583	2	496	718	20	3628	558	197	509	1857	2440	2	217	296	172	957	2	2	3	2	1333	608	221	776	746	1	513	457	4305	0	1227	1193	186	1464	0	2	2191	1	2126	2	2725	2	3	2	0	1	718	1	831	1582	1230	1	1	1209	7	2	588	1027	563	989	803	272	2	573	55	0	1	12	3096	468	0	820	6	472	608	9	227	291	153	5958	5024	759	0	3	311	1670	0	1	443	1	2679	251	4350	2105	150	2854	0	1	0	1663	1	2	352	0	2416	2	1639	0	3	0	652	1938	978	2	2552	2804	0	2029	1	0	0	0	1	0	1	728	2274	1	5444	0	1416	4	1	3105	2665	950	2	3340	0	3	1	689	1549	0	3	1	43	265	3379	1181	0	1	2	0	44	1020	1	0	2189	0	444	0	1	2	502	1881	1	967	0	1467	1034	0	17	0	56	0	0	2	677	28	2	887	1998	1109	1	0	0	912	1	0	461	0	2	3	0	0	875	0	3110	830	0	1	2794	824	11	594	1419	2	1	1	1	1424	2778	1009	1262	0	1	2	4	0	907	1075	679	727	20	1199	378	4687	0	2000	2	948	4171	0	3386	27	5196	2	2	3	0	0	0	9
RPL23	716	343	630	786	113	443	431	326	543	551	286	266	527	94	469	218	255	113	162	317	155	722	95	136	334	164	388	337	278	161	336	583	656	114	196	132	235	227	4	730	163	132	795	280	314	33	383	346	237	176	508	389	70	824	226	527	523	643	161	139	193	131	497	370	319	329	287	253	485	74	834	331	684	276	298	177	525	538	341	168	663	347	263	378	371	63	797	274	620	419	388	3	346	139	423	187	318	198	484	802	381	859	34	232	231	311	566	211	140	70	152	2	183	398	544	622	824	104	412	91	456	202	129	918	416	63	489	334	442	191	235	84	309	267	107	811	5	625	644	502	913	226	315	173	367	389	96	108	140	226	546	547	58	122	108	192	381	90	10	472	45	322	120	43	379	458	90	312	343	310	247	836	339	143	433	463	523	47	697	376	324	1055	628	126	313	4	4	496	337	940	886	97	525	58	475	288	433	522	265	246	118	476	811	124	193	652	502	400	39	398	37	62	419	915	2	669	212	169	514	328	2	4	435	120	302	507	73	698	29	3	468	641	442	365	3	85	253	605	448	206	356	281	1304	1217	245	909	580	128	7	454	88	167	6	323	1	426	954	264	77	636	289	525	366	503	283	736	259	461	4	9	5	474	8	580	181	649	229	543	997	1024	1354	14	11	1047	944	1036	802	119	473	433	447	663	98	849	2	509	460	604	41	156	895	410	137	385	2	39	39	194	265	21	933	146	408	243	540	14	217	242	35	392	615	290	89	211	3	1	527	535	276	563	325	155	208	546	273	553	279	273	3	5	357	334	211	1	298	2	461	1	1	31	188	35	363	2	128	5	11	315	461	41	355	8	2	1180	436	767	202	330	5	1054	6	282	22	1374	574	597	3	231	242	414	460	774	242	163	130	16	563	508	242	519	2	574	758	146	117	5	504	837	45	7	1688	471	783	53	337	1027	417	2	297	738	1993	32	125	87	34	3	80	306	232	155	862	1	1185	353	523	26	319	660	468	156	5	324	404	751	326	541	8	541	18	994	0	397	891	480	0	156	1333	1	428	764	2	33	376	392	245	6	215	604	406	10	167	275	1033	161	213	219	22	296	376	675	3	668	309	50	231	660	3	40	372	267	943	974	143	1888	756	522	947	475	32	2233	3	4	3	302	572	7	262	240	425	282	530	214	932	437	424	161	398	589	125	105	529	1009	211	16	349	440	381	259	500	460	62	946	801	628	1119	744	520	139	1494	179	622	566	78	640	401	856	151	858	482	715	505	1150	203	577	171	499	418	139	305	777	359	613	1	1	443	757	156	792	146	271	1	473	491	686	188	897	467	737	3	257	1	1	1144	25	1	1	1366	3	1098	1107	118	1	385	1	1	223	1247	431	2	13	1	215	1	293	726	6	444	246	433	12	71	9	211	9	843	691	418	676	263	521	268	461	1	603	1	289	550	2368	68	237	262	1194	2	1	1	180	431	1	2	2	686	193	403	3	725	741	6	2112	30	80	1027	30	970	2	2004	14	25	1	1002	1	1	409	503	695	421	566	804	1	1	2573	1	2	71	619	3886	765	1	936	868	81	64	5	274	377	1	240	0	367	1	39	0	428	1	9	1	1	1	1083	492	712	596	1	176	0	247	2	11	119	0	583	660	1	1	76	1327	1	737	1068	1001	3	1866	15	1044	1	635	1	960	1	954	232	271	0	0	2083	510	0	803	969	0	2	0	942	187	423	320	23	387	303	340	1	1	1	0	528	0	225	566	981	990	2847	1122	1	1	0	1345	2058	2	1	2	2	1041	2	494	1	0	0	932	1	2608	1309	0	0	312	0	0	1247	9	2	4	0	753	1	1	0	1512	1485	0	1442	29	7	1	1	1	2	315	1274	1	1	23	430	1183	1	1	2	1	638	0	1	1489	125	0	386	38	1	4405	881	0	251	191	0	1	1632	1	821	3167	0	0	0	267	15	0	0	1126	1	882	85	0	3	2	0	1	397	0	1645	1	0	0	0	1211	0	1	2061	0	1	3	1	0	3	1030	1	1	2	1	1	0	59	2	1	954	0	9	2718	1	2	3	1	0	238	0	1	0	0	1	1282	2	0	1	1	1	215	2402	28	0	712	0	0	855	3204	2	3	1	1235	1847	1114	0	0	1	4361	1619	0	1	0	1154	40	871	8	1819	3	0	472	1517	1	45	2	2108	1	0	3	16	1	0	4	70	2	21	1	0	0	1780	17	2	0	0	0	8	1	0	1	1646	0	0	22	126	0	2	1	2	78	149	857	1	0	328	4	0	1	1	1209	0	0	0	1	0	702	100	0	1531	2	2	65	0	2	0	2	2	0	5657	580	2520	0	29	0	0	3	1153	0	1844	0	0	24
RPL13A	705	453	1182	1286	342	397	554	1069	618	794	480	1136	1067	348	901	565	246	236	426	275	278	1691	2	436	613	126	513	793	401	630	472	1883	766	841	863	994	828	673	72	1709	3	119	1620	723	542	381	1032	585	299	458	653	935	628	1499	1864	842	862	1958	281	614	889	447	974	415	287	1107	1098	483	572	565	423	885	1486	758	463	492	2775	564	1106	1083	1677	639	1190	266	987	444	524	2314	1152	1910	857	736	546	133	1088	125	1128	657	830	2595	1224	1479	351	327	530	1240	1530	388	354	4	713	7	240	533	558	179	828	355	445	462	1895	665	1022	963	524	118	604	554	439	158	1032	332	921	436	413	309	5	852	677	999	520	405	750	95	588	811	1024	341	187	14	324	166	1153	948	218	844	921	198	30	682	786	111	2881	156	1027	1346	315	833	588	410	1743	175	166	1420	36	690	473	377	226	1641	822	569	855	55	564	852	782	1144	13	1002	838	2178	1175	477	376	849	717	6	2742	1124	1383	174	1390	474	865	721	1030	1606	1707	1973	503	432	538	1634	159	1039	281	942	339	2381	294	1112	541	8	903	879	193	825	483	40	1157	1273	329	1438	389	14	1279	599	659	395	1321	343	1501	1095	1132	1767	1079	376	620	290	431	1570	3	1480	746	881	1765	495	508	2341	65	75	1018	174	423	1281	291	1646	7	1449	230	5	704	1222	1170	21	269	323	344	886	1375	424	105	1017	939	233	1758	139	1163	930	7	978	653	2071	383	888	742	1969	282	177	1231	1579	556	1	875	3	372	32	1332	28	815	8	58	1314	742	553	777	305	366	339	1207	945	338	281	674	333	169	1767	2	1885	3831	418	515	846	116	476	1057	744	578	831	1783	779	1121	9	416	341	343	5	2	385	840	799	737	255	490	271	897	1722	1083	366	1114	1294	164	2021	5	973	1281	877	884	466	246	8	1713	1732	1342	864	1828	513	506	1012	19	1361	892	890	1317	312	2030	15	1513	868	1094	138	263	1232	813	318	822	909	1359	1145	582	437	661	887	738	1970	648	938	22	2035	692	119	2	368	676	0	1540	935	990	51	96	1142	1950	1509	1185	8	419	1877	451	1006	4	0	1798	424	2894	118	539	2012	95	622	2266	954	4	373	617	1045	20	6	442	483	13	823	416	1129	396	445	1350	154	383	8	1532	5	685	990	1403	494	659	3	1950	1062	703	769	5	613	2836	4	1388	559	0	52	2435	137	329	268	493	3	677	487	950	1587	1087	580	251	2766	216	426	18	551	755	430	831	801	1637	409	706	879	1102	513	935	3	790	1772	161	168	2292	1361	260	217	1046	1169	407	200	349	565	807	784	1010	1	610	388	643	794	12	706	373	435	492	903	5	315	360	1232	1077	378	350	1221	644	99	612	591	1416	1012	54	419	977	1265	462	770	1326	1266	164	842	137	1460	3	390	453	423	901	2000	1193	66	353	2404	422	364	758	695	1168	1882	641	1709	795	560	818	520	578	353	85	403	387	1389	303	1100	921	832	12	510	2	1138	1	4	11	718	722	839	2	339	510	668	646	1689	615	6	1	737	498	1472	915	2852	434	1257	1	1	1077	941	802	164	1669	1034	1	7	2	5	487	221	552	1710	912	1202	1461	47	1269	1	806	1258	365	3279	1326	1816	256	722	1	706	1000	5	1942	322	1376	158	20	1391	665	855	263	2097	307	83	1055	1550	514	459	622	334	7	252	1638	2005	1414	924	310	6	1	0	1635	584	708	350	1131	818	833	830	24	1719	676	1050	480	6	13	1171	666	394	722	45	1162	1107	1978	263	499	14	993	1	0	1	2236	2188	1147	2610	0	421	1	250	1556	0	2	4	695	26	1007	788	10	874	1743	1	1	22	9	0	1108	15	963	13	648	784	795	161	731	1147	1	1098	973	1079	0	2340	1581	7	698	876	937	0	409	2460	1	1009	6768	3164	1	1302	705	2	474	726	0	2205	1	2	3	2	303	1093	1374	2888	0	26	1403	745	0	963	1502	1701	1	1048	0	0	2143	0	1290	1467	1461	276	510	0	21	0	13	2048	1	778	641	2298	1	2	9	3111	5	985	1	1492	2	0	3612	1	1	2658	1799	3186	2	71	12	1070	1222	657	203	1	3	2325	2638	1385	2	0	0	1	0	0	0	0	19	31	2262	24	0	4176	6	2037	1320	1	3	0	3	22	1	12	54	1	1676	980	20	0	6	62	13	5	4407	78	2	0	2	688	1856	50	886	0	0	17	1949	14	1	8	3	2	2	3	1	3302	3150	2	2752	2942	2	1	2211	1995	3312	54	0	2690	26	100	2548	239	1259	12	0	1	2173	0	1056	43	0	4640	1	4043	0	4	0	0	2	0	336	1	0	0	773	0	1	0	1239	1518	49	43	1	0	920	6304	63	0	1274	0	33	1	2415	1963	1	0	4507	2496	16	0	0	1583	3	740	1120	1	26	0	0	2	1076	1490	31	1799	0	0	11	0	0	1496	0	6	2823	628	0	2	2	2993	3666	269	245	1463	3087	1016	4903	3	0	0	356	0	2235	2
TMSB10	701	611	229	531	1116	1273	495	518	1107	218	656	903	974	509	541	2026	1368	904	428	469	797	1031	263	1101	971	965	774	1858	1652	679	768	520	836	319	1201	478	566	1613	485	1759	869	910	1243	531	1255	546	778	832	615	1299	1339	960	1559	667	536	1050	911	972	646	102	205	740	1458	927	548	961	703	1742	888	446	806	1018	722	916	234	1552	788	604	797	383	11	1469	1636	635	385	1448	923	776	266	1560	1469	1122	507	235	1031	769	637	1756	677	506	769	303	1164	1323	1691	757	1011	2494	784	904	797	598	654	1440	540	96	590	1740	1390	898	746	283	328	389	1349	492	1151	1519	893	1350	1270	1358	1045	674	1385	69	759	954	667	283	1261	1154	2388	1583	1049	560	454	862	499	1538	1067	206	424	670	492	512	1937	640	1048	1125	587	1017	919	1032	757	1269	782	2295	812	797	720	811	680	876	653	1025	814	1702	1437	2154	890	566	867	573	1528	1453	1000	681	529	1677	181	1717	1168	2341	488	452	812	745	1855	234	2647	962	1290	1696	351	805	237	1310	1426	641	772	137	1520	1024	1087	562	715	568	749	1393	1137	764	265	1675	226	482	390	976	938	355	225	672	1141	899	1340	1876	468	1083	696	1796	761	948	428	1477	581	1348	935	619	556	1386	595	896	320	308	2972	1241	1202	1449	1340	1464	641	677	1252	1310	1531	356	2802	151	367	749	1132	1658	660	325	912	963	101	713	1058	249	850	708	1225	1295	341	1540	2084	527	489	930	1379	1758	351	1004	700	508	1623	691	1169	1527	1129	604	1271	640	733	818	713	418	1618	1357	419	506	339	1143	727	783	216	565	731	898	743	1098	939	1349	3049	1706	1250	161	1847	658	2120	360	826	2603	1362	55	570	419	1208	342	1187	1489	972	220	736	635	422	7	252	422	275	1318	1319	1441	488	1333	1293	332	649	1511	14	195	278	1248	3185	1676	1299	854	245	1459	1589	910	1170	359	1305	1529	1047	357	1222	1526	504	928	179	700	722	761	1225	3091	634	829	1286	1483	2245	543	744	1135	1009	515	2228	1697	948	1272	715	459	290	1042	1055	1524	355	230	1074	254	186	426	675	1104	1322	658	1176	663	347	1037	623	202	364	540	628	55	946	1408	467	658	663	2574	785	647	1915	2487	452	487	1659	1234	2054	795	498	892	473	1443	185	1726	1908	1991	1724	1541	1169	316	356	148	1128	741	1054	508	1416	2250	857	1231	2031	1524	1328	1657	811	1128	1635	442	786	1009	1048	564	1052	1695	1299	628	932	1088	143	328	615	565	1518	1307	109	667	600	3159	761	1064	2286	1551	417	1888	2831	2818	2564	1911	3918	342	1068	2086	1909	749	1366	3579	996	262	1662	1511	944	495	708	1666	527	2397	737	1837	1432	1244	1739	614	2548	1919	1287	4494	815	1577	1348	1061	917	2977	968	1504	1885	4039	1443	1505	2897	2707	631	794	1853	1511	1046	724	1534	2661	3195	3013	1725	1242	690	1809	787	1199	2227	988	1516	2917	1171	1202	1882	3323	573	1026	913	3775	1145	1391	2999	3657	8295	2356	265	698	388	3167	4997	1343	994	2674	1344	565	2172	9964	824	464	1791	3465	2274	1825	150	5348	399	1824	2168	1791	1483	2413	786	2774	348	1831	3011	1381	287	2611	1402	1444	546	1055	3358	3291	1569	1116	290	2079	1302	1212	216	859	298	1925	3586	1543	1806	646	3	460	1921	6	383	767	4061	3539	535	631	5676	1648	6226	564	731	2998	3940	1352	1547	2376	784	3318	1877	605	1961	1532	12	2473	1541	1490	4	143	2270	1360	561	462	5889	2555	1357	2590	381	2	1809	642	519	1693	193	720	1354	1571	416	763	1093	3885	3971	524	1766	2014	156	1520	821	328	4676	3027	721	1538	1057	644	3	4169	641	1443	2514	7413	578	175	76	2153	3382	1723	918	417	1596	1985	3797	265	775	2575	2	1331	2726	3	3660	1980	2410	2886	1545	1609	1384	1192	531	3231	1385	806	2123	625	1734	1042	2	2853	852	338	1	1987	3124	1864	2922	472	4882	2	1069	2876	43	784	5	1965	1395	1976	184	437	1529	2203	4	2713	1379	2	2606	2479	7056	235	3388	1388	2479	724	1374	3436	8345	2278	2277	1081	1973	3	4542	1651	3	4133	1375	2284	1686	452	3069	2823	365	835	1	1491	710	2035	19	68	734	1299	487	504	3	2057	515	1288	1027	340	3383	1984	2	1258	13	2398	6	335	1055	62	6481	948	2	3	1008	1780	2100	2155	4040	918	1223	2719	2266	2	2	1245	3866	3937	756	1055	1977	832	1690	815	5	686	4829	3	1964	36	1927	3	4470	1516	1012	1752	767	1	177	846	1388	175	624	80	47	943	4188	1568	496	8429	49	291	1551	882	1709	1341	1957	3388	986	1804	1123	2774	1007	1678	1277	5640	4	635	2	2404	635	125	859	1	147	3	117	881	2790	0	3671	1528	2244	4363	2	3135	2420	5	934	1730	3876	137	3	4111	472	6	1148	0	81	3	6	1522	1	4	57	3404	973	1102	4224	929	2209	4	4741	4344	1453	2265	43	2071	1300	1192	568	3	1022	1152	4799	888	6	4	5	1519	1453	3504	20	1099	1017	2545	3183	1860	0	1874	2905	1393	1449	2222	1871	2432	4728	5	5680	970	447	2421	913	247	7370	4323	74	1350	5	2108	8	1718	4	1905	2857	60	1437	3561	2	5000	1962	2	0	1413	249	1427
UCHL1	684	1014	158	2	428	561	496	52	2772	153	44	351	967	63	228	386	2	1069	602	2	872	1	2	120	1128	1	202	418	469	402	408	856	829	1	822	347	289	1	1	2	1	2	2	2	926	357	612	4	201	508	1	2	2	267	179	158	1471	2	298	702	3	433	1	40	129	1	164	229	399	173	2	2	565	722	484	238	2	230	962	637	1	247	696	331	135	1	3	192	98	0	150	145	3	2	4	1	250	644	168	199	275	3	294	846	1	644	192	364	1	202	159	3	785	232	695	1127	2139	322	733	440	2	435	0	2	3	4	150	516	207	208	2	2	917	45	0	583	2	627	4	2	2	74	79	2	18	545	171	17	6	471	350	406	714	29	3	112	0	1	61	0	726	1109	664	90	1387	3	744	505	404	131	873	162	542	3	265	1622	2	168	253	8	635	477	282	1	218	341	2	0	2	251	1	1170	1	1	671	36	9	1017	3	42	0	0	9	874	2	4	2	0	2	1299	2	1	1130	1	75	0	421	2006	439	2	506	445	855	143	4	556	4	743	82	3	292	259	219	125	636	345	2	320	232	1	272	433	1208	950	395	2	3	142	693	117	319	445	0	1	3	600	273	2	529	1	2	384	21	0	1967	5	1	561	1	307	750	126	542	33	0	0	219	3	1063	1363	452	315	1	971	296	549	4	2	2	180	1	266	588	316	551	260	2166	599	1	569	5	152	5	670	1	7	498	2	614	2	3	229	410	1728	389	271	314	822	53	2	3	166	388	26	738	0	2	2	815	467	3	319	360	1	468	1516	1	989	758	116	1	199	388	0	23	628	1	0	0	1	340	1012	227	376	339	727	1	1	841	1376	1213	238	1	2	3	312	1	0	1	630	4	428	3	1	442	10	239	419	199	317	918	0	377	2	536	0	1	0	768	752	6	0	947	440	2	669	559	159	0	0	378	32	509	677	1239	385	2	51	14	0	1	529	103	3	1	1	0	3	13	362	0	773	8	1581	2	0	0	2	329	1204	1	3	3	1	0	0	2204	30	1	0	387	2	1	417	1	703	9	0	446	780	368	1445	1275	576	1	1293	480	1238	1	455	355	445	48	0	3	0	163	0	620	0	17	778	27	27	0	23	1	3	560	0	0	538	2	1116	5	824	7	30	7	0	3591	0	661	7	640	505	1291	548	811	1027	196	1	1	45	1	6	240	1	1	1	151	1	0	1	1	1	316	710	1	1	0	356	1	0	0	1	0	1	0	1	0	1	1	1	51	1	0	1	0	0	419	1	1	0	1	0	0	1	490	133	1	0	1	1	1	6	0	193	1	0	1	0	728	0	1	0	1	0	0	0	0	0	1	1	0	0	0	1	806	0	0	0	0	1	266	0	0	0	0	0	0	0	0	0	1	0	0	0	6	0	1	0	0	1	0	0	0	488	0	0	0	0	0	78	0	0	0	1	0	0	0	0	0	1	1	0	0	1	0	0	0	0	1	0	0	0	0	0	0	0	0	0	0	9	0	0	1	1	0	0	0	0	0	1	0	0	0	0	0	0	0	0	1	0	0	0	0	0	0	0	0	0	0	0	0	0	0	0	1	0	0	0	0	0	0	0	0	0	0	0	0	0	0	755	0	1	0	0	0	1	623	0	0	0	508	0	0	0	0	0	1	0	0	0	0	0	0	0	1	0	0	0	0	0	0	0	0	0	0	0	1	0	0	967	0	0	0	0	0	0	0	0	0	160	0	0	0	0	0	0	0	0	0	0	0	0	0	0	0	2	0	0	0	1	1184	0	0	0	0	0	902	0	0	0	0	0	0	0	0	0	0	1	1	536	0	0	0	0	0	0	0	0	1	0	0	0	0	0	0	0	0	0	0	0	0	0	0	0	0	0	0	0	0	0	0	2315	0	0	0	0	0	0	0	0	0	0	0	0	270	0	0	1	0	795	9	0	0	0	0	2096	0	0	0	0	0	0	0	2	0	0	0	0	0	0	0	0	0	0	0	0	0	0	0	0	0	0	0	0	0	0	0	0	0	0	1	0	0	0	0	0	0	0	0	0	0	0	0	0	2	0	0	0	0	0	0	0	0	0	0	0	0	0	0	0	665	0	0	0	0	0	0	0	0	0	0	0	0	0	0	0	0	0	1	1	0	434	0	0	1	0	0	0	0	0	0	0	0	28	0	0	2298	0	0	0	0	0	0	0	0	0	2830	0	1	0	0	0	0	0	0	0	0	0	0	0	0	0	0	0	0	0	0	0	0	0	0	0	0	0	2	0	0	0	0	0	0	0	0	271	0	0	0	108	0	0	0	0	0	0	0	0
RPL10A	679	484	718	450	344	384	340	633	832	478	113	160	346	122	180	182	54	193	424	41	323	238	159	288	252	2	639	256	334	143	261	546	326	488	345	543	434	546	173	1145	2	3	311	441	84	361	571	103	618	170	100	375	133	433	518	189	450	573	1425	538	670	266	264	432	931	318	599	97	207	224	121	701	340	278	334	312	1146	529	856	929	74	273	145	2	214	2	461	76	529	128	172	552	4	2	710	163	537	718	420	552	844	736	1	1	729	445	204	1112	2	0	446	7	559	651	75	6	661	268	36	538	1258	836	279	1196	223	3	981	503	138	10	231	22	223	226	82	385	2	512	419	662	265	399	244	203	178	378	379	197	0	9	561	217	495	686	13	41	238	326	267	972	696	250	969	86	207	221	456	4	828	107	325	255	539	9	91	991	700	75	915	25	308	136	1561	1	6	3	236	465	263	365	190	248	83	268	4	74	261	107	2	276	466	2	789	6	449	149	631	328	639	60	12	617	0	1208	3	713	469	302	534	1242	666	222	795	4	2	682	6	578	299	3	558	874	183	214	249	182	608	254	158	79	859	167	48	88	54	246	413	179	251	576	313	8	1	935	262	292	87	117	363	57	23	205	450	1183	6	359	102	60	2	110	160	4	5	457	1	917	1	411	280	842	143	856	385	2753	2	257	367	1	1022	2	32	1	2	0	329	1	1	943	803	3	218	119	2	1	377	3	597	405	46	0	470	15	314	13	244	1	7	425	32	276	196	360	196	15	348	2	108	3	497	1427	724	336	79	96	441	135	1	851	452	1	394	7	666	1	1	1602	1373	10	2	717	29	11	1	300	1105	362	109	98	226	525	132	481	792	190	96	1683	2	518	681	523	26	25	1576	689	2	566	1333	7	1	542	181	209	850	0	499	873	58	218	882	15	2	3	0	1	11	278	1531	4	2	514	29	73	14	653	7	892	4	4	5	1	253	233	456	2	229	3	397	797	300	372	1613	136	174	9	6	0	0	44	838	3	0	2	90	2296	369	11	2	411	8	426	658	3	1	87	2	306	947	115	416	292	718	277	2	1338	2	529	1016	92	615	249	5	94	2	35	4	304	201	876	1896	554	604	441	3	390	1438	911	1	1122	0	627	817	0	19	6	37	464	154	519	5	3	4	2	609	16	736	240	310	2	22	5	205	544	385	146	504	426	345	121	926	110	261	277	1	92	794	319	193	327	453	640	1	369	1	859	974	128	1388	1	1339	178	681	273	6	909	98	549	1	261	1	1	262	424	161	1	213	736	590	81	239	32	296	391	452	60	257	23	151	191	1	0	1	295	186	203	1	581	1	45	390	46	2	183	1	288	0	1	394	1	1833	2	1	297	1	0	1028	509	1	1	53	1	654	1	1	9	0	92	1425	703	16	626	0	128	538	0	1	4	1	117	161	214	1	994	1	13	1	0	608	551	103	1	252	841	116	1	520	1	463	1	1	1	319	44	161	1140	538	65	0	1	0	28	1798	556	0	0	898	1	1016	17	1	10	333	0	740	0	0	1	535	0	3	1	850	599	12	0	1	1	0	0	11	20	1	1	0	1	1	0	111	826	0	2	1	0	1	675	1	9	2	472	2496	367	1415	1288	167	0	0	1	0	1	55	1	1776	1	0	1	605	1	0	642	1	106	29	1	1	0	1	0	177	908	0	205	591	0	0	1	1	1279	2	1	0	0	0	0	0	1128	1	0	1557	0	0	1467	0	0	0	218	0	0	0	1	3841	180	2	0	1	1	0	0	0	0	0	1057	0	1613	597	1136	0	1	0	0	0	0	2	0	639	0	0	0	0	191	1135	0	2	1	2	1	2	0	0	1	1	0	0	384	2	0	125	1	0	0	1139	0	1	1	1	0	1087	0	0	0	1	0	1	14	0	359	0	0	0	0	2	2	0	1	1421	0	0	0	0	0	0	1448	1158	0	50	1	0	0	0	0	0	1	21	0	0	0	0	0	0	0	0	0	0	323	0	30	0	0	1446	170	2147	5	0	1	0	0	0	2	0	2785	0	1	0	2	0	1313	2	0	0	0	0	0	1955	0	0	1	1935	0	1002	1517	0	1948	1113	0	2	1	2274	0	4	2	2672	2137	0	0	0	5	1	1	0	0	0	0	0	2909	0	0	0	0	1	0	621	0	2606	0	1996	0	0	0	0	0	0	0	0	103	0	0	1	0	0	0	1	0	12	2	2	1	2	0	2	2738	41	3763	0	1	0	0	0	0	0	1688	0	410	0	0	2143	0	0	0	0	0	1	2	1948	0	19	1092	0	0	0	0	0	0	2	0	0	0	0	2213	0	158	2077	1368	0	2	0	0	0	0	0	0	2927	4
RPL8	679	1117	1021	1193	263	798	1127	1037	1250	606	812	583	1057	2	739	1123	145	582	205	399	932	1179	2	716	420	56	799	606	809	838	596	1590	633	629	249	902	1642	426	3	829	563	422	988	655	17	971	314	575	846	350	607	566	548	305	2330	1277	1132	583	1090	320	1246	506	455	848	797	602	348	406	645	1500	370	640	683	2552	229	135	1004	400	869	249	580	1732	607	169	233	91	415	627	859	775	506	206	2	462	353	693	655	969	1213	639	460	226	7	699	388	657	1393	1153	311	3	319	233	552	434	536	899	246	180	783	497	1156	1399	649	272	504	272	592	1414	948	620	2462	594	547	813	151	1189	668	923	1170	702	465	25	280	273	555	482	1286	924	326	116	228	1257	1538	1157	333	823	290	215	248	1625	689	243	863	447	1096	615	284	181	2077	258	281	808	821	419	926	513	2162	116	559	293	81	607	2145	124	6	842	689	1548	8	36	342	932	176	70	257	1162	350	1917	638	1	945	480	635	50	1220	428	36	732	2	634	107	659	314	1517	742	1486	772	875	466	236	8	870	936	7	379	786	1	1322	703	326	908	347	28	859	549	1377	530	1603	38	69	539	277	505	1043	0	1031	564	492	266	860	151	1741	30	462	565	413	9	220	492	15	764	566	307	31	785	1356	1777	822	1	760	1441	75	5	958	6	411	328	356	8	644	1982	204	69	10	549	1667	1575	591	1127	1803	5	266	1992	843	461	783	770	621	2094	302	1760	1339	692	3	532	691	15	1439	87	4	1668	1195	1297	929	530	247	3	6	1841	17	1722	58	1207	1193	823	670	2660	2	209	679	2200	1645	107	505	1753	1012	178	369	675	12	310	679	1297	824	443	572	205	2	574	306	1531	706	4	0	11	266	171	1966	2583	420	316	231	8	594	1212	24	297	910	5	11	1082	1	1008	422	3	1088	489	2	4	130	929	264	1460	5	2785	2	694	1960	6	2531	6	626	1235	12	51	445	269	313	310	1082	1883	451	934	1208	269	3	1044	3	5	1246	464	1053	180	970	1360	7	1644	657	1680	431	5	541	520	14	17	0	953	97	751	1005	5	28	665	675	3	1265	865	680	2780	615	870	1423	7	7	1	1523	6	235	58	367	437	613	425	2459	59	0	75	782	2072	17	3	2428	18	3	2033	804	26	719	548	55	33	715	695	591	2037	364	8	969	239	4	853	1102	12	855	191	1395	438	422	1819	1186	351	1690	1944	385	0	442	662	819	344	578	783	410	862	375	326	448	598	267	509	305	679	511	1	210	617	1090	159	542	591	484	39	1157	660	210	1948	708	618	1	473	244	298	1414	133	834	255	319	80	1706	1	330	623	504	556	513	844	777	775	187	762	1155	724	185	144	6	489	50	2	155	953	341	1	1065	422	160	9	1214	811	679	1	3	568	1	351	350	1	1	813	7	563	924	1042	684	1	70	1157	369	1047	1	54	230	964	651	697	295	1	0	3	1428	2	718	1	1	0	1	1080	1	238	1	1	681	1134	1	1	16	2	859	1265	2038	2780	1122	938	5	1	1	1	3	317	892	1	1280	1450	661	0	816	625	0	1	0	2	739	1800	1	1	1	329	0	2844	2	930	1	0	1	970	946	1524	570	774	1	0	662	1177	1359	1975	858	663	406	822	363	160	1259	2	6	1	1	1	2	654	431	839	278	1	1	0	788	0	2	848	200	261	875	0	1	0	1	4	0	530	0	0	0	764	47	2	844	730	760	588	1853	1	0	0	1	1	1	1	4	1854	1	0	1	951	1777	1	3	1	0	2242	2251	0	0	1	0	910	2024	1	12	0	0	0	0	1	2	1883	839	1	0	1	2	3239	1	1	2747	0	0	1631	0	2	0	926	682	1	1781	19	572	2548	0	2	2	2	2	1	2	2670	0	1443	0	0	3	607	1584	3	0	2	2	5	14	1	0	40	1417	2	1	3921	0	0	1370	0	0	0	0	1229	0	114	2	85	951	1571	0	0	635	1	1690	34	1684	0	1690	1	1	2	988	2	0	1	1	3326	4648	23	0	1115	2	0	31	1777	1	0	2	0	0	1	1	0	0	0	34	23	1991	1	0	809	0	1860	0	0	286	0	0	0	4866	2	61	0	1	2158	0	0	578	1	0	0	42	0	7	4601	2789	3	1	0	886	3794	0	1230	0	1706	3	0	0	0	0	0	0	0	22	3	1554	1211	0	2477	2690	0	0	389	994	2300	3157	1478	57	1853	2	0	0	2	8453	0	0	2	110	87	0	0	1	0	2761	0	0	0	0	5194	0	7	52	1	1	1996	1	1969	0	2067	0	0	0	0	6701	1	1	0	0	3309	0	0	0	1	1	1	0	0	2839	0	1	0	810	0	2096	0	0	0	0	4731	1	2727	0	2	0	0	2183	3	3101	3361	2	3184	135	2	0	2	3057	2	0	2437	975	0	452	388	3533	0	0	2	2	2964	0	3	0
RPL27A	661	480	1144	1894	161	980	1057	963	834	523	482	277	800	424	500	418	160	209	450	160	1017	2913	109	808	184	233	118	909	690	375	394	1479	739	429	1235	624	889	1534	329	965	221	376	918	579	465	300	905	776	434	400	623	807	500	1126	730	308	567	1600	737	342	1043	189	958	1189	317	1202	568	1084	1258	566	461	843	728	462	662	333	1082	699	4	951	1157	515	521	496	876	209	1157	1277	125	790	323	679	777	264	881	488	423	266	322	1113	570	1059	440	101	450	858	1356	1336	458	85	156	289	301	1023	642	631	835	387	319	490	1276	289	413	1216	502	187	620	1109	553	434	855	116	989	240	386	1039	379	1308	4	1025	594	3	901	64	408	493	549	172	308	395	478	1014	653	468	178	624	1475	983	263	1253	45	757	2521	597	335	1759	1	717	664	16	1154	614	1241	409	275	592	827	696	627	398	823	116	636	119	31	515	699	1935	698	1258	937	528	1594	545	14	645	1	767	1347	1438	674	9	632	1550	571	1337	789	506	2036	699	315	262	3	971	153	1630	792	1179	31	658	457	347	515	469	117	503	634	744	548	518	602	1975	857	592	468	418	404	1149	441	262	1065	101	718	1688	300	2177	1493	324	438	629	235	854	3	1447	21	191	225	292	821	2860	10	460	379	618	362	3202	293	498	163	277	779	4	1339	860	587	646	4	1124	2	1542	584	282	314	615	161	1261	744	1038	818	863	2	415	203	499	621	586	2	437	505	3	1719	283	489	270	1270	482	722	1156	433	866	703	1486	250	1110	361	143	515	661	1012	1010	805	743	653	10	497	60	519	1007	906	1493	867	671	186	1538	667	718	962	323	1	10	302	1122	907	1103	132	776	1017	7	4	191	993	258	153	1101	20	570	1443	1442	1014	583	2196	2831	498	3477	179	2254	868	939	403	1472	889	1407	205	1892	416	679	363	5	1506	2474	167	871	382	6	563	410	659	15	1	899	815	257	319	1490	51	2	1909	2101	1921	560	1339	3	1559	731	701	143	621	335	695	921	1187	1226	247	1640	939	204	384	144	136	1067	722	1337	1698	472	2333	946	735	619	861	675	6	38	725	1751	3414	169	1996	1342	334	414	128	1684	435	967	27	947	537	681	365	1184	779	933	1178	1206	295	598	22	221	256	609	622	269	1592	857	1176	606	2759	800	466	1089	896	2	1	924	816	1175	909	866	168	248	2233	797	952	1233	724	774	774	1510	1332	1896	480	554	1223	2407	1105	820	366	0	843	512	601	872	2500	479	1261	891	1085	669	733	462	873	2556	123	607	1107	1671	776	842	1298	783	843	737	2156	1445	863	796	1151	136	1207	105	597	2164	1739	620	481	1835	232	883	316	686	566	3020	1158	445	658	1263	202	203	1512	661	1591	746	766	715	1063	1975	303	945	629	162	608	1723	3	883	2	2008	1	2271	901	1261	1260	309	1940	2501	330	46	1831	1296	927	1993	2200	1651	3171	432	2	792	697	257	995	1452	2003	38	78	710	2709	1	2104	1711	2	523	2	29	251	1412	1071	1129	2	1	635	1649	3041	2	2	1124	2	487	427	2186	1	2790	4191	1	3	1004	2	819	1859	395	1540	1520	413	3596	623	502	4042	3836	3437	2068	1891	2114	2359	1	1313	3	809	566	1695	6816	2051	0	1	2837	876	220	887	565	655	0	444	19	1149	305	2085	556	801	536	550	849	1216	1412	119	427	1	3595	149	2145	2300	4648	2139	1157	897	545	7	2045	1873	10	1161	1	2080	1	1138	5011	1682	1130	18	1181	883	2556	2812	1021	1481	1443	501	442	683	338	788	1331	793	4161	1498	2641	2204	1400	1172	2021	1299	2	0	1214	798	4483	493	2904	659	7104	2	18	1	1248	2679	964	758	1282	1210	920	2147	2203	504	4110	1443	1911	1482	629	136	17	1530	944	1	1281	4137	668	161	818	6	7	0	1566	1557	195	4182	1721	2	2353	4718	2758	769	1	1349	1139	1213	865	1	2175	2196	1260	2628	1	2	1	167	1	2007	0	1182	1088	0	1973	0	2	1207	2232	3168	628	1077	1504	1692	1	2	2002	1419	1321	32	2896	1179	0	4885	0	1356	1993	1	83	4	6871	2381	864	1	1428	1402	697	2	1	1563	800	1323	2	2	1446	2	756	2549	2515	2434	2089	3957	1324	0	3213	1	0	1701	5	0	3	2278	5	3645	1620	2081	696	2836	1324	0	2	2	4333	1420	227	1054	0	2	548	7149	0	32	2	3765	1	1382	1981	2	1227	1835	2969	1767	0	1	1	3885	1995	2572	0	0	1517	1	1	3432	937	1774	1228	1	1883	4	2035	1437	6	1366	0	5134	2	3504	1818	1	1060	130	2534	90	0	2896	0	1277	1	2281	0	3	2	423	1702	1	1	1	1104	60	3109	4964	2	6786	0	34	0	3250	168	1431	822	2937	2	1524	2301	0	839	1	1823	3940	7388	1	1530	1	2	1853	4	2	1261	1	4	2	18	24	1309	4914	2420	4368	4171	3042	0	0	0	1	1242	2893	14	14	0	0	1637	107	37	1	2	4	0	2329	0	2	2126	0	28	2	856	3913	65	5909	3	4	2	3	2110	0	3	4	0
COX4I1	659	652	659	250	206	606	700	306	257	506	721	169	1399	365	674	1291	290	938	555	342	417	797	17	410	789	566	540	832	833	1185	379	298	420	1215	523	113	863	600	404	692	384	182	245	319	878	173	3	633	924	1133	160	347	409	1635	898	442	964	194	486	363	204	887	733	189	653	241	922	269	389	290	607	189	232	551	6	935	415	1140	424	108	35	1457	1645	94	652	557	758	154	592	223	14	36	727	434	952	531	225	1235	581	207	136	180	605	360	984	424	490	749	34	168	1266	337	891	1057	435	977	574	114	842	1248	1245	1860	502	292	3	191	1844	435	421	590	72	253	1004	560	276	1065	227	362	320	424	172	362	487	403	283	766	813	2386	311	10	297	1044	2507	1176	95	718	12	392	49	931	313	626	929	564	917	831	888	546	192	436	608	512	883	310	719	755	671	614	761	713	262	820	90	388	528	284	78	378	398	576	787	14	789	1111	268	2183	298	148	562	656	519	17	676	1643	3203	774	596	523	1071	115	220	1348	401	329	363	312	2316	795	1613	608	612	171	1726	202	213	76	1052	1614	4	414	277	68	2203	594	371	1190	354	545	932	530	12	1259	330	26	138	238	1671	891	3752	924	4	1466	786	586	1112	12	939	298	8	1	1797	64	341	8	292	1776	1576	25	442	639	348	1418	349	165	686	24	859	355	617	408	4	801	244	1297	440	375	1705	1	460	3	18	276	65	1002	2915	1638	167	1050	1938	3	1132	437	1582	897	41	339	1070	1019	1	828	566	4	818	608	114	2598	1	8	938	483	129	1030	132	92	113	1243	341	519	5	2194	514	730	459	9	392	673	45	163	1	877	27	2488	1318	750	1159	268	4	0	1	729	1248	4	851	2243	112	1921	783	10	683	787	56	3111	1	1275	62	1556	566	2150	510	4	1687	615	632	3	471	326	23	6	1408	5	1345	1298	802	308	936	4	188	4	636	1177	2189	3	538	1470	355	434	1207	174	4	577	568	2260	3372	876	204	810	1062	727	1	17	441	1039	147	2	595	1123	824	3	788	77	124	434	12	599	681	2	519	598	583	691	453	1017	891	1	336	73	1007	273	366	1277	2051	3	1528	429	7	1	640	592	560	636	18	1791	3	1225	385	1070	5	357	5	2	1	11	1298	470	1714	410	974	1106	457	506	8	811	1	2154	1741	3	38	345	2	1064	313	748	9	426	636	15	121	403	2133	4	0	1001	1461	3	426	823	39	441	1181	3	517	413	433	309	821	583	357	872	470	391	495	420	166	415	692	510	360	658	661	589	829	311	112	684	478	793	477	491	628	886	594	316	31	107	1156	1179	561	1229	2	1120	573	293	349	68	1374	55	103	488	334	1598	319	439	326	2	12	900	1	513	267	487	350	742	1947	452	263	608	0	286	675	730	203	1	1	1	261	1	1	227	1	14	965	290	674	5	732	1751	1808	1991	1	318	49	504	0	269	283	159	311	414	1	878	154	1	190	1	1829	175	416	0	211	1	745	464	112	162	1	1199	1	270	2400	1071	392	810	1	326	1269	1065	2	244	1	0	1	1	1	1	1	1646	852	317	10	1	2	1	0	0	1	430	400	99	652	382	1961	2	1	365	1	1	0	1	624	2	1	1	1	519	135	468	936	1881	1320	0	948	562	1153	2210	0	107	1	0	1980	0	6401	1	28	175	0	655	1263	0	1174	1819	276	1391	9	2	1680	0	1327	1297	1	1	1556	289	514	2187	1911	2	1618	1	1903	12	9	2417	1706	818	1	724	2428	0	0	441	1	5	176	1	0	967	0	1	2109	1	1	1	0	2	1491	2687	975	1	1	1562	2	2651	2581	487	0	0	0	152	1103	1	1771	2068	0	1836	13	0	1	7349	198	2	0	3	1	34	805	1	2	0	116	0	287	2	0	12	1163	2834	1254	2	0	0	2	0	164	0	0	2550	0	1	0	2698	0	2	0	0	1058	2	1621	758	0	1	2	714	1293	1	2	0	57	2	0	0	2	0	1708	0	1	2410	1	99	1141	1	1716	1	0	25	0	0	2015	1077	0	2258	0	1	1	0	1	2	1	1	1	2	0	0	1204	0	1	0	0	0	2	0	1977	1237	43	3	0	0	1	3832	0	47	0	2	0	83	1	0	1	0	1	2	0	2	0	0	861	2609	1	2	0	2851	2	0	0	39	2076	1	0	1761	3	3488	4	1647	0	4857	246	0	1029	0	0	0	0	2773	2644	61	4632	48	1	1	2	2	0	1550	1	0	2384	26	0	1	0	0	4	2	0	0	0	0	0	2	31	0	0	0	0	0	2	0	2	1005	0	4357	1	2	0	1	2	2	1969	31	2046	3	1	39	2	0	0	1	0	0	1093	418	0	0	0	1	0	1	0	912	0	1	0	1766	5716	1	0	4	0	0	0	0	58	5	23	2595	1026	0	0	744	0	1897	2	22	2545	3281	3	478	7	0	2	363
DDIT4	658	945	20	218	689	84	346	375	69	218	49	37	829	433	397	514	92	171	3	3	58	280	2	1179	373	17	354	534	200	480	167	338	1246	1110	513	527	475	2	1	208	96	2	203	181	354	857	80	67	327	640	22	582	2	97	172	47	443	77	1	793	384	58	569	181	367	133	655	298	1315	46	433	124	154	560	1564	1132	2	287	1885	1040	14	566	134	277	5	205	15	9	534	705	836	603	39	2	471	59	100	596	139	54	429	180	186	922	107	1655	424	130	368	1138	73	1	99	509	353	229	2	264	363	133	204	97	521	96	1	9	948	257	120	84	206	114	3	164	1201	17	1	494	144	419	670	234	2	0	293	509	1089	0	1	183	39	303	169	429	2	633	369	436	4	24	2257	3	0	2	506	231	1194	2	357	568	8	277	87	2	937	17	53	595	249	3	240	1150	1	2	157	200	370	3	146	208	4	2	558	226	1043	316	138	561	88	2	3	4	171	222	451	2	453	306	2	390	933	2	2	303	440	1	660	44	273	1	1301	1240	625	904	0	47	3	549	353	0	1	180	575	879	74	1	121	98	76	0	17	608	1259	275	295	202	0	410	168	255	366	548	6	5	1	69	1013	217	630	3	49	471	0	494	3	536	0	1	4	4	507	463	560	119	2	383	476	336	1674	3	65	515	4	1029	156	443	274	0	343	290	0	122	159	330	5	49	377	1	1254	0	1	328	243	509	14	113	66	279	725	28	764	791	205	22	1796	192	802	0	1	0	177	247	2	37	404	215	3	0	156	166	400	73	800	1494	320	8	2	446	680	1	209	398	482	0	630	559	200	14	0	2	235	2	236	325	3	197	499	251	386	527	368	386	780	1	3	3	7	234	515	1	2070	5	180	4	307	304	1263	1	2	237	128	234	0	0	1249	1	324	197	1362	0	224	205	849	4	0	349	52	1	103	605	423	1530	790	2	876	75	0	2	2	2348	469	1	475	931	534	0	0	397	1	280	19	266	0	906	250	351	385	727	0	1408	0	1308	3	0	2	552	257	208	0	222	289	100	4	102	1	2	149	1	164	3	1075	555	0	0	7	339	341	8	233	386	0	809	3	1	1	2	451	830	405	10	0	1	1040	624	0	0	459	0	1	7	474	1018	19	480	1758	2	0	266	432	610	581	0	229	1017	0	480	2335	0	9	237	9	75	174	3	164	1	270	1	299	1	983	1	1	12	51	509	831	482	374	417	1	1	1	1	57	64	155	0	444	0	1582	207	3	155	120	1	1	3	3	1	214	0	0	1	154	1	1	1	265	142	1192	0	0	3	127	1	165	1326	0	0	1	0	1	165	635	1	0	0	1	24	0	7	393	181	1	460	0	124	267	1	0	0	133	150	241	178	1	1	429	0	0	0	0	1	368	0	325	176	1	421	1	1	0	1	0	1	0	548	0	0	1	0	1	0	0	0	397	0	0	0	0	1989	1	0	0	355	0	317	423	0	1	0	207	0	0	26	0	0	1	606	1	659	0	0	1	0	563	2	0	302	0	353	0	1728	618	49	0	0	0	1	0	0	598	0	1446	0	0	0	1	0	0	0	0	0	370	451	548	1	6	0	0	60	1	0	0	0	1	0	0	0	1	0	1	0	0	280	0	1	0	0	4	0	0	0	0	21	0	0	0	1105	404	436	0	0	566	0	0	0	518	0	0	0	8	0	0	0	14	0	0	579	0	1	0	491	0	1120	0	0	1	334	0	355	0	15	0	530	1	1	0	1	0	0	11	0	0	10	1	7	0	820	1	1	0	0	652	0	2	0	0	0	0	8	379	29	0	752	0	0	6	0	1078	225	1	0	0	0	0	0	0	0	0	0	0	271	0	0	0	1	6	0	0	0	0	21	0	595	0	0	1698	0	0	0	207	0	0	10	0	1	0	2000	1031	0	5	0	0	0	445	0	1309	0	1794	0	0	361	0	0	1	0	0	1526	0	0	0	0	0	0	75	0	0	0	901	0	0	0	3	0	0	0	0	0	0	1	15	0	0	1	0	369	1098	0	0	1032	0	949	1	2	2	0	0	0	5	21	54	0	1	0	2	0	1	0	0	0	0	0	0	1	0	0	0	0	0	0	1798	2	1962	0	0	0	0	0	0	0	0	0	0	0	0	0	0	0	0	0	0	0	0	0	97	0	2	0	0	4	1039	349	43	0	0	1	0	0	25	0	0	0	0	0	0	340	0	0	0	0	0	0	972	0	0	0	0	207	18	0	0	1595	0	0	0	0	0	0	273	0	26	0	0	17	0	0	0	0	0	0	0	0	0	0	0	0	0	0	0	0	0	0	35	0	0	0	2	0
PSME2	658	204	916	279	1303	359	586	390	389	984	432	80	297	180	539	186	628	378	512	381	141	56	85	432	653	743	170	107	51	590	430	73	2	188	205	188	88	327	775	114	267	544	150	100	316	559	687	141	224	596	666	439	1027	276	333	375	211	110	653	656	79	589	610	553	682	87	201	264	439	498	257	405	288	271	38	99	262	168	1073	138	108	108	3	113	285	672	102	411	466	402	395	175	556	2	121	580	81	2	613	128	141	84	221	855	2	446	570	266	226	144	216	504	489	109	347	121	250	489	362	432	3	392	613	173	821	360	864	343	126	1566	5	400	1	3	301	237	81	271	48	1366	470	290	1	852	4	836	2	4	823	210	4	1	545	857	941	454	410	430	342	548	1	399	677	30	2	1	393	141	312	273	354	1	158	322	32	502	59	141	343	667	496	699	320	1316	116	1452	81	144	489	3	1	383	483	487	381	1689	583	115	32	565	176	2	518	200	160	183	264	350	335	2	2	721	16	13	277	928	208	872	2	648	290	402	369	3	1	168	654	7	332	205	495	49	3	438	434	822	399	652	570	42	189	655	2	304	1059	0	356	3	210	464	671	77	530	357	1902	0	2	765	365	373	0	105	543	0	178	259	382	2	2	2	537	248	4	515	83	327	513	757	213	731	0	1005	334	93	257	254	392	0	704	48	1204	855	415	419	884	0	165	425	0	282	5	750	288	820	1	1098	1	593	1301	226	129	263	151	560	165	2	3	336	262	0	2	959	667	3	565	577	0	154	140	521	5	417	2	112	1048	3	383	4	1662	635	18	2	2	1	889	961	1	0	1	5	527	138	496	104	4	559	4	6	2	540	747	7	288	13	49	460	465	22	0	19	18	458	0	58	1	88	871	8	1445	43	345	2	113	419	149	480	292	1243	5	4	671	4	81	3	836	47	387	551	388	921	661	509	2	382	2	327	1358	1203	183	1	1064	912	883	0	18	10	1	1	464	105	238	835	2	0	2	0	320	202	890	123	1015	603	755	404	2	497	58	3	0	5	4	2	2	5	1926	264	639	2300	58	0	1	2	46	0	745	16	606	565	89	2	1	3	344	519	306	3	1104	771	1	3	775	291	793	407	673	1	752	521	2	1	10	637	0	5	8	215	830	6	1488	670	0	15	3	559	0	3	880	6	1450	594	134	149	167	277	104	60	1452	146	104	943	344	51	369	89	24	2	764	378	176	68	83	517	22	339	252	14	154	98	203	325	211	1	24	287	1	578	874	113	643	1230	162	226	986	53	511	205	177	1101	360	234	80	170	1544	348	1	8	840	937	103	325	1	1	253	345	1223	1	244	1	1	138	1	839	1	1	1	1	1	435	1	497	1	1	1	374	769	94	459	236	351	0	0	1	347	4	13	337	0	3	1	566	1157	153	1016	434	11	1224	1095	635	426	658	1	1194	0	12	461	0	507	365	458	1	406	0	828	1	0	495	1	154	1	1	506	1	0	546	0	0	512	678	738	1267	0	1024	1	1	577	788	768	16	0	1553	1	1	713	137	0	3	804	1884	382	1	0	1244	0	1782	1	1	746	1006	557	459	396	819	0	8	786	0	998	1	0	799	1	0	982	0	438	1	1085	0	1192	60	703	1098	950	1	2	409	0	1	1	1	0	773	0	250	1	0	1	0	1144	0	0	0	1765	1235	1	1534	0	730	8	168	0	0	0	1	741	2	1	1	846	1	1102	0	0	670	1086	0	1	1	1	629	0	699	0	151	1	253	0	19	0	0	1	0	1	0	48	1	0	1344	0	1	1	0	12	0	1153	2	838	1235	0	0	0	0	0	0	0	1	1	0	0	0	0	0	0	0	1	1	149	0	1431	0	1	1	2587	822	1625	2	1	0	0	1901	0	0	0	1	0	0	3	1354	99	7	0	2432	0	0	0	0	0	1	0	15	622	0	0	1	18	0	853	0	0	323	0	0	0	434	0	0	0	2602	748	0	0	0	1420	0	4971	0	2	0	0	0	0	629	0	1	0	2613	1807	0	0	0	0	1	0	0	0	0	1	1	0	0	0	2531	0	0	2554	2	0	0	0	0	71	1224	0	2	1	1	1	1371	1	0	0	0	1	0	0	1	0	0	1	0	1	1	0	0	0	2152	3	33	0	0	2	1	0	0	0	1433	0	1876	0	0	0	0	31	0	0	0	0	0	0	0	0	3258	0	0	0	0	0	0	0	0	2	4075	0	0	0	0	35	0	0	0	0	0	2	0	0	0	1	1	45	169	0	1	4592	1	2	0	1	0	0	682	0	0	1	0	0	0	0	0	3	1932	2	2	0	0	0	1532	0	463	0	591	0	0	2905	0	0	29	887	0	0	0
MYL6	657	252	1291	553	681	350	638	682	619	612	1692	484	1221	964	309	568	814	442	1333	241	340	793	438	564	1429	496	602	737	341	223	657	1050	779	738	734	593	769	1532	474	724	293	745	1641	1451	1659	6	2260	741	545	576	912	1098	838	378	666	822	177	664	871	135	816	334	1085	745	408	1672	386	655	671	12	1201	1326	679	713	4	1314	468	58	356	858	527	1079	414	1065	467	1681	1412	1008	323	566	561	253	388	1111	742	765	1358	764	891	974	218	1547	195	471	701	1226	1678	1039	435	1029	339	394	1810	1944	337	542	544	395	603	1061	529	394	818	981	966	428	235	521	2010	761	1186	1666	161	836	242	1704	1071	645	497	1032	2374	914	798	653	2180	380	626	763	224	1801	1830	442	270	930	700	1568	1711	884	610	351	1091	1074	1012	724	1113	234	1080	1895	6	786	1046	573	200	308	695	1219	621	454	1144	1076	2105	403	1230	661	59	677	51	1826	1087	197	179	976	674	158	1153	866	518	56	908	1530	955	1582	734	929	801	941	468	865	988	1409	767	919	414	734	1247	16	635	1293	1126	1630	867	437	352	135	1049	718	193	1596	1262	671	1221	1280	1817	956	1532	1392	1061	1526	2751	575	1798	857	1582	52	1117	700	1165	224	75	499	693	1685	8	3256	1523	5	182	1250	1499	3888	1147	290	215	1377	35	10	1524	868	852	1023	249	1242	641	481	1082	580	906	718	7	311	1843	1691	257	829	847	468	2758	284	1402	1358	859	2103	456	693	1506	184	1111	448	85	2082	995	1269	305	809	1309	446	715	792	12	65	838	582	520	1046	84	608	883	12	267	1851	1107	891	1134	601	774	446	1771	317	1494	1704	216	1157	313	440	1783	7	0	1445	96	11	540	1068	419	5	1005	603	1449	6	974	66	1203	628	694	1401	416	2237	889	1013	1395	143	589	3200	1063	198	3304	540	2047	531	38	887	936	1738	1768	48	29	49	1273	1366	1322	688	232	1093	1629	749	1485	1593	842	1377	33	642	1251	1088	1410	559	1074	1141	526	1082	1336	691	933	12	1747	358	1501	654	2607	1722	449	199	2892	1763	5	477	4	1026	999	1578	1206	561	564	1810	1671	1755	335	25	921	993	977	660	904	1898	638	477	3127	48	690	554	1643	1082	1907	1741	1037	962	540	14	1784	2056	237	643	1599	2001	1	872	828	21	708	44	1099	410	1868	38	32	343	2294	1705	1873	493	739	442	1383	732	815	616	1168	455	1120	1584	1121	5	157	0	1116	660	1891	6	659	198	476	1620	3042	49	337	24	11	328	39	1406	445	5	1008	899	989	1018	955	1120	500	1780	1145	153	3	1020	997	6	508	422	290	667	345	509	2	916	598	964	253	671	803	474	286	1063	1110	964	342	1158	453	716	1378	1351	33	751	1200	154	1129	756	256	1183	1087	942	813	1078	520	608	857	460	1306	914	877	1103	393	1082	308	427	731	182	528	1854	478	387	1043	761	375	262	636	709	717	1114	918	1184	2121	1427	1466	1646	173	1329	2207	649	4	2270	842	2	2019	3145	1	1570	93	1288	119	105	474	5123	608	792	627	854	1036	512	1	538	716	1189	50	2	905	1919	1129	547	721	1585	1527	664	733	400	1746	1385	2364	218	3	2416	576	436	911	4145	1209	542	548	1	1	2	323	935	1	591	586	245	2	1463	728	1	1114	2797	1092	2	437	660	929	1470	437	1916	312	1	2	4037	492	930	255	1472	1	1275	2	2	1313	959	342	1	2211	878	495	622	1	426	49	12	404	9	616	1328	3361	6	2323	1	717	550	2	400	114	115	1297	95	498	1	349	1551	2	1781	2	653	909	161	470	1359	1	1105	1612	9	82	470	1215	1225	1536	686	2460	3	2452	0	2689	0	220	3815	3093	2230	5441	2	1267	3	2309	1018	151	1689	2451	2	1	1	1167	958	844	1726	1	2	1094	1	334	1037	2	0	8	294	0	1437	1	14	235	735	5	520	2	2	2	4	3383	550	2	725	758	959	2	1	828	1840	1084	2	28	1	1664	443	20	1099	0	1	2	936	0	3	1846	0	2232	3	2	1	2572	7	331	1	0	4783	668	3817	1653	1	701	1098	5	1	2	1760	2	38	0	4471	12	4	1807	3	935	2	0	1	1321	1932	1	0	9753	3711	2	1	6	9	209	430	3257	5	0	601	2	0	18	1	0	0	4615	540	2302	47	1353	2	1102	1	839	26	44	189	0	1542	1404	1810	3	3	0	1345	2732	1	2223	3	681	7071	852	2	1	1	1750	1	1036	0	0	23	3678	275	3	1181	2718	278	616	3	1135	0	1	235	1	3250	3333	1	30	1	2447	12	835	17	24	1	1	33	2765	2167	38	1	1380	330	0	1	1542	0	2830	1	1423	1086	0	2	2	2	9	363	3479	2	5693	2257	2663	1	49	544	0	875	64	1	0	1	4	1508	26	0	4477	2548	0	2	0	1	0	68	2726	0	0	944	23	0	45	0	0	1	6	15	0	643	1	0	31	0	150	3823	0	2	2	4	0	33	0	4	2	2	0	478	3383	26	1418	5254	2	1938	0	2	2134	2	0	2
ACTG1	634	795	347	1227	81	2125	1620	1801	1648	928	699	262	4632	2680	580	462	740	873	274	713	1191	1160	539	1227	736	154	669	956	1411	645	1541	2796	1968	982	1027	744	4635	1864	394	887	301	413	582	2260	941	888	894	1811	815	804	1280	2560	801	1671	2380	1597	1115	1292	1912	314	1298	548	639	163	2708	1038	844	1080	275	631	2168	1118	677	514	556	141	2112	642	541	551	3643	491	1908	5002	445	356	2106	2234	1583	982	1440	1241	501	888	1292	592	1715	748	849	1843	1109	8192	1735	889	512	428	1928	1569	241	843	3688	737	1278	392	1492	1881	890	915	1944	389	980	1059	1054	1531	221	587	8	1128	1138	724	2145	1060	1094	1534	289	729	738	1250	638	2757	1909	1434	1900	958	1516	832	1927	719	672	2671	1382	321	979	1541	47	3826	1035	303	221	1817	258	1043	1586	1450	654	3034	943	1033	645	980	2020	220	984	4	745	770	2614	458	1020	1051	834	1352	2209	415	1369	2241	594	2077	13	574	882	1213	3339	880	346	1036	1104	130	682	1337	1982	227	692	1101	1001	515	1829	1297	1307	1905	128	154	476	2479	2005	2130	1158	143	932	1065	314	595	1392	732	2774	742	573	1434	149	1626	1983	4025	826	1017	721	2633	13	2987	1416	1247	2157	4	1519	2468	1912	1232	2714	1422	1447	164	486	2018	1244	2268	883	607	609	11	1292	821	332	1317	833	150	2164	1232	3233	1763	5	2005	565	1446	233	1244	1932	2275	473	624	723	2066	1735	1194	603	689	1156	895	633	1971	2726	3430	801	709	632	657	978	1135	2390	670	1390	508	2029	1950	1373	269	1269	466	912	1511	323	743	1139	703	1799	1034	901	218	522	2064	323	1686	2548	1542	530	1519	973	2080	1313	1051	1912	727	1324	1194	862	1546	931	1750	185	1620	918	191	1303	602	740	73	389	463	331	16	226	1641	798	659	418	1235	1894	1572	659	2689	1357	1665	2087	2566	2196	1311	1599	2408	2166	1138	13	2199	996	2075	2331	962	1682	2231	1424	638	1068	593	1914	361	6525	1655	1995	1503	915	851	1229	2312	195	2683	1183	1588	1616	527	2107	907	820	321	1104	1003	771	1575	691	1538	7247	1899	764	2751	1301	1478	285	3114	830	725	679	5785	2091	1938	1445	906	463	1499	33	673	389	1750	905	2211	834	539	1317	3616	2109	1315	2256	2027	521	1148	129	2923	7	861	1211	3496	2499	199	3	178	1820	826	6	452	728	10	536	19	1460	1338	3952	26	579	1964	3358	1034	1362	568	1028	1483	872	885	1383	972	2785	1535	810	1461	891	5	1970	46	1018	786	415	987	1465	620	1470	5097	2524	1242	167	867	856	1430	306	1170	734	39	2938	1533	1618	828	691	1769	1325	2010	690	169	597	2417	854	28	821	2975	717	817	3607	2706	334	2134	649	727	957	1652	1266	255	1562	1035	1863	2222	371	921	557	1271	433	665	331	472	1392	1245	641	850	1850	1589	723	63	1077	1219	552	257	149	1	1464	884	535	1106	1735	6	381	631	2736	222	548	435	355	1377	1006	1829	1369	978	1401	1472	192	478	949	88	614	1057	1	742	266	843	4600	824	244	6	186	148	2168	224	5	12	1312	221	997	705	301	3440	44	478	1	2718	6	582	1000	1446	2321	1	1332	1037	1614	1044	439	1924	616	848	2172	1408	948	299	2	1747	1247	887	476	1308	1004	4026	712	2033	285	902	278	255	363	10	7	846	0	3917	1338	39	670	530	336	1685	499	770	3804	4	251	232	887	1	306	1	386	2129	1	1539	1869	967	9	257	3516	529	7	1	2272	423	12	2	1	347	1	755	1033	3	284	13	263	1582	989	2	4	289	337	613	1644	680	1804	495	1	13	2572	5947	2	29	1006	18	34	457	2319	0	469	1097	2	646	917	2	2225	1	1006	816	1	2	1110	2238	1	1476	9	1545	2008	470	1266	1182	759	1880	1531	8	3539	2059	3	1146	1037	1	1182	739	763	1	12	3242	455	1	1	350	1	1064	1386	0	746	1597	878	831	1163	909	2141	29	808	1035	1	63	2	311	1803	3	1176	1	2	763	1007	1064	11795	1374	712	16	2	1661	4412	2146	2	1091	2714	1054	2	2622	476	1759	2	0	874	0	2019	0	1432	1094	2380	0	1375	1044	5480	499	1220	697	2	1138	2	0	609	2	1783	859	1	1	0	484	2	127	18	1257	1	2	2609	1695	2125	2	1	1445	1	1049	438	91	3	1389	2561	3009	1	0	39	1181	0	1	1	0	1094	374	1399	770	1	1200	485	1307	949	7	1739	0	2093	25	3111	3	0	0	0	1	589	3115	1028	108	5256	0	2417	1	2	2030	1	847	99	1170	2	1	0	37	1864	0	0	849	1	0	2	31	2	2	1906	2	2	0	1971	1	896	997	4148	7	2648	939	764	1424	1	1	1	2	5	6	244	609	763	1235	2	1	0	1	244	0	1005	1	65	895	15	2	4552	922	2	356	154	2226	0	2	1538	1719	0	2677	258	266	5262	25	4384	539	1654	4	1141	2	1470	1	2251	0	2382	109	1405	1735	1242	1	0	0	1	0	0	2190	3317	1358	748	4276	16	2721	0	1918	1225	2	3	1754	35	1510	4437	1689	2	3072	1175	1319	5048	174	146	4706	0	2	0	0	3421	0	801	3368
GNB2L1	632	767	758	981	68	398	440	268	640	554	318	537	343	72	247	320	64	926	656	141	293	396	173	120	199	66	240	120	328	76	468	871	672	427	262	465	327	230	96	680	305	125	605	437	5	821	260	1126	402	357	482	302	193	788	668	95	291	377	148	128	121	176	150	226	3	760	128	498	444	481	288	566	188	342	205	501	466	643	44	882	563	171	497	620	3	151	481	1202	343	112	1	1	486	1	139	323	239	0	215	1006	1059	652	215	211	293	930	767	151	4	39	355	29	838	557	496	925	306	471	405	733	444	2	440	512	125	0	263	16	508	235	196	4	200	4	375	52	144	258	450	243	2	213	684	481	286	386	707	186	58	29	172	267	446	165	9	185	413	439	5	210	161	5	267	47	538	433	402	240	195	149	450	2	113	47	59	220	13	251	259	4	260	638	740	2	434	413	205	52	2	410	1	353	169	11	313	815	162	817	181	315	664	2	423	283	738	487	752	730	306	297	335	340	675	130	1	169	118	617	1	286	342	50	368	2	1	700	2	166	284	5	2	326	319	76	350	2	1187	762	335	144	1	324	936	273	498	4	256	237	790	501	2	808	222	433	32	550	498	334	588	893	164	707	119	1000	0	1119	605	269	1	343	122	203	2	1816	2	329	394	434	1	901	860	475	3	456	406	28	1	1	120	1016	280	2	744	300	904	2078	399	9	300	200	312	828	248	2	379	9	2	1137	557	4	5	44	246	349	424	3	514	0	382	662	172	77	1	889	2	4	3	362	403	718	541	178	42	734	974	1	207	490	101	127	366	514	220	4	11	500	761	18	2	737	564	2	132	0	1637	1500	308	0	18	351	0	1	0	2133	1	816	735	2	5	0	296	2	4	427	233	577	2	1	0	374	267	0	42	483	314	3	3	1	4	926	2	381	6	350	266	245	560	1284	103	596	888	249	235	200	0	1202	1	1	848	1	0	0	0	724	109	537	2	1	443	280	1	282	1	703	2	0	287	796	127	10	22	4	915	899	1068	240	8	1007	670	4	849	2	14	818	1105	371	682	2	795	521	226	263	1121	0	5	239	0	1371	0	141	1	370	7	0	1	316	1	172	2	0	767	228	316	888	0	534	1	8	2	601	844	441	251	457	1013	1048	2	910	1689	521	1120	237	425	498	368	266	7	1130	468	0	338	302	265	302	277	342	1269	322	652	166	438	23	144	291	366	443	304	924	405	254	9	174	619	282	375	427	400	1	641	28	287	217	36	10	118	861	1	514	26	7	207	301	36	1	162	264	543	628	637	193	388	504	1	1	160	754	308	518	709	630	1	215	987	110	291	160	1	67	505	64	768	1	1245	338	418	559	207	22	1191	758	357	1	1	495	245	0	1	375	0	1	451	175	0	982	1	1	1	442	1	1	47	989	1	1	1179	0	0	502	419	468	0	144	1	2	1	1	541	562	515	2	484	333	1	262	18	1	403	1	1	1	14	99	0	738	1	0	0	1	1	215	2325	0	121	0	15	1107	832	0	1	1	0	0	738	782	487	1509	726	1	1	1	823	1	11	0	637	1157	0	1	0	0	2074	1	0	814	0	0	0	0	1	819	1497	1	1	8	0	1	1	1	0	14	1	737	0	0	0	0	0	0	0	0	1	2	1	0	1835	1	587	1	0	0	327	967	0	1	641	0	0	0	849	365	3	13	1	0	1	0	0	0	0	475	0	0	1	1385	0	0	1321	0	12	0	0	0	0	320	1693	1404	0	2	1155	1099	219	1001	28	0	1	0	1040	0	0	793	23	4441	0	1	2	1059	1	0	1	0	0	0	2	0	0	570	0	0	123	0	0	0	1	0	2094	0	0	0	0	0	0	0	2886	0	430	0	34	0	0	0	2	0	0	0	5	1135	0	0	1	1	0	1	0	0	608	1	0	2	0	10	1006	1	0	1	507	2084	0	0	1	2	1941	0	0	26	3527	1	0	1651	1	0	0	0	0	1	1459	0	1101	1	3077	0	1	2593	0	0	0	0	0	0	1098	0	0	0	1179	0	0	0	0	0	1	3	1	1	0	220	824	0	1	1675	0	0	0	0	3	3436	1	0	0	0	1888	0	1	243	0	5	35	2257	0	1110	194	1	44	0	0	1	0	135	0	767	17	2	0	1184	85	0	0	267	0	0	0	0	117	0	50	20	1	1	0	0	2	2265	0	0	0	0	1	0	1	0	1	2	0	0	2263	1193	0	0	1192	0	0	2	0	5723	0	0	33	184	0	1	0	241	2082	0	2	0	0	1	0	0	1717	69	0	0	1	0	0	0	1	1575	0	0	0	0	0	811	3	0	0	60	0	0	855	0	0	0	1732	2	3	43	2	0
PSMA7	622	743	715	713	846	420	641	208	544	746	463	397	94	106	919	929	177	372	386	115	269	1	513	802	460	195	87	435	180	463	465	108	359	120	399	388	718	1154	233	134	334	172	287	635	646	508	468	5	604	83	310	383	18	403	403	687	370	652	106	763	3	496	289	475	338	420	294	298	594	571	11	55	831	1475	2	493	139	98	857	1021	424	1215	118	804	456	540	679	136	531	922	57	413	18	336	550	107	193	589	618	538	759	201	740	428	637	203	191	146	667	855	3	176	356	681	224	304	222	420	319	115	1	270	123	668	5	4	165	563	270	9	1546	482	8	598	886	222	2	352	1390	578	545	688	180	277	777	524	1	1355	236	296	87	1	504	308	15	771	241	1343	252	221	1179	230	110	92	218	278	421	202	256	521	1004	38	2364	1543	1031	187	227	2	778	231	369	1047	2224	165	698	332	168	315	2	926	0	15	1	1	412	294	1238	1068	0	1167	367	2	0	497	284	414	7	1928	200	843	382	194	317	178	521	763	613	711	297	95	296	479	641	909	552	1041	6	6	177	1043	0	1	577	426	276	53	1401	7	894	942	2	1059	4	1270	690	108	462	983	2060	117	343	323	9	5	46	2557	577	294	858	2	0	389	490	1	389	750	59	91	346	865	1125	1	466	269	0	423	10	463	9	652	988	0	0	2	1	2	2	1043	0	0	239	0	2168	2	1544	918	950	418	0	758	1936	387	39	864	231	540	48	2	2	2	1272	12	114	13	1014	2	309	387	0	278	722	993	48	908	2	3352	1933	298	1314	0	291	885	3	2	521	772	0	353	596	981	1	1196	2	0	211	121	2	0	516	0	718	403	305	0	15	754	925	3	397	178	355	0	2	399	3697	744	1258	4	1	1208	1	1236	261	5	138	35	1023	1493	1	1883	559	437	3142	1163	284	283	198	1	46	0	24	2	1482	120	2	0	356	210	262	1	701	1166	1534	884	769	1	0	4	1	1991	2	8	1706	1316	575	1211	4	760	1345	35	3	787	646	5	26	496	642	488	0	2730	3	15	1634	0	2509	349	2129	669	267	0	0	730	1	1	0	345	0	1261	2222	836	49	102	400	3	242	745	10	19	0	26	244	36	219	1759	3	0	2	185	1509	0	300	174	802	191	3	0	0	2	1	2	441	2522	2	0	2	2	41	553	688	933	2	0	327	0	501	2	0	2317	735	2	182	281	130	481	639	181	718	34	139	1	218	274	501	139	51	1	348	599	355	691	3	840	95	592	154	665	23	174	252	143	366	206	1	1458	109	344	154	425	1	305	1050	518	237	599	337	1	253	896	1	900	407	159	1	1	870	190	527	0	349	44	1	681	1	40	344	745	1	1	0	609	0	0	1	191	502	760	447	587	997	0	1	0	1	1	16	0	257	1	994	1	387	1	1	5	1	0	1	584	1	925	89	1359	0	1217	1	1329	1	978	477	349	58	2	531	612	0	1457	805	2202	1403	1	1	660	1	347	814	1	0	0	997	1	693	232	411	0	0	0	3202	0	0	0	1269	1	1280	0	1	31	679	689	1	1	1823	0	1	1	0	1	706	0	0	1	0	0	1	0	2268	0	858	0	1	617	1	1	720	1	331	1	1	2767	1230	0	1	1	0	569	1321	1	0	1	0	0	0	0	176	0	0	0	1	0	0	0	0	0	861	0	0	0	2	0	0	0	972	0	0	1299	1	0	1	0	844	414	0	0	0	0	0	33	0	2179	469	1194	0	0	1161	2111	0	0	0	0	0	1	0	1	0	171	1434	0	0	1895	0	0	0	658	843	1	2704	0	2	2	0	0	0	1	1	6	0	0	0	2	3	0	0	0	2	1453	0	0	1	49	0	1710	0	0	1041	980	0	1870	1	1	0	10	289	0	1	0	1428	2313	0	2982	0	0	3916	1	0	1	1483	0	0	0	1	0	0	0	0	0	0	0	0	0	2526	0	0	0	642	2	2	2	0	0	0	1	1	0	0	0	0	0	1	0	0	0	0	1	0	0	937	0	9815	0	0	0	2	1	0	1	0	0	3	0	0	0	1	0	0	6	0	0	1830	0	0	0	0	0	2932	1974	1	0	0	0	0	0	0	0	0	1	0	3714	0	1	2	0	0	79	0	0	0	0	0	0	0	1	0	0	2	1	0	27	4719	90	0	0	0	0	0	0	0	0	0	0	2336	0	1	0	3269	0	1874	0	3266	0	5	0	0	0	0	0	2	2704	0	0	1962	0	406	2	1	0	0	0	1	1	0	1	0	0	1	3045	0	1	0	0	3	123	0	601	0	1600	5317	0	0	2224	4865	0	1	0	0	0	0	0	1	0	0	0	0	122	6305	0	3956	2	0	506	0	2	0	0	2002	0	0	2	282	25	0	2672
RPS9	593	1306	1029	1347	343	616	493	778	1012	517	438	351	852	138	509	344	521	475	616	107	681	1263	46	385	553	215	556	881	764	654	763	568	256	615	1342	1804	412	813	61	964	135	401	1152	181	192	460	136	1289	666	735	511	661	519	970	1100	400	1123	1282	227	763	908	709	225	147	32	76	260	412	148	144	366	538	1222	926	577	501	1348	419	235	1779	1113	1438	702	1587	361	766	431	719	4	734	268	206	831	4	302	366	283	216	117	1226	941	338	212	664	597	140	528	1015	500	3	427	259	591	784	465	3	340	3	268	360	373	292	550	331	867	38	633	539	909	809	426	227	116	491	894	2	93	243	681	975	535	149	419	280	436	4	254	916	152	348	560	359	304	322	4	981	930	357	2	418	649	144	976	939	448	816	569	23	9	168	25	3	850	311	764	166	843	167	1415	478	448	476	208	247	564	6	468	663	2	777	1485	552	257	415	1773	631	919	4	1948	242	6	124	242	2096	52	585	772	1622	224	1220	328	664	726	1823	3	692	773	380	2	1052	710	1111	18	4	148	123	436	68	36	542	1316	9	1151	526	161	3	0	603	433	343	2	510	239	6	250	1339	910	825	655	3	12	487	0	2	208	2306	1073	73	552	922	4	785	30	200	4	257	727	232	349	827	121	665	565	540	260	468	6	875	917	5	345	1462	176	2361	3	197	188	679	258	1082	2	12	633	493	1545	277	294	220	283	375	1949	332	1311	0	444	122	37	74	1414	798	1240	680	744	889	287	1753	2	602	290	1996	394	275	2	33	3	328	827	476	3	4	269	986	1019	1180	112	4	1080	349	292	33	784	1040	378	660	79	280	551	7	628	39	602	985	4	774	1690	383	372	663	384	462	1063	1399	1077	2262	27	735	9	643	204	526	512	828	415	860	1189	196	1	5	194	6	1496	233	833	635	1074	295	187	733	241	6	2	659	3	1741	144	6	761	955	2046	1118	559	2	23	573	417	221	3	14	161	3	231	2022	369	398	238	2	1312	449	1062	12	502	3	624	121	6	571	670	471	190	1009	2	1	678	97	338	543	397	784	375	640	18	561	0	8	490	0	373	2	852	78	4	1388	458	3	74	354	9	1	1088	468	424	295	1002	7	1817	142	2014	1009	524	1076	0	12	394	1	26	1108	4	854	644	9	342	387	2	69	3	2082	2	1055	348	896	238	3	9	14	10	5	29	1028	51	164	1090	351	582	317	686	537	875	383	573	123	5	484	190	200	500	1014	539	569	608	794	307	547	785	912	627	658	1459	1	230	162	573	1182	107	739	365	877	1	1074	3	13	651	1044	705	520	138	541	747	215	166	615	224	607	457	206	1005	288	815	1	81	4	185	1	407	414	269	448	1	214	629	70	337	542	838	1	0	718	693	1	1008	3390	200	1531	1	1	105	944	1	1	1056	726	1096	1123	263	1	0	490	226	0	1	667	1	755	1	1	1	994	712	350	0	1037	1	18	1	22	862	16	1	1	1876	2532	878	0	269	1	1	428	1	354	650	367	688	214	1	1	3665	284	3108	40	0	1	6	1651	673	1	351	560	890	1	777	1	429	1	2	616	1	471	1584	1	1433	1773	0	1	1	553	1386	1	0	111	1013	76	1503	919	448	1	0	869	1	82	1212	0	1	974	1	0	231	366	2306	2021	1	1	21	269	3	0	2	1369	1	22	0	13	610	676	0	1	1	1080	1	1433	2507	3646	902	2	0	1	1407	0	992	740	2	1	0	0	2	1655	1603	1	595	1	1696	0	1	1	1554	0	0	0	1428	106	0	9	0	0	1362	1065	1364	106	0	1	0	2667	1	1319	1009	1	820	1	2	1	1588	1347	4022	0	1667	2275	0	2	2	5	1	1	1517	22	1670	0	0	20	96	24	0	0	0	2	1	2	2125	2023	2111	3	1	1	0	0	572	7	2	0	2	0	0	0	0	4061	0	1	3220	1	2	1	0	2	1	7	0	2	1	601	0	3	1	1	1955	339	0	2310	2	1	1578	0	2033	2837	2	2	0	780	0	0	0	0	0	0	2	1158	0	0	0	0	0	1748	117	0	1	0	54	0	1	0	0	0	1034	0	1	0	2	2	0	0	0	0	1258	0	2	1849	540	27	1	1	1	0	0	1	1	2	0	2	2	0	0	1	2	1307	0	6	0	0	2551	2183	2	0	0	0	0	0	2388	13	2005	104	1310	26	0	1272	3	1913	2	0	0	1	1	0	0	2	0	0	0	0	0	0	2953	0	11	0	6206	0	0	0	8	0	1561	0	0	0	2179	0	0	946	1	0	2638	0	0	2	1	0	0	0	0	0	0	1	1184	596	0	0	1	0	0	0	0	0	0	2	0	0	0	0	0	0	0	2968	0	0	0	1649	0	0	2	3087	1506	1065	3	0	0	2354	72	0	3	0	0	75	0	3
EIF5	580	522	259	515	1264	737	648	293	464	334	1383	503	726	421	466	582	433	822	698	277	1242	63	362	618	393	322	1061	373	142	605	453	207	644	629	403	411	232	594	390	1155	2	139	180	469	721	1107	627	189	299	535	513	171	774	630	693	130	401	555	147	1242	261	117	3	258	600	175	660	528	459	739	0	260	5	557	1149	2801	384	1249	801	992	600	269	134	2	362	6	255	1	946	235	2	1202	712	823	703	341	1143	401	894	1	384	1011	39	951	420	153	160	361	133	1691	689	360	609	162	776	216	587	147	1609	1116	230	471	505	448	376	0	1126	147	882	280	149	321	773	232	1247	1849	9	576	354	213	100	2003	364	1	1286	248	372	428	842	380	1319	1251	322	1	324	680	479	3	1	10	707	1450	95	1049	412	181	194	58	352	0	5	121	2	454	4	421	248	221	17	1	1	7	238	1	4	464	1167	110	1	173	426	2	214	781	773	285	342	545	191	378	1	748	564	2	98	620	0	711	261	612	207	143	1703	243	2	217	285	1323	549	0	35	746	1403	201	132	1099	91	546	0	219	1091	687	1326	1011	501	6	2670	722	234	0	0	1	239	11	265	574	354	226	144	919	1	686	774	916	896	606	0	3	3	214	2	827	600	710	458	2	1	9	439	165	667	650	393	26	620	1209	1040	0	611	298	149	374	287	1010	636	119	0	289	1123	2	0	2	1006	224	743	1494	60	1291	0	790	40	474	817	708	243	991	485	663	0	1	387	669	363	356	446	10	6	0	0	1295	1939	5	8	591	746	1452	401	887	0	195	2	1	3	500	1060	971	0	1	3529	419	381	370	720	391	35	741	1147	3	786	0	406	1204	0	1	0	4	308	825	654	0	0	676	167	62	408	1	0	1	0	666	254	2	1116	1	494	14	724	2	0	178	1335	0	379	484	1	720	1	65	0	219	181	1	0	282	0	792	6	348	1	0	466	290	1923	1224	438	10	416	6	0	1870	2	630	1	200	233	359	58	2	2	1196	0	349	2	540	634	0	1956	0	0	1	0	5	909	987	819	154	155	43	1	6	412	9	0	2	932	0	1	0	445	0	66	133	636	0	0	8	1	248	263	117	1032	1	694	1111	0	568	6	1551	0	621	589	1146	274	807	1	803	19	639	0	445	1301	4143	2	0	0	759	2691	192	0	411	0	459	2426	465	143	0	768	54	15	1468	103	373	61	301	134	237	312	232	577	76	555	37	160	236	253	210	1290	499	591	255	171	476	390	1	712	515	437	329	518	568	1487	789	86	785	960	1495	300	309	207	209	775	35	314	899	423	999	705	340	1220	426	929	7	1	1	274	0	1	350	998	267	304	1	421	482	650	240	306	8	624	1	81	1	1	709	1	1453	631	112	803	273	0	1282	18	382	746	186	1	1	1048	1	28	887	476	489	1	367	1	1074	0	677	0	26	0	506	1107	0	1	780	1	0	1	7	210	1	1	18	984	1	0	9	1	1145	1136	1	1	806	1848	1553	1	1194	1	0	1629	2	0	49	59	0	1451	0	326	0	9	0	1	1	1	666	5	1621	1	0	1141	1	0	17	0	2414	3053	11	0	1	1	668	794	745	1	1000	994	375	1	0	0	1313	0	0	1267	339	0	0	581	0	724	721	1	337	1	584	2	0	1465	1014	0	2661	794	1096	4597	0	955	1	156	2403	1743	3897	2	0	0	0	1	8	1902	0	1	0	1396	1	693	180	0	0	1534	5	1506	0	0	1190	2	0	0	1134	1	1	1	1	0	0	1	0	0	1	1	0	1	125	971	1184	1	1	0	1	0	0	0	1	971	1	2	0	0	1	0	0	0	836	1824	0	0	1258	13	0	1	0	1	0	0	0	0	25	0	0	0	0	1	0	0	0	0	0	0	0	0	1667	0	0	1261	1	45	1048	1	551	0	589	2972	0	0	1	0	0	0	0	0	0	0	2192	1	1	0	0	0	1156	1512	0	0	0	1968	0	1767	0	1	0	0	0	2214	1042	0	1	0	0	0	0	1	1	1318	0	1198	3525	1431	1249	0	0	48	0	99	3	0	2	0	0	1	444	0	0	0	0	0	32	1	2951	1803	16	20	0	0	0	0	0	0	1851	0	2835	3508	0	0	2	0	1	0	1910	1	0	0	0	0	0	0	2	2151	2117	0	2305	9554	0	0	1857	0	39	1	3347	0	2	0	0	0	22	0	0	33	1	1	0	0	0	1	0	0	0	3192	2	24	2453	0	0	0	0	0	1	0	0	0	0	0	1	110	3128	0	0	30	0	33	0	0	0	1	2	0	0	141	164	0	71	0	1	1	0	0	0	1120	0	0	0	0	0	0	1733	24	0	1	0	3	0	0	44	0	0	0	0	0	222	0	0	453	0	0	0	0	2	0	0	0	0
TUBA1A	580	357	147	112	927	716	439	839	1567	575	640	169	1473	14	133	866	138	4409	69	181	504	27	11	1553	1215	325	581	6821	3848	2069	1998	824	1441	1605	4612	2889	746	592	260	156	177	33	1164	627	785	263	780	761	1062	590	798	708	785	265	189	481	464	931	134	306	367	1912	970	523	948	225	3060	1301	3556	459	464	834	2571	2925	1862	987	11	2177	1104	2001	66	1473	1419	2577	646	339	440	137	707	431	2112	121	374	120	821	565	611	1337	869	107	550	20	1031	886	905	31	789	1346	98	728	1137	15	2384	2737	2346	621	2515	850	1326	2057	13	1849	369	268	792	221	505	1475	333	807	241	850	1112	387	889	1243	47	1531	313	1224	324	621	1443	82	118	5527	1113	3212	18	764	1622	2853	1054	598	11	1644	824	1100	203	3508	1325	649	491	283	4090	69	580	1301	242	888	367	366	520	692	913	2059	2377	3634	63	355	947	2875	2255	21	1959	663	9	1479	147	431	226	33	625	192	879	319	459	1597	1527	157	285	19	647	4762	17	86	1948	479	690	1072	518	286	581	463	365	914	2163	1629	1044	1054	63	399	918	900	203	1439	318	1867	852	47	942	212	965	373	329	317	71	909	822	166	182	817	506	1556	121	1465	3896	1796	1401	131	295	1450	292	29	828	3447	1195	13	727	1422	3956	382	34	1295	1607	302	997	67	17	1799	2441	727	57	1241	555	963	140	216	149	147	570	28	4	1655	2104	636	815	183	561	148	110	921	412	261	1985	2544	776	406	2127	399	1108	1019	1343	54	416	523	859	585	716	269	43	1800	685	1623	2315	3851	722	1159	2307	1032	379	224	1208	432	1298	1194	426	512	552	1047	464	261	401	137	146	425	2	1090	791	1577	1205	2946	105	5	83	304	490	2	155	218	940	1128	307	1621	2365	2357	357	172	1291	3401	859	362	455	229	864	724	96	305	11	30	540	636	33	109	759	1532	1075	593	1778	622	4340	541	1101	626	1253	192	655	357	600	190	121	991	3826	1030	4	232	607	1570	762	37	766	651	320	909	17	739	347	521	367	4	1197	586	648	32	2336	860	356	1	2136	549	292	257	127	3155	205	3	313	353	6	1652	108	267	532	496	516	444	881	278	7825	562	489	445	1051	2440	0	764	406	302	908	469	353	713	644	388	510	4	1492	1153	1232	378	230	1314	1060	2191	1432	1688	2281	3914	1681	2	131	714	2450	811	326	2077	1134	1243	1003	647	1460	780	890	1667	312	470	215	737	733	1024	450	20	2684	2143	1993	278	988	494	1125	2252	753	1388	651	311	756	98	226	216	140	8	778	1072	119	1	206	24	270	132	4	49	1	1628	405	164	528	381	1119	53	16	1239	298	776	8	60	4924	331	14	289	15	7	1997	651	402	13	1621	1091	13	7	1961	612	432	223	164	49	84	408	13	284	347	23	5	938	230	75	973	1024	1	110	28	1605	7	40	1	1	16	4	2167	18	318	277	284	0	93	7	2533	55	692	4	1	241	167	918	0	374	1204	17	656	729	1	1962	1	13	167	2616	1	28	222	1669	2133	27	1	3114	303	921	2	2235	305	24	282	8	473	193	4	486	0	153	136	236	8	2	199	46	986	1	891	1	976	238	432	415	42	343	0	11	0	13	2344	25	9	673	2216	0	439	2	1406	12	1433	1	16	56	105	355	914	449	499	0	1290	2	1	617	4	158	3	1969	1	0	276	2	975	5	1	1	0	387	502	18	91	3667	0	15	538	11	793	449	12	1	3637	816	28	279	2089	1	449	6	60	6	178	699	645	48	1	671	0	732	349	1	1	31	68	2999	2	118	12	1	251	13	1104	27	969	4	0	0	0	28	0	2	0	30	724	1	30	1	1279	826	7179	0	0	2	344	27	1303	0	3052	673	91	1404	1	63	3	298	306	1	1	0	1662	0	1	2	0	9	523	1369	595	21	3	2	0	0	23	2586	1040	369	45	1255	19	0	639	1704	1	0	0	1245	0	2	242	13	1	0	31	2	985	1493	939	1	2619	344	16	17	827	1621	5	13	34	2	0	572	1	2	2	1902	599	0	641	2	33	56	794	76	0	0	48	82	10	540	6572	2	3	478	0	0	3407	19	0	1	30	1669	24	1	1	24	0	115	884	688	817	0	0	1	2082	31	70	0	1	1289	63	16	1	799	821	17	301	12	3090	25	135	0	457	13	0	0	1054	0	1	86	11	17	1110	19	1269	0	440	40	0	2892	0	36	0	1	1058	30	0	1	1867	2656	24	29	1	53	0	0	48	0	35	0	5266	1	971	0	0	1	0	5	0	0	0	7	52	0	995	0	0	0	3249	608	0	0	45	0	30	177	0	2044	97	304	0	0	0	1	1763	0	2888	78	2134	2	475	199	112	17	0	544	698	26	14	0	0	0	3	1685	1021	1	0	0	2452	0	0	0	1	2	4	0	1730	2505	3	0	19	334	12	1038	906	2561	0	265	0	2395	56	2	10	0	44	2117
ATPIF1	575	120	212	166	336	189	595	256	254	159	316	122	172	91	412	342	90	337	118	1	314	43	2	86	498	2	360	92	267	1031	220	211	219	79	110	812	268	96	50	33	255	19	52	76	410	112	106	21	66	181	114	360	54	145	222	51	155	9	227	412	16	149	407	3	42	149	490	454	474	6	99	65	680	241	1129	24	2	125	213	390	60	418	79	175	2	322	44	154	51	2	572	660	119	2	54	279	49	135	193	144	298	301	48	129	141	486	201	187	5	99	137	1	334	233	686	327	85	327	49	59	206	292	158	2	85	7	635	661	580	1	43	715	184	2	31	163	88	154	15	118	279	556	190	74	83	107	140	118	48	5	97	317	193	230	71	74	423	601	8	182	150	91	174	2	1	207	3	2	731	214	83	2	115	0	1114	340	216	699	446	79	2	286	359	2	345	388	1	70	2	111	88	238	67	1	163	290	313	111	242	216	3	1	147	128	98	647	137	178	163	50	376	63	100	323	137	18	4	650	2	11	173	2	10	2	1	528	6	4	307	765	148	240	61	74	12	0	215	2	253	1	356	154	0	227	544	1	464	17	81	222	2	5	4	309	2	170	335	2	142	429	4	391	332	157	9	68	221	3	2	710	230	195	0	577	83	104	1	201	1	116	252	583	2	7	3	2	218	159	764	548	2	96	305	10	609	87	151	1	301	379	1	586	1	3	184	176	248	1	4	143	119	1	236	87	172	478	316	435	255	95	226	484	354	82	429	272	535	0	984	13	193	6	182	15	588	94	2	443	1	4	0	382	1	3	6	2	840	6	1	4	1	186	149	2	4	61	162	163	1625	306	5	6	2	2	1	380	221	131	3	1	8	5	1	46	1	59	207	316	298	1	798	125	1	565	151	1	278	0	104	142	0	248	388	51	6	1	195	236	6	730	2	101	369	442	196	297	5	1	1	398	3	178	202	3	248	8	442	291	44	171	121	2	235	111	249	0	173	2	402	333	1	2	4	366	233	497	1	228	542	320	1	5	0	170	3	1050	0	136	988	0	703	818	330	553	93	55	1	26	2	0	3	741	473	772	2	190	159	1368	464	2	1	0	974	468	166	1642	202	105	370	1073	320	115	19	1304	0	78	622	24	112	0	3	2	87	16	171	0	297	2	11	2	313	1	148	131	400	1	360	504	69	120	68	128	1	1	1	1	141	311	133	711	74	48	278	1	83	189	1	1	591	1	1	1	1	392	25	112	1	95	1	1	169	1	50	1	0	226	1	1	63	18	97	248	1	1	1	311	1	1	206	4	1	1	351	1	1	385	1	27	157	64	247	1	1	0	1	0	213	1	106	1	1	1	0	0	472	529	214	0	493	1	1	0	476	1	0	0	1	206	1	11	0	600	0	1	610	0	449	1	275	488	0	373	1	0	0	1	1	0	1	0	0	1	0	1	1	0	0	0	0	1	0	0	1	1	1080	0	1	0	0	0	0	1	0	47	9	1	0	0	774	1625	1	0	454	0	0	1	37	0	0	1	0	1197	0	1	499	0	0	198	0	0	127	1	1347	1	475	221	0	0	76	1	1	1	1	188	1	1	0	0	1	1	0	0	0	657	760	0	0	1	566	0	599	0	1603	714	1	0	1	0	0	0	0	18	0	0	1	1	323	1	642	119	408	5	1	441	0	0	0	85	1	0	0	0	0	332	2	0	0	0	515	1	0	0	0	349	0	1334	0	0	976	1	0	0	0	2	0	0	1	1	0	2	0	0	0	1339	0	0	0	0	0	0	0	0	0	2	0	0	1	1	0	0	0	0	2	0	0	0	1	0	1	0	0	1439	2	434	282	0	2	0	0	0	0	0	0	978	0	0	0	0	1	1	1	930	0	0	0	0	0	0	0	1420	2	0	0	0	1	1	0	0	0	1	2	173	1029	1	1	0	0	0	0	0	680	0	0	0	0	0	0	0	0	0	0	0	0	1	0	0	0	0	0	0	0	0	2	0	0	2	0	398	0	1	131	0	0	1077	0	0	0	0	1468	0	0	0	0	0	0	1	0	1137	0	0	0	0	0	0	1	1	0	0	2	0	0	1	0	0	1457	0	0	952	0	0	0	0	1	1	0	1	1347	0	0	0	1	0	0	0	3	0	0	0	1	0	0	0	0	0	0	0	2	1	0	5691	0	0	0	0	0	0	1	1	0	1	0	1	0	0	0	0	0	0	0	145	0	0	0	0	0	0	0	0	0	0	0	0	0	0	0	0	0	0	0	1714	0	0	0	0	2092	0	0	55	0	0	0	0	0	0	0	46	0	0	0	0
UQCRC1	574	233	288	76	30	45	283	240	332	217	343	594	1	34	198	335	5	593	108	1	142	115	68	634	212	31	445	444	201	112	95	447	420	487	531	354	176	184	225	260	262	236	106	219	160	236	182	156	153	467	479	353	1	131	189	188	17	1	334	717	282	25	233	301	70	143	136	170	456	406	2	52	229	534	118	310	98	24	672	43	271	159	1	256	164	106	205	1	314	145	125	555	244	1	294	102	233	32	229	53	553	313	96	194	553	268	172	84	151	299	3	1	257	70	363	92	20	2	54	198	1	961	656	243	2	171	47	331	2	402	197	180	1	1	386	468	216	154	110	42	186	301	59	330	185	266	241	227	2	588	106	366	66	224	111	92	1	261	42	27	2	91	3	9	1	1	197	0	235	67	212	169	175	0	389	417	13	1	1	1	1	1	252	4	1	2	1	113	173	88	257	2	1	251	425	220	323	0	1	193	1	135	82	73	1	155	31	1	87	188	0	247	156	2	1	7	6	214	949	272	803	3	188	3	357	151	3	602	307	95	0	5	254	0	103	88	57	205	145	141	2	411	369	1	2	182	2	423	0	201	248	12	83	0	174	118	0	97	15	0	2	1	0	240	408	1	348	0	0	129	1	1	1	1	1	2	51	2	1	5	0	0	2	0	0	327	218	0	241	0	1	217	3	0	1	291	312	29	8	152	1	98	380	1	494	3	176	124	2	1	197	2	410	1	274	689	209	248	78	0	1	303	0	0	1	68	908	342	386	1	1	842	54	3	316	0	1	54	512	3	0	1	651	0	39	391	0	4	252	1	416	1	4	0	1	537	48	389	7	549	513	370	893	2	2	114	239	0	1	326	2	1	0	176	381	1	1	0	5	0	152	1	1342	100	370	1	181	11	304	202	106	52	2	235	0	526	546	0	256	0	504	0	1	526	0	20	1	436	53	814	493	61	13	3	0	1	255	689	0	264	539	17	155	1	10	0	3	2	0	327	0	241	1	0	5	7	628	1	1	218	1	2	0	0	1	49	1	1	332	706	1	507	58	1	108	393	381	462	368	19	0	206	34	317	2	10	2	971	0	1	136	242	301	306	0	20	1	1	0	433	2	64	0	15	0	121	2	0	497	664	59	392	3	0	409	3	153	0	0	813	82	284	4	169	56	230	479	141	139	52	51	263	44	81	73	1	175	1	18	203	0	256	273	97	148	200	215	87	1	70	179	31	46	124	78	1	33	158	120	120	207	146	234	498	5	466	146	96	385	110	1	13	1	237	63	133	0	78	1	0	0	2	79	1	327	1	1	1	1	1	0	0	1	196	260	0	123	1	0	204	0	0	0	287	0	1	0	221	379	0	0	125	0	0	436	0	26	1	1	312	0	0	13	0	0	0	0	0	158	1	1	0	0	0	1	270	235	0	0	1	0	122	1	0	1	0	174	0	0	0	0	974	0	1	1	32	0	1	0	37	97	17	0	584	0	0	0	0	0	1	1	0	1	544	0	0	0	1	0	0	0	0	0	0	449	0	0	154	0	0	0	0	600	0	569	0	0	0	0	0	0	0	0	0	0	1	0	0	0	0	0	0	0	0	0	172	84	0	405	0	618	0	1	0	553	0	412	0	0	0	1	0	0	1	0	1	0	2	0	87	0	593	3	0	0	0	0	0	0	1	1	0	0	0	0	0	0	0	0	0	0	0	879	93	368	0	0	484	247	1	0	1	0	0	0	0	0	0	2	0	0	0	938	0	0	0	0	0	2	0	0	0	29	1	0	2	2	0	0	0	748	2	0	0	2292	0	0	0	2071	0	0	0	0	0	0	0	0	0	0	0	0	0	1104	0	821	0	0	0	1077	0	0	1	0	0	0	0	0	0	0	0	0	0	0	1	43	0	0	2	1	0	0	1	0	0	0	0	0	0	0	0	0	1	0	0	0	0	0	0	0	0	0	0	0	0	0	0	0	0	0	21	0	0	0	0	0	1	0	0	2	0	0	0	0	0	0	0	0	0	0	28	0	0	0	0	0	0	0	0	0	0	0	0	0	0	0	0	0	0	0	0	0	0	9	2467	531	0	0	0	0	0	1	0	0	0	0	0	0	0	0	0	0	0	0	0	1	1	0	0	2	0	0	0	0	0	0	2	0	0	0	0	0	0	0	481	0	0	0	0	0	0	0	0	0	0	0	0	0	0	2	2	0	0	0	0	0	1	0	128	0	0	0	1	0	0	1	0	0	0	0	0	0	0	247	0	0	0	0	278	0	0	0	0	0	0	0	377	462	0	0	3
MRPS15	560	1	201	451	44	161	243	1	191	305	94	54	67	104	23	170	99	356	67	54	276	1	1	329	4	1	1	149	9	112	1	302	239	184	204	56	211	103	0	361	102	1	0	248	27	0	2	1	430	16	262	30	1	1	56	1	320	0	0	189	34	153	17	122	130	52	32	238	313	0	0	94	1	159	3	452	1	1	0	1	0	3	1	36	0	0	169	114	176	1	464	274	1	0	97	1	37	30	0	2	10	175	279	1	172	479	1	1	2	0	0	0	277	284	438	1	1	515	1	1	1	1	18	144	220	0	352	0	0	2	1068	117	1	676	405	235	460	174	75	0	208	1	306	1	239	1	71	529	2	7	1	280	203	14	2	175	421	0	0	3	0	1	1	0	0	1	282	1	64	0	149	1	378	232	42	7	1	300	0	584	334	0	13	0	1	506	0	0	0	106	1	583	0	484	214	0	201	0	1	0	727	0	1	0	1	0	2	2	1	0	1	188	0	0	1	449	2	1322	393	80	262	358	1	18	0	0	3	3	1	1	0	0	0	545	0	55	0	1	0	0	0	0	0	159	288	0	0	1	412	62	0	0	2	44	0	0	1	0	0	2	0	0	0	26	0	1	310	1	1	0	1	0	0	1	2	0	1	397	0	0	229	378	386	2	53	0	0	0	1	0	1	84	348	1	250	259	583	1	1	168	1	2	1	0	434	1	0	0	0	0	607	5	388	223	898	0	54	0	1	0	0	3	0	167	437	0	0	1	0	0	244	0	346	387	1	64	1	174	0	548	279	39	0	1	0	0	63	0	0	268	339	1	0	0	6	701	272	508	0	92	8	691	0	537	0	0	0	0	0	1	7	0	4	1	266	12	354	1	1	719	272	0	0	0	0	0	0	0	0	1	2	1	0	8	0	0	0	0	9	1	0	474	1	498	865	0	0	7	0	0	511	0	1	402	64	1	21	767	117	170	0	0	0	326	1	0	15	1	0	481	0	0	1	1	2	0	0	477	1	1	692	0	0	536	0	0	1	0	296	0	0	1	0	664	1	1	631	0	92	1	0	0	489	776	25	0	361	0	1	0	0	0	0	0	0	520	2	574	474	0	0	0	301	450	0	0	0	0	532	0	3	0	590	0	0	0	32	213	0	0	119	39	277	0	36	196	213	24	117	1	141	82	90	85	1	6	53	85	1	0	1	40	0	207	1	8	35	1	1	0	0	180	0	0	0	1	0	124	1	1	1	705	0	1	132	120	113	1	78	0	213	238	1	1	1	1	1	0	0	0	1	0	185	0	1	1	269	27	0	215	0	0	1	1	0	0	1	0	299	0	0	598	0	0	1	0	0	0	1	0	0	1	0	22	0	0	0	0	1	368	0	211	0	0	786	0	1	0	0	0	1	0	1	1	0	0	0	0	0	0	15	0	1	0	0	0	0	0	0	1	0	0	160	0	0	1	0	0	0	0	0	0	0	1064	0	589	1	0	0	1	0	0	0	0	0	0	0	0	868	0	0	0	0	0	0	0	0	0	0	0	0	0	761	1	0	0	0	0	0	287	0	0	0	0	0	0	1	740	0	0	0	0	0	1	0	46	0	0	0	0	0	1	0	0	0	0	0	0	0	0	0	0	0	0	0	0	0	0	0	0	0	1	0	0	0	0	1	0	0	0	2	0	0	0	0	0	0	0	0	0	1	0	0	119	0	0	0	0	0	0	0	0	0	0	1	0	0	22	0	0	0	0	0	670	0	1	0	21	1	0	0	1	0	0	0	627	725	0	0	0	0	0	0	0	0	0	0	0	1191	0	0	0	0	0	0	0	0	0	2	0	0	0	0	0	0	1764	0	0	1489	0	0	0	1524	0	0	0	0	0	0	0	0	0	0	0	1	1374	0	0	0	0	0	1	0	0	0	0	0	1085	0	0	2	1	0	0	0	0	0	0	0	0	0	0	0	12	0	0	0	0	0	0	0	1	0	0	0	0	0	0	0	0	0	0	0	0	0	0	0	2	0	0	0	16	0	0	0	0	0	2	0	0	0	0	0	0	0	0	0	0	0	1	2	0	0	0	0	0	0	0	0	0	0	0	0	0	0	0	0	0	0	0	0	161	0	0	0	0	0	0	0	0	0	0	0	0	0	0	1	0	0	0	0	0	0	0	0	0	0	0	0	0	0	0	0	0	0	0	0	0	0	279	0	0	0	0	0	0	0	0	0	0	0	0	0	0	0	0	0	0	0	0	2	64	0	0	0	0	0	145	0	0	0	0	0	2179	0	0	15	0	0	0
RPL18	554	444	811	588	93	635	631	727	225	404	345	576	680	350	284	635	184	142	370	129	634	2669	113	318	507	159	381	87	453	182	627	977	387	637	260	529	359	653	135	800	20	204	1007	303	200	299	992	597	546	217	1007	102	2	892	572	447	414	1327	439	418	361	464	211	1299	151	1047	828	263	770	719	345	170	410	300	567	477	1167	690	2	105	1040	808	785	3	186	592	404	965	164	1881	577	3	360	3	663	731	1214	604	1	556	435	654	281	469	716	517	812	1283	30	200	448	4	127	240	841	375	579	178	181	634	382	703	3	465	213	157	834	447	596	2	15	122	532	14	215	2	204	356	585	477	301	2	1628	180	1	235	378	555	2	625	358	4	168	155	274	276	7	474	3	933	268	460	692	674	583	617	31	703	647	295	736	257	660	3	233	675	1902	5	900	1001	757	3	115	250	804	228	1066	582	121	8	161	566	950	3	190	677	305	400	2082	1525	546	2	806	559	670	694	549	413	1416	984	51	1	4	628	1	162	276	321	700	999	173	921	28	30	101	717	3	509	513	153	727	415	221	448	24	49	131	2324	276	378	500	1	439	935	101	195	502	303	591	507	376	318	2	594	2	5	348	115	373	0	284	610	1369	130	1	675	4	752	633	1169	268	2	498	2480	456	6	361	317	3	2	2432	6	0	1134	0	81	315	1578	950	1475	159	175	1055	451	2	2	3	39	5	1	1701	370	778	6	1233	680	345	985	2	2	553	8	251	1147	454	2	1	8	0	556	164	3	674	365	3	984	627	107	550	493	454	529	1	416	2	391	517	1517	895	15	819	928	816	1	33	692	8	3	0	193	4	1	425	1	4	75	2	145	811	1288	452	321	4	777	6	363	72	526	1269	2551	5	3	1	2836	597	617	1653	367	436	1008	13	1098	284	264	1	31	593	434	2	113	1	70	1551	501	71	5	1159	1106	1819	181	1029	429	1008	329	1	1040	418	256	591	817	1	13	732	5	347	3	2	735	946	151	392	12	1109	82	841	0	330	206	666	2	20	651	406	1332	88	1	12	1016	1	1002	586	7	0	1	2	1155	12	8	0	461	631	350	4	2504	3	3	269	774	0	11	2	36	2154	2	507	3	925	4	19	4	954	662	91	640	2166	8	2	1300	57	1	928	491	544	11	1097	1183	6	14	996	5	4	212	3	0	1973	6	4	2	605	858	796	651	984	434	231	211	302	299	64	178	610	727	145	187	1086	381	599	584	415	1139	139	249	482	279	656	275	692	269	695	343	315	321	895	563	655	374	1	313	173	135	557	313	556	432	1	243	1009	1	1	354	119	1131	396	451	435	443	1	193	316	1	1	353	1	1261	412	575	1	633	1	370	1	1	226	573	374	30	305	1	125	1285	211	1	1	1	519	928	1	1	1	1	2391	282	0	2203	714	1	1	1121	23	1	1	0	1	1	143	1	0	1	0	106	0	2232	576	577	1	716	418	559	627	277	1646	1	1	1	1	1248	360	899	262	487	397	8	252	377	1118	1029	1	0	19	1	2452	1	1136	9	1861	725	992	1	952	1	0	1	0	875	0	1	0	1	1	1158	750	1	1412	57	1	1	825	912	0	0	19	1	2	1571	1	1	861	0	1	309	0	941	890	1	2	854	1469	1930	523	1122	1430	0	1	532	0	1	0	0	1	573	1148	1715	683	3159	755	1	0	832	0	2143	513	0	0	0	1368	390	659	0	1054	1	1	0	2	0	1	1	1	0	2	1	1929	1	1354	915	1	1	0	2	1436	1	152	683	956	664	1	1574	0	16	2	2253	0	0	1	1	2	1	1	1	816	0	656	2023	628	10	0	0	1	0	3	2	1	1	0	2	2	0	0	0	1	2	0	0	1	0	1	2236	943	0	0	354	0	0	2823	3	0	1	0	0	1	0	0	0	490	0	1117	0	1263	0	1635	0	11	3	0	1	2433	2495	60	17	49	0	0	1500	0	1	2	1	2	0	2	2	1	0	25	561	0	1741	0	0	0	0	0	0	0	0	0	1	1	34	0	0	0	0	0	5198	18	0	3	1209	1	0	554	0	0	0	0	0	0	0	4057	0	0	0	0	2416	2	0	0	2115	2426	0	3	0	0	1740	1986	935	0	1924	3	14	3	705	0	1795	0	1761	1	0	809	0	0	0	1	0	0	2276	17	0	10	0	1	0	2564	0	1176	0	0	5572	2	0	1432	1	52	1	0	100	1590	0	20	0	0	1	2	2	0	0	2	0	0	0	0	0	0	2649	0	1724	0	1	1	2	0	6422	1	0	0	0	0	0	0	829	0	2249	2712	0	0	0	0	0	2	0	2	0	15	2637	0	0	0	0	0	3	2	477	0	0	0	0	0	82	0	42	0	0	0	0	0	2	11	3	0	0
UBB	553	1985	1364	911	588	603	661	1238	1506	864	2566	791	1184	1383	239	1264	1196	1000	2153	642	930	269	2272	1487	2062	662	595	50	441	200	1229	729	1052	5099	757	83	430	521	1127	1774	2034	504	1853	2392	1814	1184	1755	971	2195	1438	2960	1267	682	3	333	1751	923	3115	3273	441	1095	1202	1945	1474	867	757	304	1500	438	393	2069	1691	1229	1111	617	13	4153	258	1720	399	629	534	1108	6	299	1088	2814	418	2687	396	2388	85	2280	994	631	1081	1908	337	184	1940	1563	1658	1540	365	1895	374	2515	1147	852	4561	1147	5	1251	898	1366	1464	971	1117	4769	408	1871	325	3265	845	1057	248	1477	7	1474	2394	1021	1307	860	2408	1346	140	508	1810	795	1679	4182	1467	251	215	3592	1414	1836	5341	1823	691	2226	305	883	603	713	1895	849	1944	962	2147	1920	740	3062	2539	1521	931	2721	1869	905	1220	1866	1989	754	2088	1693	936	1761	2191	603	1740	251	1300	1200	20	1130	1557	1236	860	1653	969	3320	35	844	923	467	415	1713	4	2753	2339	456	3	2225	8	1323	630	378	3113	2240	1210	2097	1548	1773	10	3340	525	703	858	2967	247	6	468	2513	249	1824	693	94	934	1172	108	2045	1605	1472	1598	578	678	1042	316	2392	1359	292	1489	1355	947	1411	1311	2726	1713	1569	2785	2045	370	886	2749	304	270	2172	1327	2011	2086	1205	970	127	2952	776	558	2389	941	1008	2970	256	447	1437	789	1622	1671	755	843	14	1304	3	1357	183	565	62	116	863	314	1667	59	326	1007	1401	1397	2594	353	3176	3537	1140	2593	711	2816	1165	764	525	1844	1960	135	829	482	1416	746	1582	1123	159	254	1956	2716	453	1421	4190	3205	2622	4435	894	3255	816	2434	2560	509	2032	270	1026	1446	2255	2839	2573	3369	1468	457	747	654	1250	2	1442	1130	2137	259	210	2408	1149	3306	1937	1461	2877	2375	894	3	425	1018	1363	997	2614	224	523	51	3303	1713	1884	1513	1384	292	960	1261	1965	2906	582	2355	2440	1677	1898	467	12	2836	1008	1262	520	1333	1190	2461	1911	1399	2575	6	12	1	1778	715	3962	7	5	3687	835	778	250	25	5296	2618	501	125	1013	1620	829	422	2034	1868	2724	1106	600	41	1646	2434	511	4	1977	4	823	2384	2127	12	4	1255	7	1596	3	1436	106	52	1179	2256	1215	25	600	8	767	1534	3940	3	1874	679	587	33	163	1065	383	2773	1024	780	439	1087	16	3	446	4024	2590	1357	3694	335	3	2392	3301	991	3044	2649	3326	2038	691	1139	1518	1262	1559	1112	523	635	150	774	1086	2840	970	676	2071	416	1730	1310	448	1771	550	3050	2866	1561	1108	2817	1147	1167	754	1121	1149	2355	1029	272	725	555	434	526	1179	1659	2105	970	2811	2685	166	741	2095	1057	1755	1889	1577	478	495	1205	1537	1952	227	2910	3	1094	261	1360	667	494	522	1202	913	2145	1754	2126	1799	733	1617	2946	747	5245	1014	1118	645	995	581	1884	460	1605	1528	293	4163	1661	2161	270	1571	1519	1156	709	1552	7	1107	59	466	253	2817	593	5706	1251	1905	2097	2865	445	2544	650	3096	2	3408	819	1546	1571	1191	932	2026	367	399	2415	21	834	2	315	9	694	201	1257	244	2	865	2165	268	893	2363	709	109	1450	1331	1256	461	1028	4602	803	3	546	1865	4211	3651	997	1	524	280	972	5002	1732	1799	1544	1636	3973	2435	4224	4257	1474	1138	2421	1272	1168	114	1367	1749	704	2637	1654	2639	2	1875	1443	3004	676	1153	3	706	759	951	794	3	2395	2699	4713	974	4	803	3775	1450	717	3288	3399	740	1	524	902	2128	794	17	3346	4654	578	2604	4546	1608	5197	4	3990	719	2494	3629	789	2076	1875	1	5173	1971	2	4301	1516	416	8	1941	1766	5290	200	132	0	2749	3470	2290	1186	1004	4448	1072	1112	2	2926	922	1	961	1050	828	564	1642	2128	980	2	2	445	2	870	1221	1550	5712	2769	2605	199	1728	963	1	23	3323	1106	2888	563	1	1324	2371	4275	3296	765	3458	4029	2295	3	1191	2475	0	1918	3874	4158	0	1895	2761	1030	2849	1933	1441	794	959	7586	2	1149	3260	2670	1	2488	1939	2	1343	36	2724	1488	1097	2851	2768	2354	553	3764	1214	2840	819	1567	3335	4	2	1349	1748	3083	0	4670	1	2082	2	4279	5287	1935	1	2	0	2	1109	2168	2	1	2	2	4	2	22	2140	707	511	1	1158	857	14	7	2495	760	2	654	4418	2017	3	563	1	6508	1435	1486	4	1174	4384	525	2	2724	1	1	1368	3	0	3647	2823	1	28	2707	2321	15880	2646	3187	328	1043	889	1	10	1622	1017	54	123	1	5643	660	804	8099	0	1208	2	4151	4040	1263	2594	3678	2997	924	1	4735	4117	1	2088	1	1742	1851	2	0	4	1	0	1237	5439	0	47	1766	85	1150	1	119	367	2891	1	6756	2680	2	1	4	843	2	1443	61	2097	0	2	782	1	3	4858	158	1	543	42	2589	2985	25	3	2	0	51	2	3967	3	2	1	4519	4	6509	51	1193	389	4864	0	249	3	933	2856	6233	1208	1562	0	1	2765	0	1	8	4257	1463	957	2	2	0	1	0	1	1816	284	6	2724	1285	55	9787	514	2	3179	0	1028	4838	4	2775	4	3450	2377	2961	2	14	2	0	2
NHP2	552	579	177	204	65	357	117	210	601	367	290	163	50	1	360	218	1	209	400	78	129	87	1	228	289	2	874	323	428	299	294	115	447	160	589	144	417	450	1	211	1	1	130	286	269	383	253	1	394	130	3	2	1	84	308	294	130	1	71	362	80	251	342	828	146	193	541	1265	120	114	71	18	302	1046	213	106	329	872	118	1	300	113	481	4	825	1	196	240	158	0	0	12	199	0	231	1	316	1	5	6	281	1	1	803	111	755	259	241	3	1	8	0	3	519	66	97	452	1184	35	243	435	281	1	1	131	153	201	298	156	551	469	1	1	1	439	3	1	120	1024	12	72	304	269	837	663	260	1	356	29	21	364	706	801	221	1	2	458	210	1	9	280	1	1	244	248	1	239	138	612	410	273	1	1	3	72	722	1	218	0	448	1	47	483	209	266	2	361	0	1	2	1506	1	2	1	666	1	124	288	1	1093	2	2	0	2	1	604	497	4	310	3	1	156	0	61	0	3	17	573	130	3	1	0	0	0	1	423	2	1036	78	1	3	1	142	189	0	290	1	101	496	234	2	0	376	1	2	2	2	3	964	27	301	654	0	1	4	1	3	0	415	1	0	1	1	2	420	136	443	210	0	366	225	4	2	735	1	0	2	460	1	384	0	413	1	1	879	0	454	0	271	208	1	217	37	146	183	263	479	5	391	528	431	3	459	422	1	387	199	314	470	457	0	538	2	198	425	0	2	1779	0	502	1657	391	2	2	1	475	418	330	0	2	81	4	357	118	0	4	160	56	0	0	249	2	321	0	90	1	397	0	0	1	0	1	469	0	1	14	0	2	346	1061	1053	141	100	2	466	514	1	2	1	0	2	0	0	703	294	9	515	766	0	0	9	1	0	0	551	1	6	1	1410	0	1	336	6	2	0	2	112	123	0	520	0	1080	2	1	2	3	0	1	1	202	360	2	540	874	1	548	0	3	0	645	1	512	0	0	0	0	333	1	420	1	1	0	0	2	0	832	634	3	2	403	569	556	899	570	5	0	0	505	1363	2	459	526	1	0	1	2	1481	688	1	348	2	1	2	1	0	2	1	1071	482	2	1	57	1	111	1	0	717	11	0	1407	0	2	632	2260	3	2112	0	2	367	9	0	2	3	0	5	2	0	583	2	0	220	77	85	4	90	259	922	87	61	48	226	184	1	113	113	156	241	57	1	241	18	0	111	326	378	194	112	0	1	79	100	255	1	346	209	121	135	316	0	1	399	1	432	231	67	83	1	39	263	4	314	1	1	93	1	394	1	20	0	1	1	0	1	554	1	291	2	303	0	437	1	1	0	1	415	0	0	0	1	262	0	383	242	1	65	285	0	1	0	1	0	1	1	1	553	0	110	1	1	1	0	0	0	0	109	358	1	1	326	1	137	0	0	1	1	0	1	686	0	1	1	1	1	4	0	0	0	0	1	0	0	294	1	0	0	0	0	443	0	0	0	0	0	1	0	837	18	0	896	0	13	0	2	0	0	1	1	0	0	1	1	1	0	0	1	0	1	1	0	0	0	0	676	0	0	0	0	1	1	0	0	1	4	0	1	0	873	0	958	0	0	1124	1	0	1	1	0	1005	0	0	1587	0	251	0	0	1	0	1	0	0	0	0	183	0	0	0	0	0	0	219	0	0	0	0	0	0	1	622	1245	0	0	0	0	1	0	1	0	0	1	207	4	0	0	240	2	0	0	0	0	1	0	1	0	1386	2463	0	0	0	0	1	0	0	0	1	0	0	0	0	1	0	0	0	0	0	998	0	0	0	0	0	0	0	0	0	2	727	0	9	0	0	0	0	1251	0	1	0	1218	0	0	0	1	443	0	0	1361	0	4416	0	0	0	2	0	1	0	0	0	0	0	0	0	0	0	0	0	0	0	0	0	0	0	0	0	0	0	0	0	0	0	0	0	0	0	0	1	1	0	0	0	0	0	1	0	1	1229	0	0	0	0	0	0	0	0	0	0	1	0	0	0	0	1	0	0	0	0	0	0	0	0	0	0	0	0	0	0	0	0	0	0	0	0	2489	0	0	1	0	794	0	1904	2589	0	0	0	0	0	0	0	0	2	0	0	0	1	0	0	0	0	0	0	0	0	7	1	0	0	2749	0	0	0	1893	0	0	0	0	1	0	0	0	0	0	0	0	0	0	0	1	0	0	0	0	0	122	0	0	0	0	0	0	0	0	60	0	0	0	0	0	0	0	0	0	0	2	0	0	0	47	0	0	1487	0	2	2	172	2	0	0	0	0	0	0	2	0	20	0	0	0	0	664	0	0	0
SRP14	549	616	711	431	1360	308	1046	1035	718	581	694	881	941	647	1199	1153	189	1493	353	52	226	312	12	1649	540	222	826	377	936	863	511	425	129	60	327	282	341	487	269	512	561	766	998	1251	864	1028	719	720	683	435	794	547	7	798	242	1042	319	385	564	779	496	421	723	167	598	849	1727	577	702	306	954	358	153	469	537	1440	946	608	673	285	548	1015	558	723	471	733	783	592	683	204	15	474	323	3	668	656	869	24	1345	354	161	524	1143	688	621	645	871	278	524	589	621	3	1715	1179	386	1509	585	1104	738	91	164	443	411	259	294	337	371	954	418	319	470	1463	1035	1733	272	632	426	1302	21	791	1177	433	1325	175	446	1427	772	18	581	575	620	1015	706	555	214	274	502	973	258	197	1216	405	840	791	0	1213	1058	906	999	346	329	1060	592	1	1043	228	745	617	134	478	177	3	850	89	435	638	325	882	51	361	336	581	443	2745	1463	240	6	716	254	385	656	418	429	259	978	801	725	120	246	1150	449	561	65	569	1410	881	325	1037	745	126	868	1864	888	582	522	351	623	39	1633	67	22	895	250	741	1378	761	1307	1207	490	528	304	702	646	2839	307	944	1612	2245	1224	523	1013	3	275	1844	104	901	122	645	888	556	1461	457	605	560	601	340	990	864	208	618	1697	859	1	275	713	1079	349	683	370	401	645	1834	7	2511	3379	1389	184	28	698	311	4	458	742	1024	1691	1553	996	121	852	2729	682	421	594	1	465	19	691	170	586	42	554	223	747	376	78	1039	425	8	2	337	326	699	1009	153	1516	464	868	322	1035	25	7	515	313	741	438	585	1101	326	1258	32	1165	540	684	3	130	5	1004	4	453	463	234	1428	33	398	381	706	1479	304	15	1006	16	523	972	1372	452	13	1995	205	679	29	381	1604	5	2046	2	85	551	566	1364	5	2349	58	1758	6	1432	859	1351	20	496	3	1	11	12	1	2	499	654	522	841	833	581	1328	0	403	22	434	591	467	46	593	7	844	675	215	322	5	569	4	1362	233	178	1596	1083	717	1039	1576	3	549	394	839	2	727	1692	111	433	16	844	277	2	275	119	620	30	1	259	11	1940	1	20	478	696	7	1993	784	155	3	5	1951	571	709	467	2414	599	725	75	41	889	1907	433	1688	3	570	1015	646	129	35	1420	2271	357	1654	275	0	0	415	6	3934	2	769	15	5	2	2	1154	510	3	2	249	0	11	562	552	399	291	356	501	887	258	751	460	128	918	695	277	85	104	778	693	283	320	345	2	228	203	864	8	351	43	341	138	899	367	459	81	1426	693	227	436	698	4	359	525	898	1282	819	1619	177	271	43	925	107	1	398	333	1	547	520	760	632	939	2328	415	2	785	77	998	986	0	317	418	1254	1	1	566	190	1	1	77	179	1	1	1	507	1	532	1279	866	70	965	1	593	564	29	423	0	824	1	1	834	1	915	1	667	1045	616	705	502	4	150	1327	1	2	502	691	8	6	117	147	3930	1553	222	33	1	1	1	839	203	763	44	1	653	0	686	1401	1022	813	9	332	617	8	2	0	1	628	0	20	885	137	1244	1	821	1	1	348	2	256	1	1	1482	1	1169	1	350	1	237	0	1605	492	0	1	1	1	1	1	773	0	699	324	73	1640	1	1	923	1	0	1	19	330	5	280	1	1276	814	13	258	0	702	548	16	1	0	1387	2183	1	1	2170	36	1	1	791	280	0	0	538	398	1	627	1	1	10	995	0	0	1	1	2867	1	1	3082	97	1	0	0	0	0	1	7	0	2	1	215	0	2	0	548	2611	1	0	356	3101	1	884	0	7	0	2976	268	0	0	0	2	1	0	0	1	1810	2517	2	1	4	1	1	123	0	1	8	0	1818	1108	1	0	13	2	255	0	2	1	1727	722	1502	0	0	0	2	0	0	1	1	0	2875	1	1369	0	89	2	2	1125	2096	0	0	0	0	0	2	1	0	0	0	0	809	1602	1522	1	0	12	1	1	1	627	1	0	1	0	1899	0	29	2	3028	3075	0	1	5204	464	3	0	4	0	1437	0	0	91	3	0	0	4305	2164	31	1640	0	4029	0	2941	0	0	0	2	0	0	0	0	1	1	0	3	825	3	0	1	0	1	1	2142	1675	0	0	0	1911	21	0	593	1	1189	0	0	3141	1	0	1	40	4	2	0	0	1542	1645	33	0	1	0	49	0	0	3069	269	0	2589	1	1	1	0	0	1	2	1716	1	0	0	11	1	15	0	6153	1	1	1	1805	0	0	497	0	110	1	48	2084	0	0	0	0	0	2	0	3998	1	0	1	0	0	2	1	46	284	0	5256	931	0	117	0	0	0	2019	0	1	0	0	1061	0	4	0	0	4	457	2	0	0	0	0	0	2890	251	0	523	0	86	0	2	2	0	298	0	2	2
NPM1	547	114	664	529	243	138	249	308	358	336	300	258	495	264	323	340	2	445	414	37	172	750	154	594	141	48	761	119	114	376	340	466	685	536	317	396	391	523	77	291	50	2	127	247	68	475	461	533	366	337	57	254	7	541	843	398	499	275	390	477	916	764	677	297	522	374	273	276	163	414	261	168	83	117	1029	668	412	240	303	262	192	330	337	475	39	60	462	402	847	858	545	360	352	2	241	71	165	87	380	435	6	184	234	405	472	766	153	412	258	151	197	1	183	479	1024	557	493	193	409	431	856	273	137	574	4	1	794	266	170	102	333	446	456	333	356	4	148	55	519	349	261	809	42	1	192	532	344	326	65	7	102	262	575	606	47	343	259	108	95	151	2	600	731	173	246	37	633	133	608	572	166	673	483	0	307	382	437	792	551	135	257	399	439	0	24	195	435	552	34	628	485	285	301	296	355	212	311	148	416	259	433	87	290	330	139	741	278	393	301	496	1	613	186	247	301	280	143	359	245	254	448	132	659	1043	203	180	10	602	394	140	190	228	227	523	217	229	0	500	194	1	11	927	307	710	239	299	274	543	625	262	6	2	127	106	2	258	108	121	110	425	231	52	143	46	290	891	248	310	2	724	99	462	123	178	97	500	728	245	358	553	106	961	177	255	293	8	405	415	301	194	388	293	574	871	474	633	1	36	212	616	163	401	4	196	259	120	337	295	731	161	642	251	1224	32	3	351	23	328	2	770	414	870	594	82	274	1062	10	304	453	243	298	0	1	156	1151	936	2	226	517	333	270	49	320	1	38	131	1	0	3	332	616	440	112	579	490	823	496	452	26	567	21	466	0	333	369	319	130	794	13	701	291	507	454	133	445	1	418	4319	0	200	622	336	527	431	0	54	313	192	474	535	645	440	291	495	242	649	351	339	190	782	594	48	674	854	0	163	344	2	0	243	142	205	1074	1	497	11	278	611	368	818	979	489	1	832	733	143	99	539	717	114	1	327	496	791	289	360	740	156	927	1411	309	435	295	206	149	3	187	0	465	469	22	141	128	367	37	728	379	843	242	534	201	0	165	270	258	262	77	845	13	57	190	350	388	175	9	562	669	5	1	219	295	3	201	529	8	467	347	257	0	841	951	219	183	3	620	20	329	633	179	405	294	320	411	332	364	409	733	252	371	127	56	201	275	2	192	404	182	264	288	336	1	70	428	490	304	326	446	365	183	208	359	225	3	314	404	450	1	242	210	61	397	3	151	785	236	116	588	140	748	374	387	316	30	1	539	123	1	775	276	171	1	97	347	135	273	1	343	432	407	270	1	168	520	219	2	312	873	1	267	588	73	724	1	68	187	1	268	381	681	143	645	1	1	373	319	1	314	176	1	144	1	0	0	85	478	226	197	429	435	618	4	107	840	1	0	232	804	119	1350	91	1	1	1	3	342	1	297	71	439	1	604	0	1	106	209	429	6	259	20	463	1420	149	332	0	380	0	319	526	0	380	1	162	998	533	0	1	650	352	432	22	3	1	561	337	598	139	712	157	12	4	329	0	373	25	251	0	171	231	598	1	4	1	1	0	48	0	0	0	2592	206	438	1474	0	0	0	0	1	504	695	0	31	376	541	678	115	79	1	7	699	14	1245	1	1	258	363	18	0	705	0	681	0	1296	696	7	1	3	13	777	969	1	0	3	773	826	0	1	1	0	379	200	0	234	190	329	152	1354	1	60	733	2130	1	0	512	0	4	2	16	33	0	0	145	2266	1	1065	542	0	1	1	1	705	2	695	1307	587	21	1	0	0	300	0	0	204	1124	1	546	1	0	0	571	0	0	1988	1	543	557	0	1000	1	1	0	378	2145	0	0	0	0	1	368	1995	524	0	448	0	1273	0	346	0	894	0	0	0	1	0	389	279	884	0	0	534	0	262	0	0	900	1	1	1	1309	0	2	0	21	0	0	0	343	1700	0	1412	0	860	0	0	0	790	42	694	1	1	1	978	1	390	0	0	468	0	468	344	15	319	0	0	0	301	0	1	13	0	0	2	0	973	0	0	1050	416	1262	2	3072	3570	814	2	17	0	7	0	0	60	1	91	0	0	0	0	417	0	915	0	0	2	0	781	0	0	0	0	1	0	1135	0	0	0	257	0	0	1237	0	8	0	0	0	0	0	426	1157	0	800	781	0	1	1	4376	0	0	1	1564	0	0	2	29	0	0	0	753	40	0	1678	23	393	0	0	0	1	0	2	0	0	1577	164	0	2	653	0	1	0	0	0	3	0	1929	0	0	1172	3	0	0	59	0	14	37	0	932	0	0	27	0	0	5001	1259
RBM8A	538	335	366	370	299	474	240	626	179	522	517	230	173	170	394	314	299	618	248	105	364	274	98	721	480	197	593	108	136	983	224	348	604	897	93	594	441	305	3	309	185	3	217	282	663	648	214	245	303	116	251	283	466	148	132	187	234	4	5	1073	275	911	293	78	476	154	515	182	269	817	2	311	3	290	337	545	232	398	1026	142	4	438	15	788	564	231	201	2	497	481	259	221	293	1	196	128	338	360	227	139	352	192	437	148	10	806	215	2	8	570	260	3	335	840	341	1178	5	326	422	3	3	850	705	14	300	383	1555	2	343	196	760	445	216	738	301	653	15	7	68	11	17	505	298	264	2	2	229	707	3	254	437	197	432	362	3	2	8	233	812	272	374	217	834	121	428	274	369	215	1376	157	515	13	359	4	351	993	7	3	346	468	14	1299	1118	120	326	701	724	3	5	27	462	297	301	235	205	415	1	253	3	77	170	328	26	15	127	92	8	151	313	1292	499	8	1000	176	6	289	815	215	1	239	289	2	195	8	46	209	5	346	395	722	355	8	228	662	409	643	2	511	480	1	139	1023	276	348	0	353	427	606	471	373	3	30	216	178	526	3	3	3	380	270	536	507	4	502	59	6	406	2	8	0	20	433	289	6	0	542	4	1522	171	397	416	651	315	660	884	234	17	19	21	2	375	145	215	42	527	310	407	1107	273	84	11	307	6	2	20	2	191	9	454	52	668	213	376	470	5	1916	345	53	194	160	714	142	1210	1463	427	6	1325	491	140	370	5	196	4	4	357	312	3	2	1118	555	86	943	298	359	21	363	1178	4	430	1	519	478	388	341	1118	225	141	1	323	1122	3	508	679	28	207	957	379	278	8	810	3	73	661	773	340	11	523	4	1	2	3194	218	941	1	5	1077	3	7	8	301	465	1	1327	379	270	404	170	431	642	19	165	496	475	443	2205	18	5	424	3	962	23	476	11	428	482	8	454	188	5	116	361	5	0	353	1475	0	14	844	39	11	36	1106	682	471	424	5	8	66	1398	306	562	0	1	1495	758	262	1638	188	696	1	13	1440	536	1	140	0	943	3	4	527	2	1	9	219	3	131	2	779	589	447	1110	861	1177	16	0	829	3	495	626	2435	2	110	1013	344	2	1182	737	395	523	648	21	654	958	11	871	666	576	2114	0	386	170	292	30	156	213	385	965	274	138	156	716	245	131	3	285	255	419	265	138	142	29	115	162	451	66	343	229	138	473	19	218	2	1	300	175	180	1	4	1	362	329	192	398	259	626	348	437	70	49	175	219	228	1	81	97	91	0	756	706	1	1	708	216	78	1	374	1	11	202	1	164	0	1	204	1	178	710	284	0	2	2	1	284	5	660	1	655	4	1	691	1	1	1	969	487	486	1	1	527	1	2	1	973	318	62	52	0	421	3	131	1	172	927	3	1	0	187	1	1	1553	1	0	3	1144	1	1	1	616	8	1	995	1	1	0	1	1	517	331	131	627	0	92	0	0	3	425	29	1	518	1	1	9	686	11	734	2	1	423	1	1	1	0	1	1	0	2	1	399	11	0	1	1	0	1	0	0	1	125	1	1038	1	1174	19	0	773	0	0	0	0	1100	1	194	0	61	8	0	562	1	1	49	1	0	380	0	1	1	0	597	1	0	858	2	2	0	0	230	2	660	1	1	1	0	417	75	0	0	1362	0	0	1026	1	1	0	0	0	2	2	1	1	1020	0	0	0	170	0	1	0	0	565	1	0	0	0	1	4	1	0	0	1	1550	0	0	3	10	2	1499	4	0	2	0	0	1	1	2	0	1	1	1	2	0	0	1521	1520	1523	5	0	0	0	0	2	1	0	1	1883	0	0	0	1	2	1	2115	1520	0	2	0	4	0	0	0	0	0	10	0	0	0	2	1	1	1	1892	2	1	0	2	0	0	0	687	0	11	0	3	0	1552	3	0	0	1	1	0	3619	0	0	2	1794	21	1	0	3	1	8	0	0	0	3	0	1	0	0	558	0	0	0	2	558	0	0	0	0	45	0	0	1	0	2	0	2	0	2	0	0	0	2255	0	38	2	1	0	3851	0	2	2	0	297	0	2	2119	1	0	1	0	1	0	0	1	3	0	0	0	0	1	0	1	1963	1	6	0	0	0	1843	1	1	40	1	1341	0	0	1	37	0	0	0	1250	0	5	0	0	1048	0	49	2110	0	0	2	0	0	168	2	2122	2	0	1	2	6	0	0	0	1	0	31	3	0	0	27	5	0	83	11	0	0	0	22	0	2	0	0	0	6	2	0	0	0	0	3	7	0	3	63	427	0	2340	0	0	13	2	0	0	0	0	2751
EIF4A1	533	595	631	510	117	238	271	338	601	252	139	483	207	124	766	173	92	299	318	111	289	420	315	176	232	115	606	353	219	237	225	303	223	125	295	413	376	252	98	266	161	80	58	423	294	405	244	576	428	252	419	107	320	480	458	156	454	168	432	474	608	207	348	188	408	713	503	454	337	670	255	326	322	143	684	75	181	472	620	116	267	334	288	146	187	225	73	149	101	138	835	518	272	20	325	272	336	166	130	162	97	171	227	421	173	323	331	674	52	98	186	406	568	366	541	191	109	9	522	2	656	280	126	336	288	230	427	200	1	316	275	86	194	202	252	182	92	210	520	259	246	362	95	176	587	165	730	173	373	336	195	288	363	165	194	342	218	82	79	177	2	500	237	118	561	315	635	78	146	197	186	199	265	159	62	395	96	90	425	234	485	1	221	118	125	137	186	967	394	961	168	224	28	167	150	306	331	237	376	27	415	76	437	89	147	407	570	169	303	600	210	180	7	290	4	413	695	548	466	207	442	353	124	170	9	404	4	175	303	678	263	2	24	428	8	250	297	219	210	0	452	685	178	203	219	310	372	481	377	405	144	549	132	1	312	189	336	3	301	421	476	151	97	267	92	113	372	375	1	224	4	292	265	123	570	168	466	452	7	466	252	745	166	194	518	264	394	185	151	66	204	126	692	3	146	69	253	393	90	405	108	377	472	143	84	1	944	194	2	5	380	200	269	198	450	53	1	419	2	259	37	384	198	32	617	615	201	181	221	140	135	99	190	247	270	181	1	274	476	180	470	601	433	146	217	0	133	8	1	502	768	27	832	242	340	939	346	3	480	68	392	182	210	614	326	293	180	369	1	289	750	2	1	0	530	1	2	547	163	101	129	5	1	233	96	2	0	410	0	416	711	5	2	121	426	379	372	66	211	54	348	1	737	180	69	2	136	656	1	344	421	296	294	445	24	333	726	174	0	625	112	220	1	612	2	1	3	348	466	164	28	786	185	554	301	254	98	277	568	859	12	306	0	293	211	347	141	290	10	462	3	504	481	399	1	8	940	985	50	312	415	691	148	231	287	366	1	1832	646	92	1	523	723	374	2	555	1	3	0	208	117	83	87	3	35	952	105	10	232	393	2	248	3	3	0	501	157	765	163	29	247	69	220	337	318	164	461	202	272	94	232	110	102	60	495	240	22	197	102	183	367	107	120	353	274	395	322	79	322	254	58	456	122	711	194	485	1	39	392	222	314	189	189	277	49	252	124	403	432	188	217	243	597	115	294	24	1	437	1	57	127	1	628	111	293	115	140	183	399	222	0	9	329	1	59	184	0	1	61	410	68	104	0	48	279	33	1	419	1	0	0	258	1	24	557	2	589	262	0	267	10	1	0	1	0	16	1	2	1	135	359	68	118	465	303	286	395	547	300	419	108	321	3	855	1	223	1	262	213	960	0	8	1	1	87	0	0	64	15	118	324	0	24	307	461	345	1	1	1	0	720	0	192	645	162	444	4	367	269	1	0	245	1576	0	465	1	1	0	1	0	1130	67	111	0	1	0	0	81	375	0	0	1	1	591	0	429	0	0	671	0	266	364	0	19	402	0	97	480	0	826	1	1	0	0	598	0	150	0	3	0	0	0	1172	0	918	0	0	0	0	0	1	7	592	349	275	0	681	0	0	1	0	0	0	396	0	0	0	1	852	0	636	0	0	262	11	0	422	670	0	0	521	0	0	0	2	0	8	0	363	2	0	0	0	0	0	0	503	0	0	2	0	0	563	486	0	0	0	0	1	209	0	633	517	0	0	343	1	0	0	482	1	0	0	600	1592	0	0	0	0	0	11	0	0	0	195	320	1	0	0	358	2	525	441	435	53	1	0	0	1192	1	63	0	0	411	0	0	464	0	8	0	529	0	1277	0	0	494	1258	0	0	821	0	1391	0	1968	0	683	0	0	397	0	0	0	1	0	0	0	0	733	1	2	0	866	8	0	0	0	1	315	0	0	0	0	13	0	3745	630	0	641	1037	0	2241	0	0	0	4	67	0	2	0	0	609	0	211	1	0	0	0	0	0	0	9	1386	0	0	429	18	0	6	0	558	0	0	0	878	0	0	379	0	748	0	749	0	1	1	0	0	0	0	733	0	0	1186	0	0	1664	0	0	23	0	756	296	0	0	0	0	0	0	1	1406	0	0	0	1	0	406	0	874	363	7	231	0	245	678	0	0	0	1	0	409	1236	63	367	0	983	162	1	1	0	0	0	2	0	1892	0	0	0	2	116	3	69	120	0	1007	588	689	0	1368	0	0	0
RPS13	533	893	563	650	81	485	319	578	262	301	228	349	919	288	339	403	139	540	244	247	394	693	12	452	385	148	296	562	335	175	203	783	926	212	634	641	524	391	83	280	94	355	540	1	268	285	432	526	225	258	164	379	157	375	546	396	603	534	337	546	709	235	443	205	100	236	707	477	341	385	378	406	249	384	92	269	390	691	31	385	598	758	400	317	470	393	280	867	222	328	608	418	144	197	343	130	499	366	506	486	645	399	459	255	359	408	279	181	198	194	72	8	794	676	250	211	544	160	526	578	501	166	613	107	180	75	659	460	437	64	323	55	649	63	328	757	343	376	235	704	155	465	465	51	306	359	341	545	227	236	369	238	148	204	92	613	546	371	2	1024	62	96	459	397	394	119	771	372	512	1023	876	243	544	269	184	386	321	483	402	524	1243	94	462	386	693	680	142	854	312	651	96	272	400	123	384	1	398	111	845	700	576	185	551	223	454	209	829	128	2	197	278	208	369	896	612	922	260	318	274	485	286	685	378	93	172	115	541	510	292	22	122	4	339	537	398	303	442	251	198	474	88	557	216	161	237	522	124	74	431	253	433	221	279	361	88	367	837	177	555	624	178	270	625	83	719	701	321	530	146	443	602	679	245	222	387	2	17	307	123	509	344	199	126	147	262	135	146	232	50	1419	0	497	325	324	46	399	385	495	77	135	1034	537	6	382	302	64	209	308	230	3	560	1166	165	999	18	267	141	1463	401	9	318	404	763	596	172	10	640	604	284	1199	68	312	250	819	494	221	447	297	649	140	208	97	477	95	453	307	291	0	168	331	17	172	116	371	132	15	192	526	123	617	263	593	67	421	21	719	141	202	312	543	46	140	10	901	358	210	186	372	252	485	1050	790	672	1300	446	59	349	143	227	633	320	6	441	315	368	188	292	1	241	202	920	422	492	393	38	559	603	1	7	240	764	184	0	552	447	132	281	660	842	618	265	130	174	346	43	8	1150	597	580	11	128	12	287	672	658	419	119	1001	1077	1001	227	901	1	1148	448	153	431	253	178	328	257	249	720	84	317	345	81	1	268	316	1550	17	289	210	474	99	177	71	210	259	537	7	121	169	78	557	421	1	373	435	404	749	238	119	609	567	26	198	373	287	362	400	466	782	876	175	542	190	566	653	253	178	602	211	570	198	671	87	282	97	374	504	81	232	828	327	457	499	120	570	332	488	975	258	134	289	481	167	375	292	161	1068	126	328	104	646	330	255	1	498	761	1017	900	224	325	361	207	1	249	889	169	366	5	253	511	820	164	309	413	244	1	296	326	84	215	439	190	205	1018	576	623	2	2	590	221	27	1	170	674	437	1290	932	153	323	1	915	358	130	133	530	1	196	4	101	270	358	155	889	1	798	0	213	1	173	1325	1	2	27	392	491	1	220	187	1107	1	1	906	638	750	1270	1	1203	29	97	13	348	452	131	181	344	604	650	373	1	643	591	425	308	457	1021	2023	7	0	1	2595	1	968	680	320	365	410	232	465	151	0	345	254	0	1	581	174	0	0	569	1	829	636	213	0	1	292	1	7	1170	15	0	728	1559	1	1	442	0	0	593	0	0	88	368	1133	0	271	269	417	411	1	454	6	836	1	1	731	7	784	13	1291	2	1	159	0	863	1192	0	0	0	1492	0	1	309	444	341	1	519	139	2708	437	654	0	1	1663	992	1	1	1611	1139	0	628	1517	1711	1201	541	1250	668	0	253	0	0	275	636	664	1	1344	6	0	169	4	1	2	236	799	2013	1	481	4	1	0	9	819	0	1	0	2	1	148	634	0	652	775	0	1	0	0	322	0	1	25	1	2	0	2	0	506	905	1044	0	381	1	1083	0	1145	0	0	962	494	851	2419	1198	0	0	643	934	1	1	1	1	0	0	2	0	2	1252	0	1	0	2	783	0	0	0	429	1230	34	0	1324	1844	973	72	0	240	1	0	0	2	1	1	0	0	801	0	430	30	0	868	68	1360	0	1076	6	0	0	0	1	0	1	0	0	2	0	933	0	18	1	1555	0	2733	0	1	0	707	28	0	1068	1	0	418	0	0	0	9	1	0	2	566	1	0	1	1619	239	13	1036	0	510	0	0	1	0	8	0	500	0	57	1	357	0	1	96	3	477	0	694	0	0	0	696	0	0	1	0	1	1872	2742	1	0	2919	0	23	0	0	0	0	1	0	0	0	0	1175	1644	1806	0	17	1	2	2126	0	1	4413	1597	0	0	3036	579	0	0	0	0	0	2	0	1	0	19	125	373	0	1174	0	1	0	0	761	0	1320	0	0	1165	0	0	1664	469	0	0	4	1001	0	0	0	0	16	2	1461	996
CLIC1	526	171	124	164	99	181	67	352	433	242	75	49	343	536	72	345	283	65	418	4	341	276	458	481	100	101	60	622	266	234	337	282	339	135	116	153	390	311	4	326	353	304	158	38	157	174	248	257	253	102	246	628	473	91	486	905	400	129	192	100	196	442	589	1	16	489	319	529	369	79	258	160	384	256	337	91	225	186	310	200	8	88	140	826	333	3	851	73	165	221	52	432	229	292	97	419	520	337	254	536	164	64	356	166	118	292	312	390	464	128	180	521	543	285	403	683	91	2	14	664	202	791	2	619	361	321	95	381	176	624	533	571	176	126	923	505	36	62	665	392	604	448	285	337	33	126	478	15	172	484	164	689	253	331	180	0	445	592	61	486	1	173	2	193	128	85	730	125	534	231	823	150	369	105	141	1	97	441	256	145	69	491	0	0	123	376	307	2	722	3	8	41	132	1	326	273	704	1032	3	579	427	554	1	642	9	1	969	374	1	552	4	1	182	93	721	53	775	722	185	7	152	0	517	203	30	2	328	226	183	478	629	21	477	929	677	253	185	1	375	425	286	453	876	306	283	1	725	446	32	28	447	235	518	475	397	2	11	8	440	570	290	1	176	86	288	0	332	440	2	182	1	1077	124	17	1	1646	468	0	440	363	0	770	422	274	716	120	408	88	640	1387	393	8	416	507	4	2	0	614	417	830	0	526	0	2	341	384	187	154	2	655	1129	159	371	137	296	1	193	741	194	588	272	235	240	5	687	0	257	2	857	565	572	411	409	1	1	287	219	27	0	2	2	553	1	0	734	73	822	0	0	69	0	463	302	1013	551	2	149	129	163	123	328	1	36	2	106	367	725	592	1	2	51	1	174	1	0	556	0	389	0	1	1	0	265	920	220	311	12	463	408	19	1	218	331	4	798	215	5	2	821	49	0	11	494	0	49	347	324	2	133	199	74	256	121	574	174	1	1	214	29	78	254	154	515	238	1	0	366	0	0	1	632	8	574	5	0	658	0	1	3	750	302	395	1	236	1052	0	180	0	0	5	510	128	943	1159	382	0	269	399	570	0	686	4	431	284	939	379	2	0	403	395	665	58	0	579	1	387	1412	0	932	1	107	0	120	4	796	60	324	0	56	553	361	2	391	2	0	0	137	413	239	233	262	279	131	178	31	308	184	331	275	386	117	26	137	87	530	222	140	152	516	234	152	142	1	169	337	51	139	425	52	136	114	56	1	154	167	1	90	152	14	299	184	151	148	153	166	1	58	641	29	0	150	75	215	388	238	39	202	119	467	1	1	102	209	674	445	354	0	786	145	485	305	291	289	202	1	623	0	116	0	0	1	0	1	877	1	0	140	282	1509	0	1	203	1	0	1	145	0	0	316	559	449	1	686	0	366	676	1	425	268	199	0	253	0	915	703	704	300	242	0	324	450	1	1	1	1	346	921	912	0	1	400	0	0	0	0	288	1	0	999	1	0	1	390	542	1	1631	979	0	0	106	0	1	0	12	486	1	0	1	1	1	784	0	0	0	1006	1	1	1753	0	0	772	337	464	0	0	0	604	421	821	1	693	0	50	0	0	79	0	1015	0	1584	1	0	492	0	1390	6	0	0	0	1	985	0	0	0	455	49	0	1	0	675	0	890	8	1	0	509	0	0	323	275	1	17	0	1	569	0	0	0	0	924	0	0	0	322	12	0	1133	807	1040	0	500	0	1	256	3	0	0	0	1	202	0	0	0	284	0	0	478	683	1582	850	0	1	1	0	0	0	0	0	1857	0	767	1	541	0	0	0	0	0	466	890	0	158	0	0	2	1	1003	728	0	0	0	1146	983	0	0	0	0	0	2	1	949	1	1142	1014	0	1	712	0	0	613	1529	1145	0	0	0	0	0	0	907	8	1	0	0	185	37	1156	1696	0	2	2478	0	1105	0	0	2	479	0	2	0	1058	0	1229	1711	0	0	0	0	1	0	1541	0	0	1	1897	0	0	0	0	0	0	0	1	0	1	1414	1	0	0	0	0	38	0	541	45	0	1181	0	309	0	1	0	0	0	0	0	0	0	0	0	1492	36	0	1350	0	0	0	0	0	0	0	0	1951	0	0	0	0	1	534	0	0	0	0	0	0	0	0	0	0	0	10	0	0	0	20	0	1074	1	0	5	0	574	0	0	0	0	1493	817	0	0	0	0	1	0	0	0	0	0	0	1	0	37	0	1	0	0	1	0	0	1	112	0	103	1909	2503	475	50	1	0	0	443	0	2	2104	0	0	0	0	0	0	0	0	0	0	24	0	0	0	123	0	561	2	0	2	0	0	0	0	0	0	0
MDH2	512	590	336	156	80	173	292	411	417	297	170	518	242	1	263	181	120	552	195	156	353	130	1	76	204	1	344	563	55	245	286	221	522	330	662	393	107	248	43	92	1	2	2	281	2	335	0	1	482	398	83	149	413	301	230	40	327	1	1	286	481	362	450	478	2	28	277	1	647	491	58	68	536	427	637	232	1	142	268	108	383	449	1	451	1	127	162	188	384	125	280	252	1	1	33	123	105	494	450	376	232	195	301	310	2	191	3	1	372	69	666	195	520	312	236	83	605	1	77	643	1	4	0	254	215	2	921	115	0	303	324	240	236	226	251	216	1	2	699	48	1	215	499	191	2	4	413	2	1	307	378	292	744	183	450	109	190	287	1	91	208	1	987	264	355	1	93	149	14	123	11	72	57	3	509	112	0	164	567	3	412	841	161	1	143	1	1	251	1	689	0	2	207	456	252	47	683	213	0	205	2	2	0	823	1	1	316	1	0	236	3	120	203	1	290	107	194	1	231	0	5	1183	432	3	525	285	0	2	1	530	191	3	241	454	234	0	214	1	40	3	115	310	407	302	61	0	1	718	940	516	15	123	1	0	0	50	298	0	335	1	69	710	855	705	836	450	2	939	0	274	1	205	2	103	1	235	157	0	7	647	1075	147	1	369	2	181	0	3	14	1	6	3	0	1100	0	665	489	1	747	130	1	50	1	1	1	0	141	4	314	2	119	0	270	62	0	248	256	495	404	14	0	2	412	175	291	39	335	0	0	289	291	3	580	2	250	2	1	49	1086	47	338	644	0	2	1	146	1	4	1	0	29	250	0	0	1	3	277	0	1	381	339	0	0	2	276	685	92	356	440	5	0	121	0	408	902	2	0	0	943	3	34	1	14	402	2	321	2	0	0	183	342	0	412	0	222	646	94	277	91	163	2	1	0	394	238	545	577	1	0	38	7	76	484	0	451	1	257	0	0	1	238	281	2	0	175	1	261	342	0	2	0	807	1	290	0	0	1	9	33	0	537	2	0	0	541	292	1	0	0	1	139	3	1	0	101	10	1	0	0	635	2	1	0	551	6	896	0	1	281	0	131	0	0	0	680	1	0	11	75	590	5	511	5	6	0	562	517	3	28	2	1002	0	0	565	0	3	401	0	13	3	208	45	97	146	117	505	234	71	150	48	139	126	60	1	194	40	0	203	129	1	1	98	465	57	1	127	45	66	308	1	47	1	1	1	114	14	74	367	1	482	1056	1	366	153	218	0	1	2	409	197	1	148	145	0	0	0	1	133	155	1	174	0	1	1	0	1	0	1	1	1	0	0	1	297	396	0	187	1	1	1	1	239	0	1	200	1	258	1	0	0	375	0	1	177	0	1	224	268	1	363	1	358	0	108	1	1	1	1244	1	1	1	836	599	0	0	434	625	0	144	1	0	0	1	1	1	310	0	0	0	0	1	880	0	16	1	1	0	1	1	0	0	0	0	16	1	1	0	1	805	0	0	0	0	0	958	0	298	0	0	0	608	0	0	0	568	1	0	0	1	0	770	4	0	0	0	0	0	0	0	778	1	0	0	493	2	0	0	565	0	0	1	0	1	0	0	0	0	674	0	0	975	1	0	0	1	0	0	0	0	924	0	0	0	294	1	199	466	0	0	0	0	0	0	1	0	0	0	0	0	770	0	1	0	1	1	0	0	0	1	0	0	0	0	199	14	0	0	0	1098	318	426	0	0	0	3	676	0	4	0	0	0	0	0	0	0	0	0	0	1	0	0	0	0	1117	0	1	1	0	0	0	0	1	0	1460	0	0	0	0	0	0	0	0	0	0	0	1	0	0	0	0	0	0	0	0	0	0	0	0	0	0	276	0	0	0	1038	0	0	0	0	0	0	0	0	0	0	0	0	436	0	0	0	0	0	1	0	0	0	0	2	0	0	1984	1312	0	0	1175	0	0	0	0	39	0	0	0	0	0	0	0	0	0	0	0	0	0	2	0	0	0	0	0	0	0	0	0	0	0	0	1	0	0	0	0	0	0	2908	0	0	0	0	0	0	0	0	0	0	0	0	0	0	0	0	0	0	2	0	2	0	0	1	1536	0	0	0	1	32	0	0	0	0	0	0	0	0	0	0	0	754	0	1	0	0	0	698	0	0	76	0	0	0	0	0	0	0	0	0	0	0	1	0	0	0	0	1	0	0	0	1	0	0	104	0	0	0	0	0	0	0	0	0	0	1	0	0	450	1	0	0	0	0	0	0	0	0	0	2	0	0	33	0	0	0	0	0	0	0	0	2	2	0	0
MRPL41	507	521	39	97	241	140	294	76	273	372	561	225	4	178	608	279	40	283	102	1	220	271	186	452	214	16	55	839	190	242	209	82	58	625	610	3	1	148	0	174	244	7	167	124	291	644	51	2	398	222	3	337	1	265	174	84	296	2	731	112	117	498	100	262	292	64	447	2	2	221	104	113	275	1	292	119	196	254	41	157	2	159	2	1054	1	174	2	404	206	6	141	506	132	156	609	1	69	334	619	684	444	102	449	667	654	57	531	213	2	195	216	2	372	203	427	1	760	2	190	640	2	794	1	0	156	1	118	39	176	745	390	7	77	106	1	2100	186	220	133	505	245	3	2	434	5	0	1	439	4	7	10	800	92	563	4	62	80	307	521	210	297	264	897	4	200	95	0	295	120	1265	1	2	644	481	1	1	0	4	129	2	358	483	163	1	95	2	555	1	95	228	1	7	276	306	2	1057	252	273	1	2	3	2	433	293	218	2	643	5	2	1	96	2	1	922	0	215	2	513	354	1	5	56	2	367	1	0	5	9	386	440	2	467	2	2	38	616	1045	196	9	5	83	1	260	0	1	383	17	0	1	518	687	458	2	310	282	2	137	8	694	0	374	1040	373	2	13	144	3	2	0	164	2	170	428	1	308	191	513	677	379	2	4	370	291	2	2	88	2	1	447	526	1	0	480	2	0	2	3	0	2	371	1	918	479	2	0	386	247	1	5	1101	553	3	2273	364	2	0	332	1428	462	858	470	617	295	7	1	2	650	573	401	1	525	608	1	256	19	1553	415	0	2	0	2	370	818	0	0	314	2	54	0	199	1732	372	1	320	8	958	3	2	362	2	109	1	0	1	1	1596	132	661	0	1	1539	682	4	46	1113	572	939	322	0	830	200	320	366	2	531	1359	5	10	572	93	3	1	0	1401	4	713	3	0	0	422	1	221	1034	806	2	0	1020	3	1	970	3	762	885	545	1	1	1	904	1	2	0	1372	2	873	943	1	374	2	3	535	2	0	428	641	1	31	2236	679	1050	9	0	1127	850	1	0	14	1	4	331	369	402	2	0	1	14	1	1033	294	1049	1	1	1	16	12	9	1	467	0	3	1304	0	1043	556	1045	0	0	0	1	8	1	3	260	17	15	0	1229	4	476	4	3	851	4	2	615	3	0	2	0	0	493	140	47	246	227	556	248	354	173	105	1	317	168	1	1	120	192	190	1	1	345	49	1238	92	1	1	252	83	191	285	253	168	1	158	615	186	14	107	751	241	1	1170	1	157	1	34	149	309	0	214	451	282	521	1	1	578	0	3	706	285	0	0	1	109	0	1	1	1	1	0	528	1	0	1	1	1	1	1	444	1	1	174	460	0	1	401	370	1405	4	2	610	0	1	0	1	0	1	0	1	0	610	1	1	555	1	0	0	807	1	1	0	1	373	0	0	1	1482	0	352	0	1	1	632	1	10	38	0	1	0	0	0	557	1	895	1	0	1233	0	0	553	1	108	1	0	309	0	1010	0	1	0	371	1	1	0	649	0	29	0	936	1	817	1	1	0	2	0	1	0	0	6	209	0	0	181	1	0	861	1	1	2550	1	1	824	305	1	0	0	1	2009	0	0	0	0	0	0	1	0	0	0	1	0	2656	0	0	1422	1	0	1350	1	1	1	0	0	0	0	0	1	0	0	1178	0	0	1	0	0	0	0	1	0	1	1	1	0	1583	271	1	0	0	2170	0	1	1	0	2	156	0	0	0	1291	0	0	0	29	726	0	2	0	1487	1591	0	0	2	0	760	1	0	0	0	0	2	0	0	0	0	1155	0	0	0	1261	0	2	0	2519	1750	0	0	1	0	2	0	0	0	1	0	3	0	0	0	1742	2108	0	1	0	1	1	0	0	0	0	1	1	0	0	0	1	583	0	0	3807	2	4644	0	0	0	0	1	0	1234	0	0	2	1	2300	0	0	1	0	0	0	0	0	0	0	0	0	0	0	0	0	0	0	0	0	1	198	0	0	0	0	0	18	1491	2210	0	0	0	0	0	0	0	0	0	0	0	1	3	0	0	1	0	0	0	0	0	1	0	0	0	0	0	0	2792	2	0	0	0	0	31	0	0	2	0	0	0	0	0	0	1	0	0	0	2	0	0	0	1	0	0	0	0	0	0	0	2	1	0	11016	0	1	4	0	0	0	0	1	2	0	1	0	1	0	0	0	0	0	61	0	0	0	0	0	0	0	0	0	0	0	0	0	0	228	114	0	0	58	0	0	0	0	22	0	0	0	0	0	0	0	0	0	3174	0	0	0	408	3	0	0	2179	1104	0	0	0	0	2	0	5	0	0	95	3422	0
UQCRH	497	634	167	337	243	191	728	188	711	256	403	548	195	2	344	677	2	375	52	58	603	291	2	450	157	76	487	299	128	376	264	127	528	199	550	967	100	527	3	147	234	1	2	126	115	790	338	141	390	79	317	386	90	725	199	704	706	189	649	573	119	365	521	289	2	2	923	385	778	448	65	83	73	188	180	2	306	348	866	204	87	453	459	215	151	54	3	215	441	358	50	244	396	1	223	210	259	288	226	111	488	3	44	437	74	585	554	474	2	2	2	3	605	329	210	254	770	704	239	725	10	248	1	183	189	396	1	206	148	290	173	605	1464	734	627	437	2	100	201	121	142	3	878	14	410	1	379	340	87	226	242	467	288	3	0	426	1	3	769	3	1	321	775	1	230	196	4	17	425	336	937	54	219	180	849	224	7	813	842	60	912	286	345	0	543	207	54	294	3	801	139	1028	508	409	1	65	237	2	2	1350	11	18	135	293	35	1129	66	2	2	130	5	107	1378	0	2	828	142	261	0	4	617	813	1344	60	101	911	3	366	12	167	834	10	36	1022	432	136	2	70	38	207	2	1093	143	306	1	229	1	1134	388	187	278	299	1	7	3	224	661	2	4	228	982	569	2	788	536	223	170	1	1	140	247	643	1	352	0	290	1	86	1	584	879	1330	2	974	785	3	687	1	699	107	1	1337	47	42	391	0	1	0	421	204	321	212	8	387	267	293	727	676	1142	166	932	171	488	233	572	0	152	583	311	222	770	2	2	125	367	600	69	3	192	456	1176	265	4	2	469	270	4	1	1500	4	281	1075	255	208	464	0	925	6	0	389	0	0	0	0	284	330	1	606	6	849	22	8	1	344	371	280	1	2	3	423	567	1012	483	567	3	230	381	359	1	480	759	1	1	195	125	7	397	0	288	5	3	0	454	534	0	447	155	73	0	2	0	1100	2	39	1011	1038	0	292	390	85	149	289	327	244	9	0	438	1037	846	7	766	276	77	186	8	1	0	758	10	40	0	2	791	491	1	0	148	1409	498	79	795	173	767	394	0	23	2	0	0	425	411	3	586	4	5	0	5	366	1	220	0	1	1	3	377	0	1	0	1083	14	1	301	0	8	920	818	1471	1	1057	0	327	2	561	0	0	486	245	2	845	0	3	5	757	432	2	11	1051	344	0	0	567	567	162	173	252	207	582	304	179	255	318	16	192	3	5	148	262	119	238	114	142	170	343	81	3	123	318	1	595	163	374	0	1	169	469	202	93	805	1	1	845	402	918	28	1	306	638	1	565	762	1	394	1	1	176	133	294	538	4	939	1	98	355	64	1017	295	26	234	1	1	414	1	1	2	169	0	0	19	8	495	1	334	477	1	1	1	0	0	5	0	6	0	1	0	7	0	1	1	3	359	0	417	1204	0	1207	1	195	1	370	1	922	303	49	550	1	351	0	677	903	6	0	1	1	678	0	444	1046	247	0	1	756	1	0	0	1	232	0	565	0	521	1	1	126	0	1	4	201	6	0	0	625	0	0	1	1936	0	1579	0	0	1	0	1	0	1	1	1	535	0	1	169	1	1	0	11	0	1561	1	325	1	0	987	913	0	742	0	0	1	420	1518	0	2	364	0	1	1	650	1	0	0	1	1	5	1	0	856	0	580	0	2514	16	1814	0	0	1	22	89	1994	3	0	136	2	1	0	2	0	0	0	0	0	2	0	0	11	5	0	0	1	1	1202	1	0	0	1592	592	0	1	553	2	1	1	0	1	0	0	0	0	1	1	0	784	0	307	1	0	0	0	1250	3	0	0	1	1	0	2	0	0	0	1	1069	0	0	27	0	0	0	3355	0	1	0	0	0	0	2020	1	0	1	0	0	0	1064	0	0	1414	906	1146	2	0	0	0	2	1	0	0	0	15	0	0	0	1	2	0	0	0	1	0	0	0	0	2174	0	0	0	1412	1	0	0	23	0	1	0	0	0	1323	8	1822	0	0	1	6494	0	0	0	0	11	0	3511	213	1	0	0	0	0	0	0	0	2	0	0	1	0	0	1	2	0	1	0	2	3	0	0	1231	0	0	0	1886	0	0	0	1	1517	1	57	0	1	0	0	1	0	30	2	0	4	0	0	0	0	0	0	1	0	1	0	0	1	0	0	64	0	1	0	1	0	0	0	0	3	0	0	3367	0	0	0	1	0	0	0	0	0	0	0	0	0	1	2	0	0	0	0	0	0	955	0	0	1	0	0	0	99	0	137	1	1255	3115	0	0	2	0	0	0	0	0	0	0	0	0	0	0	33	3	0	46	0	36	2510	3	0	2436	139	0	2169	0	2	0	0	2	0	0	0	0	2
HMGB1	495	204	804	1028	788	702	907	1520	1158	287	1071	1001	186	418	619	2659	73	1122	369	13	556	257	60	1117	2132	201	1880	1057	599	353	857	296	1154	665	599	423	491	880	58	113	529	60	333	568	1116	1069	834	434	593	1401	600	1121	304	534	945	755	823	703	895	288	796	942	1393	517	865	900	583	818	824	2504	373	102	263	2977	706	2197	22	342	1278	629	513	1557	866	651	1110	215	1035	1468	1295	67	636	275	532	666	540	144	660	1312	1441	603	1130	377	383	1464	870	155	412	2	2	710	326	5	775	249	504	295	842	1297	454	750	750	1318	1028	1599	163	21	2534	1322	353	489	319	604	502	1224	1352	990	244	958	1071	643	2493	3952	102	746	2992	593	1154	1816	119	1236	776	190	1172	530	489	1453	542	623	1449	405	170	1575	2426	1479	518	49	608	1737	706	835	172	252	799	80	264	3246	248	948	517	178	1198	1727	232	193	1453	696	20	958	28	3029	381	126	671	273	1009	11	721	430	56	1306	80	4	612	116	766	1319	993	1383	208	686	2148	129	1874	424	5	28	890	392	1018	149	1648	1210	825	3259	330	954	260	426	203	39	636	345	2045	159	378	128	837	517	806	11	2134	3104	370	1127	351	519	762	188	1392	664	570	1293	1	136	2	953	9	2	303	229	928	280	443	573	454	706	1226	1327	1	174	253	1387	7	2338	4	189	782	3808	313	907	920	0	1	887	627	13	56	892	749	467	2	227	422	1099	154	1143	176	278	561	1285	325	883	16	196	661	35	1512	42	1258	602	1900	285	1192	190	105	150	249	2814	1144	482	353	324	1726	1249	834	177	670	704	574	101	644	8	516	211	617	4	0	914	1313	2440	1505	1505	285	2	395	747	513	439	7	284	1026	1989	162	1657	883	1192	144	334	1709	654	117	1223	12	350	1216	886	885	1195	29	274	2451	1089	439	158	773	9	130	3975	415	1228	867	66	1700	514	102	0	976	6	1019	952	11	607	1713	3	189	1078	202	924	865	1137	269	2595	190	744	1176	205	1093	1469	33	29	544	5	289	249	389	9	1741	509	224	1469	622	413	142	1112	2255	577	1135	552	354	1856	208	2	681	454	2328	2137	513	1332	1229	1313	2711	390	0	78	2	1423	119	1269	853	1420	1016	0	2013	1	0	983	485	3683	1246	849	154	1409	2206	2398	228	1	1410	2970	834	16	1130	898	216	2137	748	149	828	550	321	1430	86	806	272	999	0	233	19	524	8	143	277	30	842	91	254	690	2545	4690	276	2339	439	1466	206	975	769	962	273	63	292	135	323	34	57	3	594	376	319	685	628	129	2	343	140	1034	494	165	765	160	477	473	368	574	1	807	298	245	236	649	189	119	1146	164	824	702	1201	31	562	187	1877	792	1094	408	1	1	799	1	1	36	597	823	1	483	816	382	13	305	0	263	403	136	429	3	299	144	213	1	694	103	487	745	1	531	475	96	688	406	808	1	3128	148	0	1	1	70	5	495	306	1063	1	607	1	1	285	1	318	531	2	2734	659	1	2060	64	0	2398	0	0	824	2580	0	1	0	901	1	1	48	309	170	1	328	0	0	1615	1	493	361	12	2	741	124	1	276	1412	1	1	170	0	940	23	1	0	394	0	1042	428	995	1	1	909	0	305	3140	1032	748	18	553	1	0	3643	17	2	1	637	0	400	1	1	0	0	239	0	631	1	0	417	0	0	999	392	0	1	1	1827	1	0	793	136	1429	80	0	994	1257	0	0	1	1	1	1104	1290	288	34	1425	0	0	0	0	654	2479	0	1	377	0	0	2702	1155	0	424	1	2019	944	150	2160	1	1	1156	0	1	1	1	1	0	0	0	1044	445	2	104	3306	1	0	0	0	1179	1690	3	5	0	888	1803	1	2	360	0	90	1946	0	2	2	0	37	0	0	1	1188	186	1	0	0	1457	503	2	1	1969	3072	0	0	3349	1	0	0	1	0	75	0	0	0	0	0	0	555	3812	1	0	23	0	2	1139	3995	1	784	755	10	1	586	1	220	991	0	0	0	0	0	0	572	0	2	0	0	0	38	0	0	1	777	934	0	0	1627	0	0	1	331	0	2460	0	2054	1	1	0	0	0	1983	2116	1	30	0	446	292	1402	986	0	476	28	0	4786	1	0	168	1	1409	2	76	1	0	40	1	0	0	0	0	0	1824	0	3	1617	2399	38	152	2951	23	0	0	1	1	2	5	6	2817	2180	0	1	1	0	2	1	0	1732	0	2550	0	1916	302	5	446	2	0	0	1	0	0	0	1	1755	0	0	1	0	0	1	2	0	0	760	6882	0	169	0	415	0	4753	0	48	0	0	1	0	1	1199	2220	1082	1591	0	0	0	0	2077	0	0	1858	0	220	0	1694	0	0	0	0	0	0	0	42	0	0	0	0	0	0	3854	0	2447	0	954	0	0	0	0	0	1047	258	34	0	0	0	0	0	3	0	602	2	0	0
CKS1B	491	41	80	268	1	298	283	71	291	45	156	381	264	1	78	63	1	938	2	8	189	1	1	185	486	2	488	38	1	74	415	201	503	1	1	255	113	58	1	81	1	1	1	1	1	0	158	2	487	137	1	10	2	1	2	321	112	1	83	2	322	234	142	448	0	0	644	142	0	781	108	1	4	1	0	149	1	1	498	1	28	115	1	1	0	0	1	2	270	408	882	177	1	1	0	15	399	1	164	229	1	1	1	34	99	1	2	234	1	2	528	1	0	291	1	1	428	673	406	181	1	740	1	1	2	2	203	276	1	1	0	195	308	1078	188	372	1	1	46	266	271	1	2	1	214	0	263	223	1	1	0	213	0	95	2	431	469	648	265	1	2	540	324	0	218	0	0	256	228	105	464	1	1	0	127	814	0	176	2	2	1	606	1	1	430	1	0	646	0	0	0	0	560	113	322	287	1	563	0	0	1	1	0	1	1	32	333	2	51	662	0	2	1	61	4	1	1	332	23	514	305	40	2	434	0	1	0	254	225	1	2	1	551	211	260	1	0	1	20	2	1	134	3	1345	155	2	2	94	702	791	334	261	1	0	2	245	2	0	2	0	1	2	0	398	1076	1	1	2	0	2	0	461	0	2	2	0	1	354	313	0	667	551	0	1	273	2	0	2	925	210	0	0	2	4	0	2	4	1	2	731	45	1	1	1	1	0	447	0	0	233	652	350	0	0	665	39	2	347	1197	2	384	392	0	273	0	3	479	0	0	0	2	897	0	0	355	0	1	497	1	179	0	0	1	1	0	1	2	0	1	1	1	0	1	337	160	295	371	434	335	0	642	1	0	5	316	0	0	1	1	0	0	1	0	301	1	2	0	0	287	3	43	1	5	1	1722	0	450	0	0	3	0	0	2	3	0	780	5	0	208	0	0	1044	216	281	0	715	262	0	0	1	11	0	1	922	915	1	358	435	383	0	1	2	0	0	1	0	0	1	235	620	0	1264	0	0	607	0	2	0	1	6	429	0	0	0	0	0	1	2624	707	0	0	0	2	0	2	933	1	392	0	1	319	159	644	1	1	331	1	503	1	0	0	383	14	0	1	0	0	0	1	1	0	259	857	0	10	2	4	2	0	0	3	0	0	0	847	0	1448	0	607	1286	107	90	43	1	1	13	207	43	170	1	112	1	1	1	1	1	197	279	258	0	1	53	559	248	0	84	47	0	67	593	1	1	1	1	0	1	1	0	0	109	74	0	0	559	1	0	245	1	0	1	161	136	0	2	171	0	1	337	1	305	1	0	0	0	74	0	0	0	0	0	0	1	566	1	0	0	0	0	371	1	0	1	0	0	706	1	0	0	1	0	0	0	0	0	1	0	17	0	1	139	0	1	0	0	0	1	0	1	1	0	0	0	0	1577	0	0	595	718	0	0	1	0	0	0	0	0	0	0	0	0	0	32	0	409	0	0	0	0	0	0	0	0	0	0	0	1	0	0	0	517	0	0	3	1	0	0	0	0	0	0	0	721	0	0	0	0	0	0	1	0	0	0	682	0	0	0	14	0	0	0	0	0	0	0	0	0	1	0	0	1	0	0	0	0	0	0	0	1	1	0	14	0	0	0	0	0	5	0	0	0	1	0	0	0	0	1	0	0	0	0	0	1	0	1	1	0	1	1	0	0	860	0	0	0	0	0	0	0	1	0	0	0	0	118	0	0	0	0	0	0	0	0	0	0	0	0	0	0	2	1	0	0	0	0	0	0	0	0	0	1313	0	0	0	3879	0	0	0	0	1163	0	0	0	0	0	0	0	0	0	8	0	0	0	0	0	0	0	0	0	0	0	0	0	0	0	1	0	0	0	1459	0	0	0	1	0	0	527	0	0	0	0	0	0	0	1	0	0	0	0	0	28	0	0	0	0	0	0	0	0	0	1	0	0	1261	0	0	1	0	10	0	0	0	0	0	0	0	0	1	0	31	0	0	1	0	0	0	1	0	0	0	0	0	1665	0	0	0	0	1616	1	0	0	1	0	0	0	1	0	0	0	0	0	0	0	0	0	1	0	0	0	0	0	340	0	0	0	0	0	0	0	0	0	0	0	0	0	0	0	3597	0	0	1	0	0	0	0	0	0	0	0	0	0	0	1	92	0	0	0	0	0	0	0	0	0	0	0	0	0	0	0	0	0	0	0	0	0	0	0	0	0	0	36	0	0	0	0	0	0	0	0	0	0	0	0	0	0	0	0	1	0	0	0	0	0	0	0	0	0	0	42	0	0	907	0	0	0	0	0	0	0	0	0
NACA	490	196	747	340	357	195	262	183	449	716	292	154	390	159	415	392	2	57	324	169	427	377	54	283	91	48	293	552	183	542	272	335	728	401	722	38	600	144	132	226	1071	26	273	290	76	148	396	394	80	391	394	506	229	613	765	320	555	359	168	340	792	401	77	326	344	671	378	253	976	356	4	436	515	193	187	171	356	223	585	313	252	582	372	158	222	420	398	158	377	401	174	412	98	1	360	370	139	395	419	340	196	457	531	4	95	134	337	328	233	404	288	58	486	135	511	3	360	322	434	328	1248	169	303	498	648	9	348	92	454	9	900	2	137	140	402	104	2	35	372	367	261	542	203	5	0	494	161	111	176	184	368	785	209	155	5	16	721	303	2	182	362	494	711	2	78	154	918	208	57	80	629	491	498	134	476	97	385	356	385	230	56	1053	551	343	5	207	6	321	1	82	1049	373	554	15	578	8	543	247	673	571	418	158	429	319	192	1454	540	334	53	281	89	1	192	391	206	133	207	93	15	1179	71	3	441	49	806	391	382	83	227	319	390	166	691	333	2	275	576	446	922	1	21	470	396	18	932	617	193	774	205	386	388	254	2	194	339	2	698	2	473	2	100	457	512	4	216	130	559	209	1	687	366	571	280	7	1	0	170	346	544	2	834	420	62	847	402	600	582	254	112	1115	19	343	257	916	582	518	490	1175	649	503	426	0	0	1	589	226	803	41	314	637	116	64	1297	332	242	404	3	185	146	793	288	274	251	195	992	279	693	1	900	114	8	539	783	843	641	2	10	681	384	579	349	351	275	1	578	2	1	7	509	2	8	2	662	0	8	1	468	532	787	682	0	1	0	495	778	1602	898	0	950	572	25	554	843	786	474	1016	267	325	0	273	709	345	829	296	285	262	552	27	724	51	1	10	2	620	430	381	6	882	0	364	328	1	594	270	160	597	2	4	276	789	130	966	240	87	289	338	967	553	400	6	31	77	3	2	395	515	121	0	1296	15	288	432	144	129	216	45	2053	3	0	0	787	788	816	30	0	784	38	2	1079	0	157	0	71	1	3	0	894	10	529	3	947	3	63	262	8	490	357	1263	0	61	256	6	2	227	1159	0	1	587	1	1053	8	940	908	109	0	3	803	917	7	4	126	892	3	91	476	448	202	668	289	311	257	240	350	385	478	489	504	437	396	202	261	350	132	1	405	656	273	534	372	57	87	310	185	361	306	119	734	56	317	6	283	460	295	415	903	843	430	223	1	118	177	579	328	401	131	653	410	227	792	511	157	115	61	1	400	1	1	649	1	1	0	2	158	38	519	0	7	181	739	1	0	0	287	74	1	1	20	222	483	10	1	50	266	137	5	0	1	818	1	3	415	774	0	177	297	129	1	805	288	1	0	1	621	1	1	1	105	175	353	0	1	125	0	208	1	629	222	427	0	349	1445	635	5	321	0	2	0	1	641	1004	1983	1	555	386	90	264	0	619	187	13	2157	1	1	15	0	538	0	1587	262	590	705	0	102	685	0	1	0	0	0	1096	0	0	0	311	368	372	0	42	228	30	864	376	0	462	0	1279	1	50	0	719	131	1	0	188	304	698	1	871	0	1	437	7	1249	684	580	1	15	0	1	0	233	371	0	0	1	199	1	1463	0	365	389	0	379	0	873	0	13	0	147	232	0	161	0	1	0	1	1231	9	11	0	92	2	0	0	0	1	401	1600	35	0	193	1	0	264	54	798	1158	7	0	1130	1	1	0	0	6	395	57	0	671	0	650	0	2	994	1	1689	520	0	0	0	744	1	1	0	0	0	75	1	0	0	609	1	2	1	1	1	0	1609	1202	2	0	0	1	0	1491	0	0	0	0	1489	1	0	1017	1	0	877	1148	1	1523	2	0	0	1267	883	1	0	2	2	2405	0	0	0	1299	0	696	0	1442	2	2758	1	0	0	0	0	0	15	286	1	0	0	0	12	0	19	1128	1490	2	0	0	0	0	3	1294	0	0	1	0	0	0	0	0	0	2405	985	1383	0	1	0	2206	1	0	0	6	2	0	0	0	0	0	0	0	0	1	2	2	0	3032	0	0	0	0	0	0	0	1	0	1	0	2	0	47	0	0	0	1	12	0	0	2932	0	0	1	0	1869	0	0	0	0	0	0	1	1	1	1	0	0	1513	1044	16	0	0	0	0	0	2	1	0	0	55	329	0	0	0	0	0	1	130	0	0	0	0	0	0	0	4	0	0	0	2	323	0	1173	2714	0	1	0	2	275	0	489	1409	2	2	0	0	0	4510	0	0	0	0	2	88	0	3	0	3656	1606	0	253	10	826	0	0	0	0	0	0	1975	0
RPS10	490	631	827	1504	310	708	457	631	726	678	187	522	439	276	551	864	52	239	287	247	965	1289	354	315	244	119	831	969	465	598	357	837	1363	585	429	710	1695	632	93	896	88	153	536	405	270	420	303	626	475	619	164	265	60	799	1459	448	1209	507	664	369	429	268	910	677	446	815	468	1501	561	347	521	239	648	298	548	325	389	1636	408	1230	899	1336	438	203	296	448	311	664	111	349	422	314	914	147	422	179	281	267	667	602	1003	571	472	245	572	175	275	744	377	97	766	222	225	1576	580	407	709	408	348	649	542	3	144	1159	108	71	613	1123	422	539	851	528	639	168	228	1255	166	1311	353	263	257	731	968	140	3	991	667	355	195	406	264	83	120	7	245	248	542	417	190	450	77	67	217	105	1691	974	427	1076	1556	75	275	407	295	2	150	440	192	713	207	306	1155	791	568	298	370	580	175	872	189	1159	202	5	844	86	529	992	497	32	1195	632	878	458	385	983	514	426	262	751	57	138	164	517	2	299	3	691	576	331	288	440	498	624	571	311	120	547	266	376	1477	6	537	802	59	372	712	794	1612	650	894	306	509	0	983	637	588	911	649	359	1349	321	661	370	259	1132	249	610	1327	270	245	1753	784	2	552	837	1121	1302	632	1153	4	549	470	3	1255	1123	467	837	58	638	882	967	1535	190	5	151	296	733	924	271	139	749	228	273	281	279	126	400	72	229	1291	131	811	293	658	1220	1286	1222	162	275	745	3	1007	815	792	919	280	916	484	1464	595	994	1339	12	309	499	366	566	21	307	205	822	1257	1013	535	855	683	495	280	953	220	90	266	97	343	7	155	184	600	6	181	186	315	361	5	1339	301	13	1073	1787	220	397	598	1255	605	283	625	561	2	1735	492	958	789	3955	236	253	299	321	443	330	539	334	627	612	1158	590	1038	647	757	85	355	805	4	4	0	114	46	379	533	478	927	658	1253	87	694	710	695	1635	812	328	4	1132	680	983	1	10	1053	501	790	428	1235	197	257	1234	839	928	600	2	785	1066	28	549	14	207	261	5	970	551	115	241	1151	31	754	208	2	794	1	304	9	499	308	339	3	696	1378	71	14	759	195	5	394	449	220	403	434	1630	1825	416	1	272	281	262	995	2	0	22	793	306	2	161	298	12	88	1738	541	1003	1156	584	269	1469	665	809	273	776	69	702	354	363	237	386	232	913	267	168	973	558	315	754	815	483	451	20	470	1230	1	108	792	905	242	439	731	389	160	1281	323	570	220	677	305	1	821	333	802	873	105	281	313	284	72	869	1	198	918	1145	535	487	1	66	302	1	518	534	168	724	236	175	799	823	449	485	487	762	149	843	542	1021	218	1497	1	498	134	885	649	1	345	304	1	361	952	0	761	627	1	669	11	144	559	697	693	624	1668	4	549	644	1	17	1	272	3	229	6	3	0	283	298	404	254	379	1	822	137	489	1	703	401	1413	164	147	8	676	976	1219	1810	1524	830	923	18	1551	8	575	941	500	2	933	15	471	441	1182	406	1211	0	0	1603	1	1	0	614	939	1688	12	2487	1	1241	707	494	1	2	2	753	1068	717	401	1	1354	666	1	1	1	300	975	1	982	1196	426	5	3	1	35	195	998	238	5	621	1	1	281	292	0	1	353	1	2	1332	0	9	861	747	990	161	2	2	1	707	18	1126	2	442	0	0	753	0	940	633	683	1724	0	116	1	1919	2294	1	280	393	1	0	1	1	1516	774	0	6	755	236	2	711	361	43	980	812	2	1	1699	0	121	0	262	849	0	882	897	621	1774	827	1055	1044	0	3	2	0	897	2168	292	877	849	445	875	2	0	1963	84	13	0	2	2	10	479	374	1	39	52	423	1	1	2684	1	1173	857	1220	2	2146	1881	1151	1	2	2	60	1581	1	1102	0	0	1044	1084	2	2081	1666	2501	1900	0	1	0	406	0	16	0	2503	2	682	2	0	762	0	1411	0	1	0	1	1438	1	1563	1723	1	1422	2	2	0	1224	0	0	1	82	0	992	0	0	0	0	1	866	2967	3250	0	1813	2	2	1246	0	2017	0	30	1	1553	0	3	2061	1	969	0	1	1285	1	1338	177	0	1223	0	2977	0	1	0	1	0	1990	0	1654	0	0	1	4	0	1	1	1	0	0	0	1	0	0	0	2074	0	2989	0	1642	958	1	912	0	2	2	4	1	7	478	2	2527	0	2110	0	1	0	3	756	3219	1	86	1	144	0	10	12	0	21	1480	275	1889	0	0	1	1464	0	3102	0	1	3436	1	0	0	1	180	0	1	2	1	1237	22	0	2257	0	966	876	0	2	1778	0	2	0	0	1	308	1	1	2	305	2389	1	526	0	15	3	1650	2280	0	0	14	0	0	2	1098	0	2660	2367	1278	1517	2	0	2	1310	2	6	2
TUBB3	483	395	83	6	123	556	353	63	456	351	218	552	101	66	313	518	1	805	5	5	67	1	1	251	689	2	228	1022	360	119	176	127	293	231	772	580	459	349	20	1	1	2	4	653	26	15	453	26	175	697	526	316	1	288	1	81	576	165	132	1	15	244	160	2	129	2	238	345	112	135	473	124	443	451	196	281	3	1340	10	295	18	578	156	376	575	2	365	5	1	20	164	302	48	2	164	225	269	447	244	16	477	1	244	348	121	9	211	0	1	97	37	27	16	563	496	471	640	58	1123	199	219	343	160	1	0	43	754	479	1141	42	94	127	518	26	204	16	1	532	111	22	42	780	430	1	7	258	239	13	3	867	339	187	1499	172	1	420	14	33	19	688	2	586	1	2	18	313	19	460	489	4	105	1	18	1	1110	214	389	340	504	1	18	116	136	1	221	0	51	1	1	96	182	637	137	2	46	2	52	351	366	52	0	0	275	23	20	1	256	236	577	12	57	0	1566	59	284	13	447	532	121	63	286	24	363	287	166	16	1	253	451	74	48	413	789	659	253	516	604	315	132	5	77	267	8	874	306	2	235	142	1186	24	1	2	59	0	1	1	5	1	0	240	12	3	8	1	32	0	4	132	1	12	756	645	388	195	0	1	1	2	131	1	497	0	0	23	20	11	0	1	0	170	0	230	59	360	0	333	19	1	0	0	30	376	499	29	0	2	470	10	10	3	0	490	584	209	473	1041	206	122	1147	407	542	314	16	4	73	490	308	1	457	0	321	10	0	3	323	45	36	1	173	102	13	351	4	1	11	24	0	0	0	73	0	1	0	202	80	127	0	0	763	666	528	103	2	966	4	0	18	9	1	10	28	433	0	12	434	81	2	410	180	116	263	190	0	0	1047	39	586	13	0	0	0	317	30	573	0	74	0	352	608	0	13	831	416	23	96	23	231	22	0	1	805	16	0	52	634	0	2	523	0	521	0	0	0	201	1	0	28	0	50	1726	1	0	579	5	43	367	384	640	698	1	804	1	2	0	0	48	0	1	4	0	12	947	0	0	161	0	420	1	343	187	0	506	3	596	980	388	175	799	813	529	2	0	247	10	645	90	28	0	1	0	1433	135	3	3	0	1941	270	38	174	386	0	0	500	83	0	5	671	0	0	75	1376	347	79	120	42	15	166	2	78	1	336	201	1	6	1	729	182	269	1	3	6	964	2	4	19	7	0	5	13	179	1	1	5	0	357	1	1	66	2	9	347	597	56	1	88	0	5	1	1017	76	10	0	3	0	1	352	1	155	1	11	7	210	1	1	733	589	23	1	0	1	0	17	1	263	0	0	251	0	203	10	3	12	0	1	358	1	0	1	1	145	1	454	1	34	6	0	0	5	0	0	1	0	0	0	0	0	0	483	0	0	0	15	0	1	1	845	1022	0	1	1	0	1	0	0	0	0	0	0	0	1	10	32	0	0	0	0	0	0	0	1	1	28	0	0	0	1	0	0	0	0	249	1	0	0	0	0	1	0	1	0	0	0	161	0	1	0	623	1	1	0	0	0	1	0	0	0	0	0	35	0	0	0	0	606	0	0	0	0	0	73	0	0	1	743	0	0	1	0	1	0	222	82	0	0	1	2	0	0	0	0	0	0	0	1	0	0	0	0	0	0	1	1	0	0	1	0	44	0	7	0	0	0	0	57	0	0	0	0	0	0	1	1	0	1244	0	14	1	0	0	37	0	0	0	824	0	1	0	1	1	2	0	0	0	0	0	0	0	0	0	1	0	0	1200	29	0	0	0	0	0	1	0	2	0	1	0	0	0	0	0	0	0	0	0	0	0	1	0	0	0	0	0	0	0	0	0	0	0	0	2733	1	0	1	0	2	0	0	0	1	0	0	1	0	0	0	0	0	0	1	0	0	0	0	62	1334	499	30	0	0	0	0	1192	0	26	0	0	0	0	0	0	0	0	0	0	1	0	0	0	0	0	1	1599	0	0	0	112	0	0	0	0	0	184	0	0	0	0	2	0	0	0	67	0	0	0	0	0	0	0	0	0	0	0	1179	310	3	0	0	1	0	0	0	0	0	0	0	0	0	0	0	1	0	0	1	0	0	0	0	0	0	1	0	0	0	0	1	0	212	0	0	1037	0	0	0	0	1	0	0	1	0	60	0	0	0	0	0	0	1	0	0	0	0	0	0	0	0	0	0	0	7	15	63	2	1825	0	17	0	0	0	0	0	0	1	6	0	0	0	136	0	0	0	0	0	0	0	0	0	0	2	566	0	2	0	0	0	0	4	0	0	0	0	3
[truncated: 43,018,442 more chars]
